# Supplementary material for: Transcriptome Analysis Reveals Comprehensive Insights into the Early Immune Response of Large Yellow Croaker (Larimichthys crocea) Induced by Trivalent Bacterial Vaccine
Source: PLoS One. 2017 Jan 30;12(1):e0170958. doi: 10.1371/journal.pone.0170958 (PMC5279777; doi:10.1371/journal.pone.0170958)
Supplement: S2 Table — (XLS) [file pone.0170958.s003.xls]

## Sheet: DEGs (24h 0h)
Table S2. Details of all differentially expressed genes identified in the spleen transcriptomes of the large yellow croaker after vaccination
gene ID	gene length	0 h-Expression	24 h-Expression	0 h-FPKM	24 h-FPKM	log2Ratio(24 h/0 h)	Up/Down	P-value	FDR	Description
EH28_16671	309	0	525.99	0.001	335.28	18.355	Up	2.96e-163	3.78e-161	Stefin-C
EH28_21234	375	0	104	0.001	52.33	15.6754	Up	6.27e-33	1.31e-31	Peptidoglycan-recognition protein SC2
EH28_03857	588	0	69	0.001	20.64	14.3332	Up	4.28e-22	6.12e-21	hypothetical protein
EH28_21274	708	0	49	0.001	11.93	13.5423	Up	6.65e-16	7.16e-15	Fatty acyl-CoA hydrolase precursor, medium chain
EH28_16667	294	0	14	0.001	9.5	13.2137	Up	4.55e-05	0.000184802	Leukocyte cysteine proteinase inhibitor 1
EH28_01335	744	0	40.06	0.001	9.24	13.1737	Up	4.06e-13	3.67e-12	tRNA (guanine-N(7)-)-methyltransferase B
EH28_19439	519	0	23	0.001	7.92	12.9513	Up	7.44e-08	4.31e-07	hypothetical protein
EH28_08970	882	0	39.79	0.001	7.63	12.8975	Up	8.29e-13	7.32e-12	Exosome complex component RRP4
EH28_03829	849	0	30.32	0.001	6.06	12.5651	Up	5.07e-10	3.58e-09	E3 ubiquitin-protein ligase Siah1
EH28_11983	477	0	14	0.001	5.31	12.3745	Up	4.55e-05	0.000184766	hypothetical protein
EH28_00288	432	0	12.18	0.001	5.19	12.3415	Up	0.000189117	0.000692246	Alpha-1-macroglobulin
EH28_06064	792	0	24	0.001	5.17	12.3359	Up	3.65e-08	2.18e-07	Insulin-like growth factor-binding protein 1
EH28_21765	450	0	12.15	0.001	4.93	12.2674	Up	0.000189117	0.000692492	RING finger protein 24
EH28_00311	831	0	23.64	0.001	4.83	12.2378	Up	7.44e-08	4.31e-07	Inositol polyphosphate multikinase
EH28_23016	678	0	18.48	0.001	4.72	12.2046	Up	2.63e-06	1.28e-05	Claudin-like protein ZF-A89
EH28_14689	699	0	19	0.001	4.69	12.1954	Up	1.29e-06	6.51e-06	Transmembrane protein 150B
EH28_03499	990	0	27	0.001	4.57	12.158	Up	4.3e-09	2.82e-08	hypothetical protein
EH28_23099	2787	0	74.9	0.001	4.31	12.0735	Up	1.21e-23	1.84e-22	Serine/threonine-protein kinase ULK2
EH28_08268	819	0	19.76	0.001	4.11	12.0049	Up	1.29e-06	6.52e-06	Hypothetical protein
EH28_05443	2865	0	73	0.001	4.09	11.9979	Up	2.47e-23	3.7e-22	Tudor domain-containing protein 12
EH28_04714	1005	0	24	0.001	4	11.9658	Up	3.65e-08	2.18e-07	Importin subunit alpha-1
EH28_07576	795	0	16	0.001	3.43	11.744	Up	1.09e-05	4.87e-05	hypothetical protein
EH28_20854	4605	0	90	0.001	3.11	11.6027	Up	1.35e-28	2.47e-27	Zinc finger protein 804A
EH28_13357	2769	0	52	0.001	3.02	11.5603	Up	7.84e-17	8.91e-16	F-box/WD repeat-containing protein 10
EH28_00425	957	0	17	0.001	2.99	11.5459	Up	5.36e-06	2.49e-05	hypothetical protein
EH28_14113	1719	0	25	0.001	2.37	11.2107	Up	1.79e-08	1.11e-07	Tripartite motif-containing protein 16
EH28_21233	1221	0	17	0.001	2.3	11.1674	Up	5.36e-06	2.49e-05	Forkhead box protein G1
EH28_05442	1158	0	16	0.001	2.29	11.1611	Up	1.09e-05	4.87e-05	Tudor domain-containing protein 12
EH28_06713	1404	0	18	0.001	2.11	11.043	Up	2.63e-06	1.28e-05	Collagenase 3
EH28_14342	1581	0	18	0.001	1.86	10.8611	Up	2.63e-06	1.28e-05	NADPH oxidase organizer 1
EH28_20356	1152	0	12	0.001	1.73	10.7566	Up	0.000189117	0.000692737	Growth/differentiation factor 15
EH28_11606	1323	0	12.93	0.001	1.61	10.6528	Up	0.000189117	0.000692614	Protocadherin gamma-A8
EH28_07317	1437	0	13.34	0.001	1.52	10.5699	Up	9.27e-05	0.00035778	4F2 cell-surface antigen heavy chain
EH28_03491	1539	0	14	0.001	1.49	10.5411	Up	4.55e-05	0.000184838	Solute carrier family 22 member 13
EH28_04072	3000	0	25	0.001	1.34	10.388	Up	1.79e-08	1.11e-07	hypothetical protein
EH28_03775	1935	0	12	0.001	1.01	9.98014	Up	0.000189117	0.000692369	Thioredoxin domain-containing protein 3
EH28_15751	2910	0	13	0.001	0.72	9.49185	Up	9.27e-05	0.000357713	von Willebrand factor A domain-containing protein 7
EH28_21626	4227	0	17.39	0.001	0.66	9.36632	Up	5.36e-06	2.49e-05	Macrophage mannose receptor 1
EH28_18535	1254	17	2607	2.15	343.6	7.32025	Up	0	0	Interleukin-1 receptor type 2
EH28_22877	1434	4	491	0.44	56.21	6.99718	Up	1.68e-144	1.94e-142	Hyaluronidase PH-20
EH28_08905	279	4.04	484.87	2.76	351.53	6.99284	Up	2.33e-142	2.58e-140	hypothetical protein
EH28_25262	1659	3	314	0.28	30.88	6.7851	Up	4.37e-92	2.72e-90	Serotransferrin
EH28_04713	675	33	3082	8.08	790.9	6.613	Up	0	0	NAD(P)(+)--arginine ADP-ribosyltransferase 1
EH28_17225	648	3	271	0.77	72.76	6.56214	Up	5.78e-79	3.07e-77	Collectin-12
EH28_15706	1023	0.5	44	0.08	7.2	6.49185	Up	2.35e-14	2.29e-13	Transcription factor AP-1
EH28_03859	549	1	75	0.31	24.24	6.28898	Up	2.36e-22	3.41e-21	hypothetical protein
EH28_21275	1743	21	1482	1.88	138.44	6.20238	Up	0	0	ADP-ribosyl cyclase 1
EH28_21018	369	5	340	2.43	174.43	6.16555	Up	7.71e-97	5.1e-95	Type III iodothyronine deiodinase
EH28_02979	444	8	510.21	3.13	210.32	6.07028	Up	7.46e-144	8.51e-142	hypothetical protein
EH28_19834	2163	3	179	0.22	13.38	5.92643	Up	5.14e-51	1.69e-49	Zinc transporter ZIP4
EH28_01483	909	168	7411	29.82	1375.45	5.52748	Up	0	0	Endonuclease domain-containing 1 protein
EH28_04470	1398	1.72	71.34	0.19	8.39	5.4646	Up	3.88e-21	5.34e-20	Pentraxin-related protein PTX3
EH28_05842	2535	4	159	0.24	10.09	5.39375	Up	1.19e-43	3.33e-42	Potassium voltage-gated channel subfamily B member 1
EH28_00503	849	1.03	41.23	0.2	8.24	5.36457	Up	4.47e-12	3.73e-11	Guanine deaminase
EH28_08048	897	12	443	2.16	83.4	5.27094	Up	3.3e-118	2.89e-116	Tumor necrosis factor receptor superfamily member 11B
EH28_25178	639	4	139	1.04	37.9	5.18754	Up	1.09e-37	2.62e-36	Interleukin-6
EH28_03334	1479	1	36	0.11	3.99	5.18081	Up	1.4e-10	1.03e-09	Fibrinogen beta chain
EH28_21923	768	10	343	2.13	76.4	5.16465	Up	5.92e-91	3.64e-89	Interleukin-1 beta
EH28_09183	402	16.44	545.26	7.23	252.58	5.1266	Up	1.56e-143	1.75e-141	hypothetical protein
EH28_07574	375	42	1294	20.04	651.15	5.02204	Up	0	0	Basic leucine zipper transcriptional factor ATF-like protein
EH28_24853	1641	1.32	42	0.13	4.18	5.00692	Up	2.24e-12	1.91e-11	hypothetical protein
EH28_06136	1992	5	153	0.39	12.45	4.99653	Up	1.2e-40	3.11e-39	Ribonuclease
EH28_23427	1233	3	85	0.39	11.4	4.86942	Up	7.42e-23	1.09e-21	C-type lectin domain family 4 member M
EH28_11465	912	4.23	117.02	0.75	21.64	4.85067	Up	3.63e-31	7.18e-30	Enoyl-CoA delta isomerase 1, mitochondrial
EH28_10986	1425	1.92	50.53	0.21	5.82	4.79256	Up	8.8e-15	8.88e-14	Collagenase 3
EH28_22878	285	4	104	2.66	73.39	4.78609	Up	2.44e-27	4.24e-26	hypothetical protein
EH28_20859	1443	637	16110	69.42	1832.32	4.72218	Up	0	0	Metalloreductase STEAP4
EH28_08617	522	2	50	0.65	17.11	4.71826	Up	1.21e-13	1.13e-12	Group 10 secretory phospholipase A2
EH28_08645	369	1	24	0.49	12.31	4.65091	Up	5.01e-07	2.66e-06	B box and SPRY domain-containing protein
EH28_05349	1599	1	24	0.1	2.45	4.61471	Up	5.01e-07	2.66e-06	hypothetical protein
EH28_20523	5424	1	25	0.03	0.73	4.60486	Up	2.55e-07	1.4e-06	Nebulin-related-anchoring protein
EH28_16670	408	2.19	50.01	0.95	22.76	4.58243	Up	1.21e-13	1.13e-12	Stefin-C
EH28_11238	318	2	45	1.16	27.68	4.57665	Up	3.52e-12	2.96e-11	Granzyme G
EH28_03514	768	1	22	0.21	4.9	4.54432	Up	1.93e-06	9.55e-06	B box and SPRY domain-containing protein
EH28_03239	12450	88	1917	1.07	24.27	4.50349	Up	0	0	Fibrocystin-L
EH28_05767	2025	37	802	2.84	64.15	4.49749	Up	4.21e-195	6.21e-193	Pentraxin-4
EH28_21523	351	1.4	29.52	0.72	16.09	4.48202	Up	1.68e-08	1.04e-07	BolA-like protein 3
EH28_02675	1140	0.97	20.82	0.14	3.03	4.43582	Up	6.31e-07	3.32e-06	NACHT, LRR and PYD domains-containing protein 12
EH28_11823	4539	1	18	0.03	0.63	4.39232	Up	2.81e-05	0.000117436	Cystic fibrosis transmembrane conductance regulator
EH28_14666	816	113	2210	22.52	460.87	4.35508	Up	0	0	Haptoglobin
EH28_04578	1860	1.86	37.42	0.16	3.27	4.35315	Up	7.03e-11	5.33e-10	Monofunctional C1-tetrahydrofolate synthase, mitochondrial
EH28_03689	813	16	302	3.2	63.23	4.30447	Up	2.62e-72	1.27e-70	GTP cyclohydrolase 1
EH28_14566	1659	37	683	3.49	67.16	4.2663	Up	8.96e-161	1.12e-158	putative interleukin-17 receptor E-like protein
EH28_12750	711	1	18.24	0.23	4.42	4.26434	Up	2.81e-05	0.00011746	RNA-binding protein 24
EH28_15385	1323	22	379	2.63	47.22	4.16626	Up	1.75e-88	1.04e-86	Basic leucine zipper transcriptional factor ATF-like 3
EH28_18349	2637	1	17.61	0.06	1.07	4.1565	Up	5.45e-05	0.000219008	Catenin delta-2
EH28_09153	2814	16	274	0.88	15.63	4.15067	Up	2.71e-64	1.14e-62	HERV-H LTR-associating protein 2
EH28_18941	555	17	286	5.17	91.3	4.14238	Up	9.26e-67	4.04e-65	Interleukin-10
EH28_03460	324	21	346	11.94	207.96	4.12243	Up	4.84e-80	2.62e-78	hypothetical protein
EH28_14495	1323	26.79	446.21	3.2	55.59	4.11868	Up	9.54e-104	7.16e-102	SH2 domain-containing protein 7
EH28_25365	5166	1	17	0.03	0.52	4.11548	Up	5.45e-05	0.000219051	Protein Dos
EH28_14234	1920	3	49	0.24	4.14	4.10852	Up	2.18e-12	1.87e-11	Interleukin-17 receptor C
EH28_05594	7356	708	11266	14.63	242.32	4.04991	Up	0	0	Protein Wiz
EH28_09125	7968	103	1592	1.96	31.59	4.01054	Up	0	0	C-myc promoter-binding protein
EH28_05328	2118	2.58	38.4	0.19	2.93	3.94683	Up	3.78e-10	2.7e-09	YTH domain family protein 1
EH28_11684	558	73	1065	22.07	337.93	3.93657	Up	2.66e-235	4.91e-233	Angiopoietin-related protein 2
EH28_23129	915	110	1594	19.39	293.75	3.9212	Up	0	0	Mitochondrial ornithine transporter 1
EH28_00268	489	27.54	395.42	9.66	145.79	3.91572	Up	2.23e-88	1.33e-86	hypothetical protein
EH28_00280	1071	2.38	33.56	0.35	5.23	3.90138	Up	1.03e-08	6.56e-08	4-hydroxyphenylpyruvate dioxygenase-like protein
EH28_06488	645	2	28	0.51	7.56	3.88982	Up	2.71e-07	1.49e-06	hypothetical protein
EH28_23668	1428	2	27	0.22	3.1	3.81669	Up	5.19e-07	2.75e-06	Tandem C2 domains nuclear protein
EH28_06742	375	1.51	19.56	0.72	9.84	3.77259	Up	1.44e-05	6.31e-05	Stathmin
EH28_12270	1323	138	1765	16.47	219.88	3.7388	Up	0	0	Immune-responsive 1 protein
EH28_15580	1035	456	5801	70.48	936.98	3.73273	Up	0	0	Gamma-glutamyl hydrolase
EH28_11505	672	5	63	1.23	16.25	3.72371	Up	1.29e-14	1.28e-13	LRRN4 C-terminal-like protein
EH28_25343	264	3	37	2.2	28.8	3.71049	Up	5.25e-09	3.41e-08	C-C motif chemokine 20
EH28_18671	1926	31	388	2.5	32.68	3.70841	Up	5.71e-83	3.19e-81	Toll-like receptor 5
EH28_16128	1827	9.99	124	0.85	11.03	3.69783	Up	2.93e-28	5.28e-27	Prostaglandin G/H synthase 2
EH28_23203	738	6	73	1.33	16.98	3.67434	Up	1.41e-16	1.58e-15	Tumor necrosis factor ligand superfamily member 15
EH28_08467	261	3	36	2.23	28.43	3.6723	Up	9.94e-09	6.33e-08	hypothetical protein
EH28_20962	435	6	71	2.41	29.98	3.6369	Up	5.03e-16	5.45e-15	hypothetical protein
EH28_23359	1059	11	131	1.66	20.65	3.63689	Up	1.55e-28	2.83e-27	Interleukin-12 subunit beta
EH28_16809	1623	7	82	0.68	8.25	3.60079	Up	2.94e-18	3.6e-17	Glycerol kinase
EH28_01873	1173	1213	13633	164.25	1928.05	3.55318	Up	0	0	L-threonine 3-dehydrogenase, mitochondrial
EH28_11676	1212	8	90	1.05	12.3	3.5502	Up	1.15e-19	1.49e-18	Kelch domain-containing protein 1
EH28_24947	1230	50	554	6.44	74.52	3.5325	Up	3.99e-113	3.27e-111	C-X-C chemokine receptor type 1
EH28_09397	1062	23	254	3.46	39.92	3.52827	Up	1.16e-52	3.96e-51	Cyclic AMP-dependent transcription factor ATF-3
EH28_04862	813	2	22	0.4	4.61	3.52669	Up	1.28e-05	5.65e-05	CD27 antigen
EH28_10484	1137	1.89	20.36	0.26	2.98	3.51873	Up	7.39e-06	3.38e-05	Serine/threonine-protein kinase MARK1
EH28_18232	858	2.63	28.58	0.5	5.65	3.49825	Up	2.71e-07	1.48e-06	Interferon-induced protein 44
EH28_08546	1194	5	53	0.66	7.36	3.47917	Up	7.24e-12	5.95e-11	Ubiquitin carboxyl-terminal hydrolase 2
EH28_03341	558	29.88	317.37	9.04	100.7	3.4776	Up	4.1e-65	1.74e-63	L-amino-acid oxidase
EH28_19151	2760	3	32	0.17	1.86	3.4517	Up	1.25e-07	7.08e-07	Sodium/calcium exchanger 3
EH28_11095	510	47	487	15.72	171.12	3.44434	Up	2.74e-97	1.83e-95	Vesicle-associated membrane protein 4
EH28_04076	1863	4	41	0.33	3.57	3.43539	Up	2.41e-09	1.61e-08	Zinc finger protein 385B
EH28_20660	1254	3	31	0.38	4.09	3.42803	Up	2.35e-07	1.3e-06	Polymerase I and transcript release factor
EH28_03451	1416	297	3048	33.01	353.6	3.42114	Up	0	0	Synaptotagmin-like protein 3
EH28_12453	1623	2	20	0.19	2.01	3.40312	Up	4.53e-05	0.000184185	Apolipoprotein L3
EH28_10105	2571	76	757	4.56	47.36	3.37656	Up	4.54e-148	5.42e-146	Complement component C7
EH28_06998	1014	363	3587	57.34	592.17	3.3684	Up	0	0	Free fatty acid receptor 2
EH28_20046	3618	40	394	1.69	17.39	3.36316	Up	1.54e-77	8.09e-76	Lymphocyte function-associated antigen 3
EH28_02074	1899	104	1021	8.52	87.27	3.35656	Up	5.65e-198	8.52e-196	Alpha-protein kinase 1
EH28_15796	162	2	19	2.83	28.98	3.35618	Up	8.47e-05	0.00032851	Lysozyme g
EH28_06996	261	31	295	23.06	233.01	3.33693	Up	1.1e-57	4.18e-56	Hepcidin-1
EH28_03342	1191	74.56	720.55	9.93	100.28	3.3361	Up	1.2e-139	1.3e-137	L-amino-acid oxidase
EH28_00106	585	2.52	24.09	0.72	7.25	3.33191	Up	3.58e-06	1.71e-05	Leucine-rich repeat-containing protein 16A
EH28_02049	1317	2	19	0.24	2.38	3.30986	Up	8.47e-05	0.000328448	hypothetical protein
EH28_02035	789	349.73	3313.43	72.28	716.69	3.30968	Up	0	0	Intercellular adhesion molecule 5
EH28_15544	2718	31	291	1.76	17.2	3.28876	Up	1.28e-56	4.74e-55	Sodium-dependent phosphate transport protein 2B
EH28_05495	1584	631	5868	62.4	605.51	3.27853	Up	0	0	Alkaline phosphatase
EH28_04699	3510	231	2151	10.09	97.9	3.27838	Up	0	0	Thrombospondin-1
EH28_23295	1092	178	1636	25.99	249.6	3.26359	Up	6e-308	1.38e-305	Dual specificity protein phosphatase 1
EH28_08860	5058	2	18.14	0.06	0.57	3.24793	Up	0.000157718	0.000586776	A disintegrin and metalloproteinase with thrombospondin motifs 9
EH28_12185	1746	102	929	9.12	86.63	3.24776	Up	5.96e-175	8.16e-173	5'-nucleotidase
EH28_09786	5331	15	137	0.43	4.08	3.24616	Up	3.84e-27	6.63e-26	Calsyntenin-2
EH28_22486	801	2	18	0.41	3.83	3.22365	Up	0.000157718	0.000586881	Dexamethasone-induced Ras-related protein 1
EH28_05744	1104	267	2351	38.54	354.55	3.20156	Up	0	0	Hydroxycarboxylic acid receptor 3
EH28_17496	1398	5.28	45.66	0.59	5.37	3.18614	Up	1.03e-09	7.14e-09	Pentraxin-related protein PTX3
EH28_23953	774	277	2370	58.45	523.45	3.16278	Up	0	0	Suppressor of cytokine signaling 3
EH28_10720	1710	65	545	5.94	51.93	3.12803	Up	8.97e-100	6.39e-98	Solute carrier organic anion transporter family member 2A1
EH28_16650	1326	21	175	2.5	21.75	3.12102	Up	5.25e-33	1.1e-31	Glycine--tRNA ligase
EH28_06804	4911	6.52	53.64	0.2	1.74	3.12102	Up	3.76e-11	2.92e-10	Protein unc-13
EH28_08713	3099	7	58	0.35	3	3.09954	Up	8.52e-12	6.96e-11	Homeodomain-interacting protein kinase 3
EH28_12019	1602	182	1495	17.79	152.46	3.09929	Up	4.49e-268	9.56e-266	Glutamate decarboxylase-like protein 1
EH28_09073	2277	7	58	0.48	4.11	3.09803	Up	8.52e-12	6.96e-11	Enteropeptidase
EH28_03114	1239	10	82	1.28	10.95	3.09672	Up	4.37e-16	4.75e-15	Keratin, type II cytoskeletal 8
EH28_25364	1395	236	1907	26.64	224.72	3.07646	Up	0	0	Midnolin-B
EH28_17226	771	118	948	25.01	210.27	3.07167	Up	6.05e-169	7.91e-167	C-type lectin domain family 4 member E
EH28_23173	888	14	111	2.55	21.13	3.05072	Up	5.33e-21	7.29e-20	Tumor necrosis factor receptor superfamily member 6B
EH28_23109	5391	4	31	0.11	0.91	3.04836	Up	1.11e-06	5.69e-06	Synaptotagmin-like protein 2
EH28_04909	1725	30	234	2.72	22.1	3.02237	Up	2.31e-42	6.26e-41	B-cell CLL/lymphoma 6 member B protein
EH28_05766	1503	248	1908	25.9	207.96	3.00528	Up	0	0	Solute carrier family 2, facilitated glucose transporter member 6
EH28_16651	693	22	168	5.24	41.88	2.99862	Up	1.55e-30	3.01e-29	Glycine--tRNA ligase
EH28_09504	930	21.76	164.76	3.77	29.84	2.98461	Up	3.76e-30	7.2e-29	GTP-binding protein RAD
EH28_05814	3339	7.97	59.44	0.37	2.85	2.94536	Up	4.65e-12	3.88e-11	X-linked interleukin-1 receptor accessory protein-like 2
EH28_03132	1671	45.41	335.09	4.25	32.71	2.9442	Up	1.17e-58	4.49e-57	Protein-tyrosine kinase 6
EH28_16104	2265	25	184	1.71	13.11	2.9386	Up	9.86e-33	2.05e-31	PR domain zinc finger protein 1
EH28_02031	5877	1251.27	9123.57	32.42	246.17	2.9247	Up	0	0	Cdc42-interacting protein 4
EH28_17893	1932	194.51	1396.84	15.66	117.29	2.90492	Up	6.29e-235	1.15e-232	Interferon-induced protein 44
EH28_01763	498	20	142	6.87	51.27	2.89973	Up	3.73e-25	6.02e-24	Cytidine deaminase
EH28_01644	459	9.15	61.95	3.45	24.57	2.83223	Up	2.57e-11	2.02e-10	Interferon-inducible GTPase 5
EH28_08917	1095	127	859	18.49	130.67	2.82111	Up	1.24e-140	1.36e-138	Hypothetical protein
EH28_05130	1005	21	142	3.35	23.67	2.82083	Up	1.5e-24	2.35e-23	Hematopoietic progenitor cell antigen CD34
EH28_22550	1122	43	283	6.1	41.95	2.78179	Up	9.09e-47	2.72e-45	Prostaglandin E2 receptor EP2 subtype
EH28_23992	1818	4	26	0.34	2.32	2.77052	Up	2.15e-05	9.13e-05	Arylsulfatase J
EH28_21423	2538	302	1973	18.37	125.08	2.76743	Up	0	0	Hormone-sensitive lipase
EH28_13616	4998	786	5023	23.99	159.67	2.73459	Up	0	0	Coagulation factor VIII
EH28_06762	5106	9.77	61.64	0.29	1.92	2.72698	Up	2.57e-11	2.02e-10	Macrophage mannose receptor 1
EH28_04852	1578	70	444	6.95	46	2.72655	Up	5.54e-71	2.61e-69	Rap1 GTPase-activating protein 2
EH28_13508	645	205	1282	52.79	345.95	2.71223	Up	5.7e-200	8.79e-198	MARCKS-related protein
EH28_11646	1524	3.43	21.29	0.35	2.29	2.70992	Up	0.000107092	0.000408736	Spermatogenesis-associated protein 7
EH28_08540	4113	11.25	70.62	0.42	2.74	2.70571	Up	2.07e-12	1.78e-11	Alpha-2-macroglobulin
EH28_21093	1179	5.01	30.66	0.67	4.31	2.68545	Up	7.68e-06	3.5e-05	Thymic stromal cotransporter
EH28_17082	1704	375	2311	34.38	221.02	2.68454	Up	0	0	putative G-protein coupled receptor 97
EH28_00235	1113	375	2301	53.67	344.03	2.68035	Up	0	0	Threonine--tRNA ligase, cytoplasmic
EH28_02053	1533	87.59	537.91	8.96	57.43	2.68023	Up	3.61e-84	2.06e-82	Protein-tyrosine kinase 6
EH28_06009	888	125	764	22.75	145.41	2.67619	Up	2.54e-118	2.23e-116	Purine nucleoside phosphorylase
EH28_10760	375	1158	6953	552.63	3498.79	2.66247	Up	0	0	Interferon-induced transmembrane protein 3
EH28_08201	1740	13	79	1.17	7.39	2.65907	Up	1.65e-13	1.52e-12	Tyrosine-protein phosphatase non-receptor type 5
EH28_12797	192	14	82	15.61	97.97	2.64987	Up	1.07e-13	1e-12	Allograft inflammatory factor 1-like protein
EH28_21414	1389	70	419	7.94	49.6	2.64313	Up	7.25e-65	3.07e-63	B-cell lymphoma 3 protein
EH28_16848	1164	43	257	5.87	36.64	2.64199	Up	2.25e-40	5.81e-39	Ceramide synthase 5
EH28_24121	453	16	95	6.13	38.26	2.64188	Up	8.97e-16	9.59e-15	DNA-directed RNA polymerases I, II, and III subunit RPABC3
EH28_23981	333	1436	8474	789.84	4924.52	2.64035	Up	0	0	C-C motif chemokine 19
EH28_14122	1164	20.93	124.71	2.86	17.78	2.63617	Up	1.17e-20	1.59e-19	Mannose-1-phosphate guanyltransferase alpha-A
EH28_08094	867	513.19	3015.25	95.82	588.88	2.61957	Up	0	0	Interferon-induced protein 44
EH28_13187	2607	268	1572	15.86	96.96	2.612	Up	1.57e-235	2.92e-233	Low-density lipoprotein receptor
EH28_19239	1590	147	857	14.48	88.08	2.60475	Up	9e-129	8.77e-127	6-phosphofructo-2-kinase/fructose-2, 6-bisphosphatase 3
EH28_04668	1557	91	530	9.16	55.68	2.60374	Up	2.91e-80	1.58e-78	Neutral amino acid transporter B(0)
EH28_08542	3276	40.35	235.02	1.89	11.48	2.60266	Up	1.12e-36	2.61e-35	Alpha-2-macroglobulin
EH28_08891	453	9	51.58	3.45	20.77	2.58983	Up	7.66e-09	4.92e-08	hypothetical protein
EH28_14470	681	955	5411	231.67	1375.08	2.56937	Up	0	0	Tissue factor pathway inhibitor 2
EH28_08986	711	44	249	10.18	60.35	2.56762	Up	6.67e-38	1.6e-36	Acyl-coenzyme A thioesterase 2, mitochondrial
EH28_11226	1218	573	3243	74.57	440.76	2.56333	Up	0	0	Threonine--tRNA ligase, cytoplasmic
EH28_17796	6624	5	27	0.11	0.65	2.56294	Up	4.17e-05	0.00017072	Obscurin-like protein 1
EH28_15655	1071	22	124	3.28	19.31	2.55758	Up	1.44e-19	1.86e-18	Glycerol-3-phosphate acyltransferase 3
EH28_07062	1476	33.9	188.07	3.61	20.89	2.53274	Up	4.15e-29	7.71e-28	Interferon-induced very large GTPase 1
EH28_07072	2283	374	2067	25.36	146.1	2.52633	Up	1.47e-297	3.27e-295	Hexokinase-2
EH28_02483	948	104.89	576.56	17.8	102.29	2.52272	Up	2.29e-84	1.32e-82	Tumor necrosis factor receptor superfamily member 5
EH28_02978	375	56	304.79	26.72	153.37	2.52102	Up	9.82e-45	2.81e-43	hypothetical protein
EH28_08095	3615	479.67	2628.32	20.34	116.09	2.51285	Up	0	0	Interferon-induced protein 44
EH28_10706	1341	28.94	157.96	3.41	19.4	2.50821	Up	2.56e-24	3.97e-23	Tumor protein 63
EH28_03998	957	148	805	24.86	141.38	2.50768	Up	7.96e-116	6.74e-114	Suppressor of cytokine signaling 1
EH28_02343	1149	180.28	979.89	24.95	141.65	2.50522	Up	1.85e-140	2.02e-138	GRAM domain-containing protein 3
EH28_13983	378	8	43	3.78	21.43	2.50317	Up	1.97e-07	1.09e-06	Transmembrane protein 100
EH28_23674	1050	224	1209	34.1	192.31	2.49559	Up	3.88e-172	5.23e-170	Arginase, non-hepatic 2
EH28_13635	1599	1081	5795	105.87	592.13	2.48362	Up	0	0	EH domain-containing protein 1
EH28_13993	300	120	623	74.97	412.07	2.4585	Up	2.86e-87	1.67e-85	C-C motif chemokine 4
EH28_14052	648	86	450	22.03	120.81	2.4552	Up	7.48e-64	3.12e-62	Cyclin-dependent kinase inhibitor 1C
EH28_24705	1635	86	447	8.23	44.63	2.43905	Up	3.76e-63	1.55e-61	Nocturnin
EH28_12868	222	18	91	16.51	89.03	2.43095	Up	8.74e-14	8.2e-13	hypothetical protein
EH28_20581	798	8	41	1.63	8.76	2.42606	Up	5.9e-07	3.11e-06	Tissue factor
EH28_02913	501	4.57	23.28	1.56	8.35	2.42023	Up	0.000120543	0.000456947	Mitochondrial intermembrane space import and assembly protein 40
EH28_02197	2121	17.24	88.24	1.26	6.73	2.41718	Up	1.42e-13	1.31e-12	GTP-binding protein RAD
EH28_02976	363	54.07	271.29	26.82	141.96	2.4041	Up	5.22e-38	1.27e-36	hypothetical protein
EH28_20776	1212	37	187	4.84	25.55	2.40024	Up	7.86e-27	1.35e-25	Transforming growth factor beta receptor type 3
EH28_12754	678	6.15	30.78	1.5	7.86	2.38957	Up	2.5e-05	0.000105368	hypothetical protein
EH28_21103	1107	122	611	17.56	91.88	2.38746	Up	1.69e-83	9.56e-82	Dual specificity protein phosphatase 4
EH28_19874	2214	691	3449	48.35	251.61	2.3796	Up	0	0	Antigen peptide transporter 1
EH28_13678	1026	67	333	10.45	54.29	2.37718	Up	5.02e-46	1.47e-44	Fos-related antigen 2
EH28_21916	576	37.34	184.24	10.9	56.41	2.37162	Up	3.9e-26	6.55e-25	hypothetical protein
EH28_12740	1800	20	99	1.73	8.94	2.3695	Up	1.13e-14	1.12e-13	Plasma protease C1 inhibitor
EH28_05735	732	147.36	725.64	33.04	170.34	2.36613	Up	1.14e-97	7.75e-96	hypothetical protein
EH28_15376	387	8	39	3.68	18.9	2.36061	Up	1.74e-06	8.66e-06	Protein phosphatase 1 regulatory subunit 14B
EH28_08818	1419	33.17	162.22	3.68	18.78	2.35142	Up	5.53e-23	8.16e-22	Matrix metalloproteinase-19
EH28_15583	852	121	590	23.02	117.42	2.35072	Up	3.74e-79	2e-77	Lipid phosphate phosphohydrolase 1
EH28_01364	9540	6	30.98	0.1	0.51	2.3505	Up	2.5e-05	0.000105347	Complement C3
EH28_20284	381	29	140	13.58	69.12	2.34762	Up	7.86e-20	1.03e-18	Prostaglandin E synthase
EH28_19764	897	104	503	18.72	94.7	2.33878	Up	2.46e-67	1.08e-65	Tumor necrosis factor receptor superfamily member 9
EH28_04737	894	22.43	107.72	4.05	20.35	2.32903	Up	1.45e-15	1.53e-14	Interferon-inducible GTPase 5
EH28_04930	1599	80.94	388.81	7.93	39.73	2.32484	Up	1.98e-52	6.69e-51	UDP-glucuronosyltransferase 2A1
EH28_07544	1209	85	407	11.15	55.75	2.32193	Up	2.09e-54	7.38e-53	Abhydrolase domain-containing protein 3
EH28_01008	513	5.78	27.48	1.92	9.59	2.32042	Up	4.17e-05	0.000170687	hypothetical protein
EH28_14567	999	40	191	6.42	32.04	2.31923	Up	2.58e-26	4.36e-25	Serine/threonine-protein kinase pim-3
EH28_10343	1683	318	1520	29.53	147.26	2.31811	Up	4.52e-198	6.86e-196	Gamma-glutamyltransferase 5
EH28_16070	318	28	132	16.29	81.19	2.31732	Up	1.8e-18	2.23e-17	Cytochrome c-b
EH28_07991	1158	713	3395	97.86	486.72	2.3143	Up	0	0	Leukotriene B4 receptor 1
EH28_24862	1275	109	516	13.52	66.83	2.3054	Up	6.03e-68	2.69e-66	E3 ubiquitin-protein ligase pellino
EH28_16469	1239	285	1349	36.43	180.07	2.30536	Up	1.04e-174	1.42e-172	Transmembrane protein 173
EH28_13618	828	7	33	1.37	6.77	2.30498	Up	1.47e-05	6.43e-05	Leucine-rich repeat neuronal protein 4
EH28_18175	1176	116	544	15.66	76.73	2.29271	Up	4.9e-71	2.33e-69	Plasminogen activator inhibitor 1
EH28_01046	702	6	28	1.41	6.88	2.28671	Up	7.36e-05	0.000288832	Interleukin-11
EH28_21257	969	12.94	59.76	2.14	10.36	2.27534	Up	3.1e-09	2.05e-08	Sideroflexin-1
EH28_09177	1467	161	743	17.25	83.06	2.26756	Up	3.37e-95	2.17e-93	Monocarboxylate transporter 1
EH28_00159	294	6.31	28.6	4.04	19.4	2.26363	Up	7.36e-05	0.000288777	hypothetical protein
EH28_10318	2403	12	55	0.77	3.69	2.26069	Up	2.58e-08	1.57e-07	Sushi domain-containing protein 2
EH28_19284	1482	9.42	43.13	1	4.77	2.25399	Up	6.06e-07	3.2e-06	tRNA-dihydrouridine(20) synthase [NAD(P)+]-like protein
EH28_08640	1242	226	1026	28.82	136.6	2.24482	Up	4.27e-129	4.18e-127	Argininosuccinate synthase
EH28_14641	582	36	162	10.39	49.03	2.23847	Up	1.36e-21	1.9e-20	Regulator of G-protein signaling 3
EH28_11438	960	16	72	2.68	12.6	2.23312	Up	2.32e-10	1.69e-09	Gamma-glutamyl hydrolase
EH28_01519	966	14	63	2.33	10.95	2.23253	Up	3.17e-09	2.1e-08	Testisin
EH28_01000	876	41	184	7.57	35.54	2.23108	Up	2.82e-24	4.36e-23	hypothetical protein
EH28_17886	1077	41	184	6.08	28.49	2.22831	Up	2.82e-24	4.36e-23	Prostaglandin E2 receptor EP2 subtype
EH28_20342	2925	21.14	94.58	1.11	5.19	2.22517	Up	4.53e-13	4.07e-12	Monofunctional C1-tetrahydrofolate synthase, mitochondrial
EH28_11299	3864	177	793	7.01	32.73	2.22313	Up	3.75e-99	2.62e-97	Peroxisome proliferator-activated receptor gamma coactivator-related protein 1
EH28_01932	942	168.49	752.16	28.79	134.35	2.22236	Up	4.73e-94	3e-92	Interferon-induced protein 44-like protein
EH28_02761	759	9	40	1.94	9.03	2.21867	Up	2.96e-06	1.43e-05	Cholesterol 25-hydroxylase-like protein
EH28_12752	519	10.68	47.29	3.5	16.29	2.21856	Up	2.11e-07	1.17e-06	Hypothetical protein
EH28_06594	1941	8	35.49	0.64	2.97	2.21432	Up	1.45e-05	6.34e-05	Prolyl-tRNA synthetase associated domain-containing protein 1
EH28_21262	846	102.02	451.77	19.56	90.6	2.2116	Up	1.51e-56	5.56e-55	Gap junction protein
EH28_07558	1923	854.04	3753.54	69.1	316.69	2.19631	Up	0	0	Acetyl-coenzyme A synthetase 2-like, mitochondrial
EH28_21143	516	14	61	4.62	21.15	2.19469	Up	8.91e-09	5.69e-08	hypothetical protein
EH28_08904	822	390.61	1704.72	77.24	352.68	2.19094	Up	1.24e-206	2.02e-204	hypothetical protein
EH28_11449	4992	9.58	41.36	0.29	1.32	2.18641	Up	1.75e-06	8.69e-06	NACHT, LRR and PYD domains-containing protein 12
EH28_03099	2811	261.15	1140.66	14.31	65.13	2.1863	Up	7.69e-139	8.23e-137	OX-2 membrane glycoprotein
EH28_22219	1413	36	157	4.01	18.25	2.18622	Up	1.76e-20	2.36e-19	Calcium-binding mitochondrial carrier protein SCaMC-2-A
EH28_15704	1002	48	209	7.68	34.94	2.1857	Up	9.73e-27	1.66e-25	Indoleamine 2,3-dioxygenase 2
EH28_12089	945	9	39	1.53	6.94	2.1814	Up	4.97e-06	2.32e-05	E3 ubiquitin-protein ligase NEURL3
EH28_19083	630	51	218	13.48	60.39	2.16349	Up	2.03e-27	3.53e-26	Claudin-7-A
EH28_06688	4275	309	1329	11.05	49.5	2.16338	Up	1.73e-159	2.12e-157	Multidrug resistance-associated protein 5
EH28_21987	2217	27	116	1.89	8.45	2.16057	Up	2.49e-15	2.59e-14	Sodium-dependent neutral amino acid transporter B(0)AT2
EH28_15866	2190	9.48	40.52	0.67	2.99	2.15791	Up	2.96e-06	1.43e-05	F-box/LRR-repeat protein 18
EH28_23504	1278	293	1251	36.25	161.62	2.15655	Up	2.54e-149	3.07e-147	Serine/threonine-protein kinase Sgk1
EH28_07071	1011	8	34	1.27	5.63	2.14831	Up	2.44e-05	0.000102845	LINE-1 type transposase domain-containing protein 1
EH28_11396	2796	8	34	0.44	1.95	2.1479	Up	2.44e-05	0.000102866	putative ribonuclease
EH28_22227	1137	7.66	32.43	1.07	4.74	2.14728	Up	2.51e-05	0.00010562	Prostaglandin E synthase 2
EH28_18609	930	83	350	14.38	63.38	2.13996	Up	1.37e-42	3.76e-41	hypothetical protein
EH28_17690	2172	48	202	3.43	15.03	2.13156	Up	3.35e-25	5.42e-24	PR domain zinc finger protein 1
EH28_03073	2064	58.42	245.25	4.39	19.23	2.13107	Up	2.48e-30	4.77e-29	ATPase family AAA domain-containing protein 3
EH28_20566	474	25	104	9.09	39.74	2.12824	Up	1.5e-13	1.39e-12	Growth arrest and DNA damage-inducible protein GADD45 alpha
EH28_06883	972	180	752	29.74	129.89	2.12681	Up	7.56e-89	4.56e-87	Transcription factor AP-1
EH28_23426	780	51	212	10.67	46.43	2.1215	Up	4.13e-26	6.93e-25	C-type lectin domain family 4 member M
EH28_17545	261	14.34	58.62	10.67	46.3	2.11745	Up	4.12e-08	2.45e-07	Cytochrome c oxidase subunit 6B1
EH28_16645	1626	7.12	29.22	0.68	2.93	2.10729	Up	0.000120093	0.000455575	Olfactomedin-4
EH28_11923	4239	63	260	2.27	9.77	2.10567	Up	1.75e-31	3.49e-30	Sterol O-acyltransferase 1
EH28_10026	3279	6.41	26.46	0.3	1.29	2.10434	Up	0.000212066	0.000771733	Semaphorin-5B
EH28_01028	1383	211	865	24.04	102.86	2.09717	Up	2.84e-100	2.03e-98	Ornithine decarboxylase
EH28_06753	3387	30	123	1.36	5.81	2.09493	Up	1.37e-15	1.45e-14	hypothetical protein
EH28_23519	2592	29	119	1.73	7.38	2.09285	Up	3.87e-15	3.98e-14	Protein argonaute-3
EH28_20098	3567	644.04	2634	27.68	117.94	2.09114	Up	8.48e-301	1.9e-298	B-cell receptor CD22
EH28_12657	1137	10.71	43.74	1.5	6.39	2.09085	Up	1.71e-06	8.52e-06	Solute carrier family 35 member F2
EH28_09024	3882	173	705	6.82	28.96	2.08622	Up	1.24e-81	6.8e-80	putative phospholipid-transporting ATPase IA
EH28_12594	1335	124	504	14.66	62.19	2.0848	Up	1.01e-58	3.91e-57	Ornithine aminotransferase, mitochondrial
EH28_13192	1230	82	333	10.56	44.79	2.08457	Up	2.48e-39	6.22e-38	Sphingosine 1-phosphate receptor 1
EH28_07248	1968	1975	8006	156.02	659.52	2.07969	Up	0	0	Arginine--tRNA ligase, cytoplasmic
EH28_17090	1227	1023	4138	132.11	558.05	2.07865	Up	0	0	Lysosome-associated membrane glycoprotein 1
EH28_15890	666	13.89	55.95	3.45	14.57	2.07833	Up	7.12e-08	4.14e-07	Tumor necrosis factor receptor superfamily member 14
EH28_20357	477	168	673	60.64	255.33	2.07402	Up	7.73e-77	4.05e-75	hypothetical protein
EH28_03337	1080	34	136	5.02	20.99	2.06394	Up	9.55e-17	1.08e-15	Protein FAM111A
EH28_24675	1833	10	40	0.85	3.55	2.06228	Up	7.9e-06	3.6e-05	Pleckstrin domain-containing family G member 5
EH28_01917	2967	470.15	1880.13	24.38	101.58	2.05885	Up	5.02e-211	8.49e-209	Uridine-cytidine kinase-like 1
EH28_21367	3978	70	279	2.69	11.18	2.05524	Up	1.11e-32	2.3e-31	Mitogen-activated protein kinase kinase kinase 5
EH28_04128	2586	41.01	163.31	2.45	10.16	2.05205	Up	1.11e-19	1.44e-18	Interferon-induced very large GTPase 1
EH28_20932	1161	122	482	16.7	68.91	2.04487	Up	7.66e-55	2.73e-53	Tuftelin
EH28_07070	363	67	262	33.23	137.1	2.04467	Up	2.82e-30	5.4e-29	Hexokinase-2
EH28_18231	522	20.06	78.44	6.54	26.84	2.03702	Up	5.52e-10	3.88e-09	Interferon-induced protein 44
EH28_01967	879	15.65	61.39	2.88	11.81	2.03587	Up	2.38e-08	1.45e-07	Low density lipoprotein receptor adapter protein 1
EH28_17529	312	16	62	9.53	39.05	2.03477	Up	3.68e-08	2.2e-07	hypothetical protein
EH28_16428	687	50.92	198.41	12.23	49.94	2.02977	Up	1.65e-23	2.48e-22	Suppressor of cytokine signaling 3
EH28_12269	861	9	35	1.69	6.89	2.02748	Up	3.81e-05	0.000156917	BTB/POZ domain-containing protein KCTD12
EH28_24343	954	30	117	5.06	20.62	2.02684	Up	2.66e-14	2.58e-13	Interleukin-12 subunit beta
EH28_15929	687	23.08	89.59	5.54	22.55	2.02517	Up	3.91e-11	3.03e-10	Suppressor of cytokine signaling 3
EH28_08043	990	127.96	497.74	20.73	84.3	2.02381	Up	5.16e-56	1.89e-54	hypothetical protein
EH28_01190	924	378	1468	65.93	267.7	2.02161	Up	8.53e-161	1.07e-158	Serine/threonine-protein kinase pim-2
EH28_21974	1767	534	2075	47.15	191.11	2.01907	Up	1.38e-226	2.4e-224	Switch-associated protein 70
EH28_19711	921	1788	6922	312.93	1266.71	2.01717	Up	0	0	CCAAT/enhancer-binding protein beta
EH28_07578	639	69.96	269.46	18.2	73.47	2.01322	Up	5.84e-31	1.15e-29	Acetyl-coenzyme A synthetase 2-like, mitochondrial
EH28_09590	1524	261	1008	26.87	108.29	2.01083	Up	1.98e-110	1.56e-108	Receptor-interacting serine/threonine-protein kinase 3
EH28_08539	1653	56.45	218.04	5.34	21.52	2.01077	Up	2.37e-25	3.86e-24	Murinoglobulin-2
EH28_15107	1296	20	77	2.44	9.8	2.0059	Up	9.01e-10	6.24e-09	Retinol dehydrogenase 10-A
EH28_01916	291	62.55	236.89	40.58	162.8	2.00426	Up	8.93e-27	1.53e-25	hypothetical protein
EH28_20861	6402	12	47	0.29	1.16	2	Up	1.54e-06	7.73e-06	NAC-alpha domain-containing protein 1
EH28_03673	582	15.23	57.97	4.39	17.54	1.99836	Up	1.73e-07	9.63e-07	Protein slowmo
EH28_18276	693	102	388	24.28	96.72	1.99405	Up	5.69e-43	1.58e-41	Suppressor of cytokine signaling 1
EH28_14727	1887	49	185	4.04	15.92	1.97841	Up	3.67e-21	5.07e-20	Sodium/potassium/calcium exchanger 2
EH28_19437	1089	35	132	5.13	20.2	1.97732	Up	1.68e-15	1.77e-14	Poliovirus receptor-related protein 2
EH28_06366	1500	13	49	1.36	5.35	1.97593	Up	1.43e-06	7.2e-06	Nuclear distribution protein nudE-like 1-B
EH28_09941	246	7.92	29.26	6.36	24.97	1.9731	Up	0.000120093	0.000455492	UPF0729 protein
EH28_19418	864	84	314	15.74	61.55	1.96732	Up	1.6e-34	3.53e-33	Apoptosis facilitator Bcl-2-like protein 14
EH28_01799	693	31.22	116.16	7.43	28.96	1.96263	Up	1.07e-13	9.95e-13	hypothetical protein
EH28_07113	1044	36	134	5.51	21.44	1.96018	Up	1.56e-15	1.65e-14	Cell growth-regulating nucleolar protein
EH28_16544	1128	243	904	34.29	133.25	1.95828	Up	9.2e-96	5.99e-94	NAD kinase
EH28_03802	1164	356	1320	48.6	188.21	1.95332	Up	1.59e-138	1.68e-136	hypothetical protein
EH28_09503	2490	14	52	0.87	3.36	1.94937	Up	8.1e-07	4.21e-06	Cadherin-16
EH28_00391	963	124.63	459.39	20.8	80.14	1.94594	Up	3.02e-49	9.62e-48	Transposon TX1 hypothetical protein
EH28_08718	402	23	84	10.11	38.91	1.94436	Up	4.4e-10	3.13e-09	hypothetical protein
EH28_11207	687	15	55	3.6	13.84	1.94278	Up	4.57e-07	2.44e-06	hypothetical protein
EH28_12381	906	73	267	13	49.73	1.9356	Up	5.4e-29	9.98e-28	Cyclin-G2
EH28_06961	354	16	58	8.18	31.28	1.93507	Up	2.58e-07	1.41e-06	Mitochondrial import inner membrane translocase subunit tim16-A
EH28_05514	876	11	40	2.03	7.73	1.92899	Up	1.96e-05	8.39e-05	Myelin protein zero-like protein 2
EH28_21102	1251	34.29	124.83	4.34	16.49	1.92582	Up	3.22e-14	3.11e-13	putative cytochrome P450 120
EH28_03117	1083	611	2218	90.01	341.38	1.92322	Up	1.33e-226	2.32e-224	C-X-C chemokine receptor type 1
EH28_23782	1143	80	289	11.13	42.01	1.91628	Up	6.94e-31	1.36e-29	Beta-1,4-galactosyltransferase 6
EH28_13123	669	22.11	79.28	5.47	20.55	1.90953	Up	2.01e-09	1.35e-08	V-set domain-containing T-cell activation inhibitor 1
EH28_20777	1482	70	252	7.42	27.87	1.90922	Up	4.84e-27	8.34e-26	Transforming growth factor beta receptor type 3
EH28_08096	657	271	970	68.38	256.47	1.90714	Up	8.97e-99	6.22e-97	Interferon-induced protein 44
EH28_04446	537	68	243	21.47	80.52	1.90702	Up	6.04e-26	1.01e-24	Regulator of G-protein signaling 5
EH28_05508	2625	1013	3639	59.53	222.87	1.90451	Up	0	0	SID1 transmembrane family member 2
EH28_12751	1407	252.47	904.73	28.25	105.66	1.90311	Up	2.2e-92	1.37e-90	Protein lifeguard 1
EH28_23296	792	63	225	12.97	48.47	1.90191	Up	4.01e-24	6.16e-23	Endoplasmic reticulum-Golgi intermediate compartment protein 1
EH28_14297	927	1467	5229	254.97	950.25	1.89798	Up	0	0	NF-kappa-B inhibitor alpha
EH28_10924	1041	328.24	1167.53	50.42	187.42	1.89421	Up	9.79e-118	8.42e-116	C5a anaphylatoxin chemotactic receptor
EH28_20728	987	94	334	15.28	56.75	1.89298	Up	7.09e-35	1.58e-33	Methylosome protein 50
EH28_10904	798	166	589	33.89	125.84	1.89266	Up	3.81e-60	1.51e-58	Ras-related protein Rab-20
EH28_19108	984	312	1106	50.88	188.54	1.8897	Up	2.92e-111	2.34e-109	Transcription factor jun-B
EH28_22263	1635	45	160	4.31	15.97	1.8896	Up	1.64e-17	1.93e-16	D-3-phosphoglycerate dehydrogenase
EH28_14500	1188	37	131	4.94	18.28	1.88768	Up	1.54e-14	1.52e-13	DnaJ
EH28_12345	603	13	45.85	3.61	13.34	1.88569	Up	9.84e-06	4.42e-05	RING finger protein 24
EH28_07041	426	32	112	13.15	48.46	1.88173	Up	1.69e-12	1.45e-11	hypothetical protein
EH28_12761	636	603	2118	157.69	580.54	1.8803	Up	2.7e-209	4.46e-207	Sorting nexin-10
EH28_18696	591	58	203	16.45	60.39	1.87622	Up	1.73e-21	2.41e-20	Rho-related GTP-binding protein RhoB
EH28_24446	1041	45	158	6.91	25.36	1.8758	Up	4.19e-17	4.84e-16	Lipase member H
EH28_21438	5076	1030	3620	30.95	113.28	1.87188	Up	0	0	Carcinoembryonic antigen-related cell adhesion molecule 5
EH28_17324	1284	36	126	4.43	16.2	1.87062	Up	6.89e-14	6.5e-13	Inward rectifier potassium channel 2
EH28_19455	2196	386	1350	27.24	99.32	1.86636	Up	1.63e-133	1.62e-131	E3 ubiquitin-protein ligase RNF19B
EH28_16917	681	55	191	13.34	48.54	1.86342	Up	3.75e-20	4.96e-19	Cytokine-inducible SH2-containing protein
EH28_06909	837	154	535	29.86	108.54	1.86194	Up	1.27e-53	4.4e-52	Proteasome assembly chaperone 1
EH28_00588	1257	88.86	309.33	11.19	40.67	1.86175	Up	5.24e-32	1.06e-30	Cystathionine gamma-lyase
EH28_05838	342	142	484	75.63	272.24	1.84785	Up	1.01e-47	3.11e-46	Caveolin-1
EH28_08158	333	23	78	12.65	45.33	1.84133	Up	7.42e-09	4.77e-08	Transmembrane protein 93
EH28_20137	1221	5380	18312	698.38	2482.35	1.82962	Up	0	0	Sphingosine 1-phosphate receptor 4
EH28_06764	2037	55	187	4.19	14.87	1.82738	Up	2.37e-19	3.05e-18	Protein-glutamine gamma-glutamyltransferase 2
EH28_10707	2091	35.06	119.04	2.6	9.21	1.82469	Up	7.77e-13	6.88e-12	Tumor protein 63
EH28_06528	3135	20	68	0.98	3.47	1.82408	Up	6.64e-08	3.88e-07	Myelin protein regulatory factor
EH28_24288	612	16	54	4.37	15.45	1.8219	Up	1.71e-06	8.51e-06	Protein DPCD
EH28_10111	1743	664	2230	59.46	208.32	1.80881	Up	6.09e-210	1.01e-207	hypothetical protein
EH28_21127	690	12	40	2.87	10.02	1.80376	Up	4.54e-05	0.000184593	Collagen triple helix repeat-containing protein 1
EH28_14432	747	45	150	9.87	34.44	1.80296	Up	1.67e-15	1.76e-14	Interleukin-27 subunit beta
EH28_05199	690	396	1313	94.69	328.88	1.79628	Up	1.13e-122	1.03e-120	Latexin
EH28_09182	1326	404.6	1343.92	48.17	167.02	1.79381	Up	8.57e-126	8.08e-124	hypothetical protein
EH28_24135	1758	47.72	158.11	4.24	14.64	1.78778	Up	2.16e-16	2.4e-15	GRAM domain-containing protein 3
EH28_01684	1626	147.41	487.89	14.19	48.99	1.78761	Up	1.42e-46	4.22e-45	Egl nine
EH28_14600	1290	226	747	27.69	95.56	1.78704	Up	2.43e-70	1.13e-68	Actin-like protein 6A
EH28_02403	1293	39	129	4.77	16.46	1.7869	Up	1.99e-13	1.83e-12	Sphingomyelin synthase-related protein 1
EH28_20613	540	87	286	27.29	94.17	1.7869	Up	8.61e-28	1.52e-26	ADP-ribosylation factor-like protein 5B
EH28_21999	573	60	197	17.61	60.67	1.78459	Up	1.36e-19	1.76e-18	Bcl-2-like protein 1
EH28_02977	363	45.93	149.71	22.78	78.34	1.78198	Up	2.63e-15	2.74e-14	hypothetical protein
EH28_12723	408	36	117	15.56	53.26	1.77521	Up	4.29e-12	3.59e-11	CDGSH iron-sulfur domain-containing protein 2
EH28_24327	852	144	471	27.4	93.74	1.77449	Up	1.78e-44	5.07e-43	Regulator of G-protein signaling 19
EH28_00844	1371	72	236	8.28	28.32	1.77412	Up	3.93e-23	5.83e-22	Nocturnin
EH28_00640	1494	22.98	75.14	2.41	8.24	1.77361	Up	1.32e-08	8.28e-08	Transmembrane protein 161A
EH28_01646	1215	48.42	158.33	6.32	21.57	1.77103	Up	4.78e-16	5.19e-15	Interferon-inducible GTPase 5
EH28_07466	4860	626	2050	19.66	67.04	1.76976	Up	8.17e-188	1.15e-185	Protein strawberry notch
EH28_12760	588	53	172	15.12	51.46	1.76699	Up	4.37e-17	5.04e-16	Chromobox protein
EH28_24090	2820	307.83	1002.57	16.81	57.06	1.76316	Up	1.99e-92	1.24e-90	Endoplasmic reticulum aminopeptidase 2
EH28_20382	1188	16	52	2.14	7.26	1.76236	Up	4.31e-06	2.03e-05	putative methyltransferase NSUN4
EH28_22055	993	13.8	44.66	2.23	7.54	1.75752	Up	1.58e-05	6.85e-05	putative palmitoyltransferase ZDHHC16
EH28_21261	846	110.49	356.61	21.18	71.52	1.75564	Up	1.26e-33	2.7e-32	Gap junction protein
EH28_21266	846	110.49	356.61	21.18	71.52	1.75564	Up	1.26e-33	2.7e-32	Gap junction protein
EH28_05197	2049	336	1085	25.46	85.73	1.75157	Up	9.86e-99	6.81e-97	Inositol-trisphosphate 3-kinase C
EH28_08326	2010	97	313	7.5	25.23	1.75018	Up	1.16e-29	2.19e-28	Heat shock protein 1
EH28_04649	1521	60	193	6.19	20.78	1.74718	Up	8.17e-19	1.03e-17	Midnolin-B
EH28_17375	456	1254	4000	476.56	1598.59	1.74607	Up	0	0	Leukocyte cell-derived chemotaxin-2
EH28_14037	5013	12	39	0.37	1.24	1.74474	Up	7.22e-05	0.000283871	Fibulin-1
EH28_25086	1818	24	77	2.06	6.89	1.74186	Up	2.59e-08	1.58e-07	Mitogen-activated protein kinase 15
EH28_01096	1809	39.43	126.41	3.4	11.36	1.74036	Up	7.71e-13	6.83e-12	Neoverrucotoxin subunit beta
EH28_09301	882	21	67	3.85	12.85	1.73884	Up	2.32e-07	1.28e-06	Purine nucleoside phosphorylase
EH28_22935	2097	71	227	5.25	17.51	1.73779	Up	1.01e-21	1.43e-20	Long-chain-fatty-acid--CoA ligase 6
EH28_12499	1518	16	51	1.65	5.5	1.73697	Up	6.79e-06	3.12e-05	Parathyroid hormone/parathyroid hormone-related peptide receptor
EH28_16796	738	9.87	31.39	2.19	7.3	1.73697	Up	0.00026986	0.000964379	Hypothetical protein
EH28_09947	1593	78	249	7.67	25.54	1.73546	Up	1.22e-23	1.85e-22	Prolactin receptor
EH28_02543	573	28.08	88.82	8.24	27.36	1.73135	Up	4.01e-09	2.64e-08	Rho-related GTP-binding protein RhoG
EH28_15922	1233	112	355	14.39	47.63	1.7268	Up	9.03e-33	1.88e-31	Transcriptional regulator Myc-B
EH28_24676	3048	100	317	5.04	16.66	1.72489	Up	1.94e-29	3.64e-28	Pleckstrin domain-containing family G member 5
EH28_13133	1131	186	587	26.17	86.28	1.72111	Up	7.73e-53	2.65e-51	Dual specificity protein phosphatase 5
EH28_06929	615	42	132	11.4	37.56	1.72016	Up	5.27e-13	4.71e-12	Ras-related protein Rab-24
EH28_16181	4638	737	2329	24.27	79.86	1.7183	Up	1.59e-204	2.55e-202	Carbamoyl-phosphate synthase [ammonia], mitochondrial
EH28_10504	2880	417	1316	22.29	73.3	1.71742	Up	3.13e-116	2.66e-114	Tumor necrosis factor alpha-induced protein 3
EH28_01003	999	616	1937	98.86	324.91	1.71658	Up	1.92e-169	2.53e-167	Serine/threonine-protein kinase pim-1
EH28_18296	600	77	241	21.48	70.49	1.71442	Up	1.96e-22	2.84e-21	CCAAT/enhancer-binding protein epsilon
EH28_15707	2337	87.39	274.56	5.78	18.95	1.71306	Up	1.79e-25	2.94e-24	Leukemia inhibitory factor receptor
EH28_08515	1848	111	348	9.36	30.6	1.70895	Up	9.23e-32	1.86e-30	Cysteine/serine-rich nuclear protein 1
EH28_22777	3153	215.16	673.79	10.49	34.21	1.7054	Up	9.33e-60	3.65e-58	Protein NLRC3
EH28_17172	1650	34	106	3.22	10.48	1.70251	Up	1.26e-10	9.37e-10	L-amino-acid oxidase
EH28_02533	573	34.91	108.32	10.25	33.36	1.7025	Up	5.19e-11	3.99e-10	Rho-related GTP-binding protein RhoG
EH28_04820	2217	45.63	142.47	3.19	10.38	1.70218	Up	6.08e-14	5.75e-13	6-phosphofructo-2-kinase/fructose-2, 6-bisphosphatase 2
EH28_21849	945	50	155	8.51	27.59	1.69691	Up	8.41e-15	8.51e-14	cAMP-responsive element modulator
EH28_12597	1329	46.62	144.44	5.54	17.91	1.69281	Up	5.34e-14	5.08e-13	4-hydroxyphenylpyruvate dioxygenase-like protein
EH28_01339	1056	14.83	45.78	2.24	7.24	1.69249	Up	2.21e-05	9.38e-05	Matrix metalloproteinase-19
EH28_05044	3867	90.39	279.64	3.58	11.53	1.68736	Up	1.88e-25	3.09e-24	C-type lectin domain family 12 member B
EH28_23808	1602	206	636	20.14	64.86	1.68727	Up	1.17e-55	4.24e-54	Tyrosine--tRNA ligase, cytoplasmic
EH28_05841	1470	90	277	9.62	30.9	1.6835	Up	4.5e-25	7.23e-24	Prostacyclin synthase
EH28_24600	1581	13	40	1.29	4.14	1.68226	Up	9.9e-05	0.000380303	AT-rich interactive domain-containing protein 5B
EH28_25333	735	16	49	3.57	11.45	1.68135	Up	1.67e-05	7.22e-05	Endothelin-converting enzyme 2
EH28_17289	879	32	98	5.89	18.86	1.67899	Up	9.63e-10	6.65e-09	Immediate early response protein 5-like protein
EH28_19634	1926	458	1405.89	36.99	118.43	1.67883	Up	7.58e-120	6.81e-118	Ubiquitin-conjugating enzyme E2 L3
EH28_20411	1518	14	43	1.45	4.64	1.67807	Up	5.46e-05	0.000219335	Y+L amino acid transporter 2
EH28_17365	1032	1198	3663	185.74	593.48	1.67591	Up	4e-308	9.28e-306	Arginase-1
EH28_17374	729	91	277	20.49	65.32	1.6726	Up	9.35e-25	1.48e-23	Microfibril-associated glycoprotein 4
EH28_08826	567	25	76	7.43	23.68	1.67223	Up	8.6e-08	4.94e-07	Insulin-like growth factor-binding protein 6
EH28_08629	1965	954.75	2917.35	75.54	240.7	1.67192	Up	1.03e-245	2.05e-243	glucose-regulated protein
EH28_03273	381	45	136	21.08	67.15	1.67151	Up	8.41e-13	7.42e-12	Cytochrome c
EH28_02415	2679	535	1635	30.79	98.07	1.67135	Up	1.64e-138	1.72e-136	Disintegrin and metalloproteinase domain-containing protein 8
EH28_16041	1173	13.8	42.08	1.87	5.95	1.66985	Up	3.99e-05	0.000163815	Branched-chain-amino-acid aminotransferase, cytosolic
EH28_05440	1482	67.58	205.87	7.16	22.77	1.6691	Up	7.95e-19	1e-17	tRNA-dihydrouridine(20) synthase [NAD(P)+]-like protein
EH28_09455	1293	204.2	620.99	24.96	79.25	1.66679	Up	2.7e-53	9.32e-52	TNFAIP3-interacting protein 2
EH28_07983	420	13	39	5.43	17.16	1.66003	Up	0.000154773	0.000577795	hypothetical protein
EH28_07594	1317	201.91	610.96	24.21	76.48	1.65948	Up	2.26e-52	7.64e-51	NACHT, LRR and PYD domains-containing protein 12
EH28_13762	492	17	51	5.92	18.67	1.65705	Up	1.44e-05	6.3e-05	Peptidyl-prolyl cis-trans isomerase-like 3
EH28_11301	2172	535	1617	38.18	120.31	1.65587	Up	3.7e-135	3.72e-133	Prominin-1-A
EH28_04343	654	14	42	3.55	11.16	1.65245	Up	8.52e-05	0.000330359	Interleukin-22 receptor subunit alpha-2
EH28_08699	717	55	165	12.61	39.62	1.65166	Up	4.22e-15	4.33e-14	39S ribosomal protein L12, mitochondrial
EH28_05182	387	198	590	91.04	285.92	1.65104	Up	1.35e-49	4.32e-48	NHP2-like protein 1
EH28_03962	1233	13.45	40.46	1.73	5.43	1.65018	Up	9.9e-05	0.000380233	hypothetical protein
EH28_15540	888	15	45	2.73	8.56	1.64871	Up	4.7e-05	0.000190837	Complement C1q tumor necrosis factor-related protein 7
EH28_06792	1905	19	57	1.55	4.86	1.64869	Up	4.44e-06	2.09e-05	Peroxisome proliferator-activated receptor gamma
EH28_16470	624	127	379	33.92	106.11	1.64535	Up	1.64e-32	3.39e-31	DNA damage-inducible transcript 4-like protein
EH28_09737	651	167.3	498.84	42.64	133.24	1.64375	Up	3.65e-42	9.81e-41	MOB kinase activator 3A
EH28_02903	1878	184	551	15.25	47.64	1.64336	Up	1.04e-46	3.09e-45	Nuclear factor interleukin-3-regulated protein
EH28_18366	1290	14	42	1.72	5.37	1.64251	Up	8.52e-05	0.000330421	Bone morphogenetic protein 7
EH28_10901	3576	148	442	6.34	19.74	1.63857	Up	1.12e-37	2.68e-36	Insulin receptor substrate 2
EH28_04156	5265	1405.63	4197.82	40.71	126.59	1.63671	Up	0	0	Complement C3
EH28_18828	1899	297	885	24.34	75.65	1.63601	Up	1.62e-73	8.02e-72	Protein arginine N-methyltransferase 5
EH28_06794	1458	41	122	4.42	13.73	1.63521	Up	1.98e-11	1.58e-10	Intermediate filament family orphan 2
EH28_25091	3921	230	684	8.98	27.81	1.63082	Up	4.42e-57	1.65e-55	Ankyrin repeat and IBR domain-containing protein 1
EH28_19152	699	1284	3793	302.71	936.61	1.62951	Up	2e-305	4.54e-303	Non-specific cytotoxic cell receptor protein 1
EH28_09815	1605	194	575	18.93	58.52	1.62826	Up	4.64e-48	1.44e-46	Nucleus accumbens-associated protein 2
EH28_13501	1116	147	435	20.98	64.85	1.62809	Up	1.08e-36	2.52e-35	Transcription factor Sox-11-A
EH28_14669	1839	26	77	2.2	6.8	1.62803	Up	1.15e-07	6.51e-07	putative solute carrier family 22 member 31
EH28_08257	2472	129	382	8.06	24.88	1.62613	Up	1.89e-32	3.9e-31	Protein-glutamine gamma-glutamyltransferase K
EH28_22104	423	158.66	465.15	65.75	202.92	1.62585	Up	7.57e-39	1.88e-37	hypothetical protein
EH28_20385	219	18	52	16.81	51.82	1.62419	Up	1.91e-05	8.19e-05	Guanine nucleotide-binding protein G(I)/G(S)/G(O) subunit gamma-12
EH28_19691	1719	79	233	7.18	22.08	1.62068	Up	2.64e-20	3.52e-19	Nuclear receptor subfamily 4 group A member 1
EH28_18684	1578	310	912	30.78	94.48	1.61802	Up	1.68e-74	8.48e-73	Calpain-3
EH28_07009	1581	495	1456	49.05	150.54	1.61782	Up	8.26e-118	7.16e-116	cAMP-specific 3',5'-cyclic phosphodiesterase 4B
EH28_04495	3420	13	38	0.58	1.78	1.61775	Up	0.000240602	0.00086657	Unconventional myosin-Ie
EH28_07234	1539	79	232	8.05	24.67	1.6157	Up	4.04e-20	5.34e-19	Aldehyde dehydrogenase family 1 member A3
EH28_12215	1221	16	47	2.08	6.37	1.61471	Up	4.03e-05	0.00016537	putative G-protein coupled receptor 171
EH28_09190	1980	47	138	3.69	11.3	1.61463	Up	1.49e-12	1.29e-11	CDK5 and ABL1 enzyme substrate 2
EH28_12853	768	79	231	16.81	51.45	1.61385	Up	6.17e-20	8.1e-19	Tumor necrosis factor-inducible 6 protein
EH28_17159	993	294	860	47.49	145.19	1.61225	Up	7.56e-70	3.49e-68	Maternal B9.15 protein
EH28_07612	570	19.66	57.27	5.81	17.74	1.6104	Up	4.44e-06	2.09e-05	Asparagine synthetase [glutamine-hydrolyzing]
EH28_12674	4188	255.23	746.15	9.32	28.38	1.60647	Up	7.84e-61	3.14e-59	Rho guanine nucleotide exchange factor 12
EH28_24305	2349	220	642	14.49	44.07	1.60474	Up	1.98e-52	6.71e-51	Soluble calcium-activated nucleotidase 1
EH28_11450	3648	17.45	50.82	0.73	2.22	1.60459	Up	2.23e-05	9.47e-05	NACHT, LRR and PYD domains-containing protein 12
EH28_08047	1398	34	99	3.83	11.64	1.60367	Up	2.63e-09	1.75e-08	Tumor necrosis factor receptor superfamily member 11B
EH28_08297	1950	21	61	1.67	5.07	1.60214	Up	3.27e-06	1.57e-05	Nuclear fragile X mental retardation-interacting protein 2
EH28_20488	2388	44	128	2.85	8.64	1.60007	Up	1.27e-11	1.03e-10	Delta-1-pyrroline-5-carboxylate synthase
EH28_09176	2019	136	395	10.46	31.69	1.59914	Up	1.05e-32	2.17e-31	Vasopressin V2 receptor
EH28_15767	1581	103	299	10.21	30.91	1.59809	Up	3.96e-25	6.38e-24	Importin subunit alpha-2
EH28_16382	675	35	101	8.57	25.92	1.5967	Up	2.26e-09	1.51e-08	Ras-related protein Rab-7a
EH28_02000	894	18.35	53	3.31	10.01	1.59654	Up	1.24e-05	5.47e-05	Signal-regulatory protein beta-2
EH28_10336	1017	28	81	4.41	13.33	1.59583	Up	8.48e-08	4.88e-07	Transmembrane protein 120B
EH28_09859	1296	27	78	3.29	9.93	1.59371	Up	1.51e-07	8.5e-07	Neuromedin-K receptor
EH28_09943	1026	238	687	37.13	112	1.59284	Up	3.28e-55	1.18e-53	Ribosome biogenesis protein BRX1
EH28_05768	2400	576	1661	37.1	111.53	1.58794	Up	9.81e-131	9.7e-129	H(+)/Cl(-) exchange transporter 7
EH28_17550	600	30	86	8.37	25.15	1.58726	Up	4.06e-08	2.42e-07	hypothetical protein
EH28_17564	600	30	86	8.37	25.15	1.58726	Up	4.06e-08	2.42e-07	hypothetical protein
EH28_14681	480	76	217	27.24	81.73	1.58514	Up	2.77e-18	3.4e-17	Growth arrest and DNA damage-inducible protein GADD45 gamma
EH28_00774	921	89.03	255.27	15.58	46.71	1.58404	Up	2.59e-21	3.6e-20	Phosphoglycolate phosphatase
EH28_13681	1305	108	310	13.07	39.18	1.58386	Up	1.24e-25	2.04e-24	EGF-containing fibulin-like extracellular matrix protein 2
EH28_13656	372	38	108	18.31	54.87	1.58339	Up	9.31e-10	6.44e-09	tRNA methyltransferase 112
EH28_01546	642	161.04	460.2	41.68	124.83	1.58254	Up	4.85e-37	1.14e-35	hypothetical protein
EH28_11710	1383	14	40	1.59	4.76	1.58193	Up	0.000204454	0.000745083	RNA-binding motif, single-stranded-interacting protein 2
EH28_01084	2001	36.17	103.87	2.81	8.41	1.58154	Up	1.94e-09	1.31e-08	Far upstream element-binding protein 2
EH28_24611	1320	43	123	5.14	15.36	1.57934	Up	5.25e-11	4.03e-10	Early growth response protein 2b
EH28_21118	1761	73	209	6.47	19.32	1.57826	Up	1.01e-17	1.2e-16	hypothetical protein
EH28_12663	816	33	94	6.58	19.6	1.57469	Up	1.09e-08	6.93e-08	Aquaporin-11
EH28_15089	1635	14.52	41.49	1.39	4.14	1.57455	Up	0.000132358	0.000498898	putative leucine--tRNA ligase, mitochondrial
EH28_01183	1503	1014	2889	105.91	314.89	1.57201	Up	2.44e-222	4.2e-220	Endothelial lipase
EH28_19230	2568	43.53	124.25	2.62	7.78	1.5702	Up	3.45e-11	2.69e-10	Transposon TX1 hypothetical protein
EH28_20224	1737	121	344	10.87	32.25	1.56895	Up	6.23e-28	1.11e-26	Beta-catenin-like protein 1
EH28_00730	1467	147.01	417.61	15.75	46.69	1.56776	Up	2.01e-33	4.27e-32	25-hydroxycholesterol 7-alpha-hydroxylase
EH28_16122	2274	284	807	19.33	57.27	1.56694	Up	3.06e-63	1.26e-61	Long-chain-fatty-acid--CoA ligase ACSBG2
EH28_05916	663	45	127	11.24	33.24	1.56428	Up	3.85e-11	2.98e-10	Protein shisa-4
EH28_10489	3804	67	190	2.7	7.97	1.56162	Up	4.65e-16	5.06e-15	Exportin-5
EH28_20017	1599	242.84	686.36	23.78	70.13	1.56028	Up	7.5e-54	2.62e-52	Transposon TX1 hypothetical protein
EH28_13454	585	68.16	191.56	19.55	57.64	1.5599	Up	6.03e-16	6.51e-15	Tissue factor pathway inhibitor
EH28_03881	762	16	45	3.43	10.11	1.5595	Up	9.55e-05	0.000367514	Dickkopf-related protein 1
EH28_09175	1737	484	1367	43.5	128.16	1.55886	Up	5.21e-105	3.94e-103	LIM domain and actin-binding protein 1
EH28_21486	2757	290	819	16.21	47.7	1.55711	Up	1.23e-63	5.07e-62	E3 ubiquitin-protein ligase NEDD4-like protein
EH28_02388	1836	495	1396	42.01	123.57	1.55652	Up	5.51e-107	4.25e-105	ATP-binding cassette sub-family F member 2
EH28_00364	4899	341.44	962.07	10.64	31.21	1.55251	Up	2.49e-74	1.25e-72	Interferon-induced very large GTPase 1
EH28_09933	609	15	42	4.12	12.08	1.5519	Up	0.000173032	0.000638575	hypothetical protein
EH28_02969	738	963	2694	213.99	626.77	1.55039	Up	2.06e-202	3.25e-200	Proteasome activator complex subunit 2
EH28_06222	4206	208.02	583.71	7.56	22.1	1.54759	Up	2.4e-45	6.96e-44	hypothetical protein
EH28_04286	471	32	89	11.72	34.26	1.54755	Up	4.49e-08	2.67e-07	hypothetical protein
EH28_03142	1890	194.19	544.07	15.99	46.73	1.54718	Up	1.89e-42	5.15e-41	Vascular cell adhesion protein 1
EH28_19322	1809	571	1599	49.21	143.72	1.54624	Up	4.17e-121	3.76e-119	heat shock protein, mitochondrial
EH28_04871	1299	217	607	26.4	77.09	1.54601	Up	5.12e-47	1.55e-45	Tapasin-related protein
EH28_13847	867	38	106	7.1	20.7	1.54374	Up	2.14e-09	1.44e-08	DTW domain-containing protein 2
EH28_04009	1161	547.62	1528.29	74.96	218.5	1.54344	Up	2e-115	1.69e-113	Krueppel-like factor 2
EH28_06844	2463	35	98	2.2	6.41	1.54282	Up	7.96e-09	5.1e-08	Arf-GAP with coiled-coil, ANK repeat and PH domain-containing protein 3
EH28_06795	720	155	431	35.38	103.02	1.54192	Up	1.33e-33	2.84e-32	mRNA turnover protein 4
EH28_14425	1680	92.42	257.36	8.6	24.98	1.53836	Up	8.54e-21	1.16e-19	Inositol-3-phosphate synthase 1-A
EH28_22028	723	22	61	5	14.51	1.53705	Up	6.5e-06	3e-05	Serine/threonine-protein kinase 19
EH28_22305	2796	33	92	1.82	5.28	1.5366	Up	2.52e-08	1.54e-07	Peroxisome proliferator-activated receptor gamma coactivator 1-beta
EH28_18538	4707	52	145	1.69	4.9	1.53576	Up	2.42e-12	2.06e-11	Nance-Horan syndrome protein
EH28_02774	1908	274	761	22.35	64.73	1.53416	Up	5.98e-58	2.28e-56	Rac GTPase-activating protein 1
EH28_06226	2013	142	394	10.96	31.71	1.53269	Up	9.02e-31	1.76e-29	LIM domain kinase 1
EH28_19166	951	60	166	10.15	29.35	1.53188	Up	8.66e-14	8.14e-13	Junctional adhesion molecule C
EH28_25045	936	21	58	3.61	10.43	1.53067	Up	1.17e-05	5.17e-05	Lysosomal thioesterase PPT2-A
EH28_08060	972	58	160	9.58	27.64	1.52866	Up	2.71e-13	2.46e-12	hypothetical protein
EH28_20421	534	58.57	161	18.61	53.69	1.52858	Up	1.8e-13	1.65e-12	U3 small nucleolar ribonucleoprotein IMP3
EH28_09011	1275	966	2667	119.83	345.42	1.52736	Up	8.45e-197	1.26e-194	Calreticulin
EH28_18273	2742	33	91	1.85	5.33	1.52661	Up	3.82e-08	2.28e-07	Chromosome transmission fidelity protein 18
EH28_12307	729	32	88	7.21	20.75	1.52504	Up	6.8e-08	3.96e-07	hypothetical protein
EH28_01018	1803	18.85	52.05	1.63	4.69	1.52472	Up	1.91e-05	8.19e-05	TAF5-like RNA polymerase II p300/CBP-associated factor-associated factor subunit 5L
EH28_14545	588	31	85	8.84	25.43	1.52441	Up	1.21e-07	6.85e-07	putative adenosylhomocysteinase 3
EH28_02364	1686	16	44	1.48	4.25	1.52187	Up	0.000145943	0.000546809	Intermediate filament protein ON3
EH28_15016	948	63	173	10.69	30.69	1.52151	Up	3.55e-14	3.41e-13	Protein FAM8A1
EH28_02166	3117	1247	3433	61.48	176.37	1.52042	Up	9.88e-252	2.02e-249	Eukaryotic translation initiation factor 4 gamma 2
EH28_15002	897	50	137	9	25.79	1.51881	Up	1.73e-11	1.38e-10	Rhomboid-related protein 2
EH28_15026	480	26.43	71.72	9.47	27.02	1.51259	Up	1.45e-06	7.29e-06	Mitochondrial intermembrane space import and assembly protein 40
EH28_11043	1668	432	1181	40.49	115.48	1.51201	Up	5.02e-87	2.92e-85	Neuroepithelial cell-transforming 1 protein
EH28_08579	1323	170	464	20.29	57.8	1.5103	Up	3.64e-35	8.17e-34	Equilibrative nucleoside transporter 2
EH28_02086	570	147	399	43.41	123.61	1.5097	Up	3.07e-30	5.89e-29	TRAF-interacting protein with FHA domain-containing protein A
EH28_17758	882	18	49	3.3	9.39	1.50866	Up	6.8e-05	0.000268631	CD99 antigen-like protein 2
EH28_24530	1209	168	457	22.04	62.6	1.50604	Up	1.68e-34	3.7e-33	Interferon regulatory factor 4
EH28_20876	2313	32	87	2.14	6.07	1.50409	Up	1.03e-07	5.85e-07	Nuclear receptor subfamily 4 group A member 3
EH28_25003	300	112	300	69.97	198.43	1.50382	Up	1.01e-22	1.48e-21	Protein S100-A10
EH28_14190	1368	1197	3243	137.92	390.07	1.4999	Up	1.33e-232	2.41e-230	Peptidyl-prolyl cis-trans isomerase FKBP5
EH28_14598	1023	238	644	37.24	105.32	1.49985	Up	1.39e-47	4.24e-46	Guanine nucleotide-binding protein subunit beta-4
EH28_04672	1053	128	346	19.43	54.87	1.49773	Up	2.74e-26	4.62e-25	G-protein coupled receptor 4
EH28_20320	1149	3665	9903	507.2	1431.51	1.49691	Up	0	0	Leukocyte elastase inhibitor
EH28_14821	1065	308	832	46.19	130.36	1.49685	Up	8e-61	3.2e-59	Guanine nucleotide-binding protein G(i) subunit alpha-1
EH28_08482	669	36.69	98.5	9.07	25.53	1.49302	Up	1.54e-08	9.6e-08	Actin-related protein 2/3 complex subunit 1A
EH28_24680	2271	36	97	2.45	6.89	1.49172	Up	2.32e-08	1.42e-07	Formin-like protein 13
EH28_15441	576	237	635	69.17	194.42	1.49096	Up	2.65e-46	7.85e-45	hypothetical protein
EH28_03429	1380	41.03	110.56	4.69	13.18	1.49069	Up	2.97e-09	1.97e-08	Beta-1,3-galactosyltransferase 2
EH28_10964	2385	128	345	8.3	23.31	1.48977	Up	4.09e-26	6.86e-25	Zinc finger protein 295
EH28_20766	1089	286	768	41.89	117.51	1.48811	Up	8.18e-56	2.98e-54	Ribosomal L1 domain-containing protein 1
EH28_07373	1560	51	137	5.12	14.36	1.48784	Up	3.3e-11	2.57e-10	Major facilitator superfamily domain-containing protein 2A-B
EH28_02532	1539	112.14	300.64	11.43	31.97	1.48389	Up	1.01e-22	1.48e-21	Rho-related GTP-binding protein RhoG
EH28_22336	573	27	72	7.93	22.17	1.48322	Up	1.84e-06	9.14e-06	Hypothetical protein
EH28_14164	2337	348	933	23.04	64.38	1.48247	Up	2.84e-67	1.25e-65	Rho GTPase-activating protein 26
EH28_13125	2946	334	894	17.44	48.65	1.48004	Up	2.19e-64	9.23e-63	putative bifunctional E2/E3 enzyme
EH28_18314	1770	174	465	15.34	42.75	1.47863	Up	3.12e-34	6.82e-33	Sorting nexin-18
EH28_06618	1710	18	48	1.64	4.57	1.4785	Up	0.000102978	0.000394417	Protein tweety
EH28_18195	2544	778	2079	47.21	131.49	1.47779	Up	6.47e-147	7.6e-145	Cadherin-1
EH28_21016	927	38	101	6.6	18.35	1.47524	Up	1.65e-08	1.03e-07	Mitochondrial carnitine/acylcarnitine carrier protein CACL
EH28_11365	1914	197	525	16.02	44.51	1.47426	Up	2.76e-38	6.73e-37	Protein kinase C delta type
EH28_13475	2814	478.43	1274.89	26.18	72.71	1.47369	Up	1.99e-90	1.22e-88	hypothetical protein
EH28_08292	744	771	2045	169.82	471.58	1.4735	Up	5.43e-143	6.06e-141	hypothetical protein
EH28_15649	2847	148	394	8	22.21	1.47314	Up	4.25e-29	7.89e-28	U3 small nucleolar RNA-associated protein 15
EH28_13379	456	36	95	13.68	37.97	1.47279	Up	5.2e-08	3.07e-07	39S ribosomal protein L43, mitochondrial
EH28_05909	1143	61.71	164.03	8.59	23.84	1.47265	Up	3.73e-13	3.38e-12	Isoleucine--tRNA ligase, cytoplasmic
EH28_05978	1341	49.9	132.53	5.87	16.28	1.47167	Up	6.89e-11	5.24e-10	Mitochondrial import inner membrane translocase subunit TIM44
EH28_22383	2445	62.78	166.8	3.97	10.99	1.46898	Up	3.16e-13	2.87e-12	Ras GTPase-activating protein 1
EH28_04079	1305	16.7	44	2.02	5.56	1.46073	Up	0.000145943	0.000546908	DnaJ
EH28_10837	3768	179	473	7.28	20.03	1.46015	Up	3.01e-34	6.59e-33	FYVE, RhoGEF and PH domain-containing protein 6
EH28_24306	696	40	105	9.47	26.05	1.45985	Up	1.17e-08	7.41e-08	Thymidine kinase, cytosolic
EH28_02474	7155	28.41	74.66	0.6	1.65	1.45943	Up	1.55e-06	7.76e-06	Mucin-2
EH28_08040	654	572	1499	145.06	398.35	1.45739	Up	1.73e-103	1.29e-101	Rho-related GTP-binding protein RhoG
EH28_21641	588	39	102	11.12	30.52	1.4566	Up	2.08e-08	1.28e-07	39S ribosomal protein L14, mitochondrial
EH28_21245	963	45	118	7.51	20.59	1.45506	Up	1.5e-09	1.02e-08	Graves disease carrier protein
EH28_22551	6492	49	129	1.15	3.15	1.45372	Up	2.29e-10	1.67e-09	Nidogen-2
EH28_06050	1836	59	155	5.01	13.72	1.4534	Up	3.85e-12	3.23e-11	Protein FAM126B
EH28_21515	480	38	99	13.62	37.29	1.45306	Up	3.68e-08	2.2e-07	Cytochrome b5
EH28_00925	2403	122	320	7.85	21.46	1.45089	Up	1.92e-23	2.88e-22	Protein arginine N-methyltransferase 7
EH28_01251	1122	18	47	2.55	6.97	1.45066	Up	0.00015511	0.000578743	DnaJ
EH28_02572	1161	137.13	358.79	18.77	51.3	1.45053	Up	6.64e-26	1.1e-24	Interferon-induced protein 44
EH28_05246	867	314	820	58.63	160.15	1.44971	Up	3.84e-57	1.44e-55	Complement component 1 Q subcomponent-binding protein, mitochondrial
EH28_21557	3999	412	1080	15.77	43.05	1.44883	Up	4.14e-75	2.11e-73	Calmin
EH28_23777	684	119	310	28.73	78.4	1.4483	Up	1.53e-22	2.22e-21	RING finger protein 114
EH28_20412	1695	279	729	25.72	70.1	1.44652	Up	4.91e-51	1.62e-49	Receptor-interacting serine/threonine-protein kinase 2
EH28_13494	1005	20.29	52.97	3.24	8.83	1.44642	Up	7.21e-05	0.00028333	Isoleucine--tRNA ligase, cytoplasmic
EH28_00930	2154	24.59	64.29	1.77	4.82	1.44528	Up	7e-06	3.21e-05	F-box only protein 30
EH28_11096	1440	18	47	1.97	5.36	1.44404	Up	0.00015511	0.000578638	Myocilin
EH28_21383	717	57	148	13.07	35.54	1.44318	Up	1.77e-11	1.42e-10	YrdC domain-containing protein, mitochondrial
EH28_21377	1884	206	537	17.02	46.28	1.44316	Up	6.51e-38	1.57e-36	Ribonuclease
EH28_20326	2679	662	1725	38.1	103.47	1.44135	Up	8.34e-118	7.21e-116	Copine-3
EH28_17668	774	32.22	83.57	6.8	18.46	1.4408	Up	5.16e-07	2.74e-06	Sin3 histone deacetylase corepressor complex component SDS3
EH28_01800	1224	126.14	327.64	16.33	44.3	1.43978	Up	1.44e-23	2.17e-22	Glutamate-rich WD repeat-containing protein 1
EH28_02783	7740	307.26	800.3	6.03	16.35	1.43906	Up	1.29e-55	4.68e-54	Small subunit processome component 20
EH28_14327	882	80	207	14.67	39.69	1.43591	Up	2.07e-15	2.17e-14	Tumor necrosis factor receptor superfamily member 6
EH28_05684	1008	60.49	156.53	9.62	26.01	1.43496	Up	4.81e-12	4.01e-11	Hsp70-binding protein 1
EH28_06367	1842	76	197	6.43	17.38	1.43454	Up	9e-15	9.07e-14	Acyl-CoA synthetase family member 2, mitochondrial
EH28_15797	537	173.04	445.35	54.62	147.57	1.4339	Up	4.28e-31	8.45e-30	Lysozyme g
EH28_05010	1512	140	362	14.53	39.21	1.43219	Up	8.7e-26	1.44e-24	UDP-glucose 4-epimerase
EH28_06595	4830	26	67.18	0.82	2.21	1.43035	Up	7.36e-06	3.37e-05	Inactive ubiquitin carboxyl-terminal hydrolase 54
EH28_08544	4938	58.95	152.15	1.82	4.9	1.42884	Up	6.78e-12	5.58e-11	Alpha-2-macroglobulin
EH28_04528	828	95	244	18.64	50.08	1.42583	Up	1.03e-17	1.22e-16	Exosome complex component MTR3
EH28_02332	2640	324	834	18.93	50.78	1.42359	Up	7.26e-57	2.71e-55	SLIT-ROBO Rho GTPase-activating protein 3
EH28_08985	1272	83	213	10.32	27.66	1.42236	Up	1.24e-15	1.31e-14	Acyl-coenzyme A thioesterase 2, mitochondrial
EH28_01417	762	19.15	49.01	4.11	11.01	1.4216	Up	0.000129352	0.00048819	Dehydrogenase/reductase SDR family member 11
EH28_05061	1305	38.23	98.08	4.63	12.4	1.42126	Up	5.46e-08	3.22e-07	Tubulin alpha-1C chain
EH28_18372	3237	196	503	9.3	24.86	1.41852	Up	8.12e-35	1.81e-33	Importin-4
EH28_06979	3540	1550.76	3968.05	67.17	179.05	1.41447	Up	2.84e-261	5.87e-259	Sialic acid-binding Ig-like lectin 10
EH28_14639	603	76	193	21.08	56.14	1.41315	Up	4.26e-14	4.08e-13	Regulator of G-protein signaling 2
EH28_23344	2205	99	253	6.96	18.53	1.4127	Up	3.49e-18	4.26e-17	Cytoplasmic polyadenylation element-binding protein 4
EH28_22139	2451	940	2397	59.26	157.5	1.41022	Up	1.1e-157	1.34e-155	Disintegrin and metalloproteinase domain-containing protein 9
EH28_20645	3180	102	260	4.93	13.09	1.40881	Up	1.41e-18	1.75e-17	ATP-citrate synthase
EH28_05570	1497	48	122	5.03	13.35	1.40821	Up	1.95e-09	1.32e-08	Inositol-pentakisphosphate 2-kinase
EH28_17308	918	39	99	6.85	18.18	1.40818	Up	6.78e-08	3.95e-07	Protein YIF1B
EH28_15520	738	32	81	7.11	18.84	1.40588	Up	1.14e-06	5.8e-06	Ras-like protein family member 11B
EH28_17316	1248	3417	8669	433.48	1148.37	1.40555	Up	0	0	Zinc finger protein 36, C3H1 type-like 2-B
EH28_23301	1170	101	256	13.71	36.3	1.40474	Up	3.62e-18	4.41e-17	PRELI domain-containing protein 1, mitochondrial
EH28_16940	1122	58	147	8.23	21.79	1.4047	Up	4.8e-11	3.7e-10	Migration and invasion-inhibitory protein
EH28_04591	1179	596.38	1511.71	80.32	212.64	1.40458	Up	3.16e-99	2.22e-97	Krueppel-like factor 2
EH28_04051	2829	220	559	11.98	31.71	1.40431	Up	6.06e-38	1.46e-36	A disintegrin and metalloproteinase with thrombospondin motifs 1
EH28_04858	453	61	153	23.36	61.62	1.39936	Up	2.82e-11	2.22e-10	Ribosomal RNA small subunit methyltransferase NEP1
EH28_08107	768	25	63	5.32	14.03	1.39902	Up	1.95e-05	8.35e-05	Granzyme A
EH28_00511	4719	78	196.98	2.52	6.64	1.39776	Up	4.4e-14	4.21e-13	Protein translocase subunit SecA
EH28_08194	1278	30.48	76.71	3.77	9.91	1.39432	Up	2.41e-06	1.18e-05	Cat eye syndrome critical region protein 5
EH28_01271	918	145.14	364.81	25.49	66.99	1.39401	Up	7.94e-25	1.27e-23	Intercellular adhesion molecule 1
EH28_17905	1659	151.58	381.64	14.29	37.53	1.39304	Up	4.14e-26	6.94e-25	Inositol-3-phosphate synthase 1-A
EH28_20480	1389	29	73	3.29	8.64	1.39294	Up	4.28e-06	2.02e-05	tRNA pseudouridine(38/39) synthase
EH28_17481	948	77	193	13.07	34.24	1.38942	Up	7.71e-14	7.25e-13	39S ribosomal protein L45, mitochondrial
EH28_12403	1353	99.43	249.15	11.59	30.32	1.38739	Up	1.62e-17	1.91e-16	Tubulin alpha-2/alpha-4 chain
EH28_23506	1296	68	170	8.29	21.64	1.38426	Up	2.57e-12	2.19e-11	XK-related protein 8
EH28_21709	987	26	65	4.23	11.04	1.38401	Up	1.62e-05	7.03e-05	Retinol dehydrogenase 13
EH28_23530	3777	94	235	3.81	9.93	1.382	Up	1.8e-16	2e-15	Sal-like protein 3
EH28_21452	558	695	1726	210.16	547.67	1.38182	Up	1.74e-109	1.37e-107	Cytochrome b-245 light chain
EH28_20805	1272	700	1747	87.04	226.82	1.3818	Up	1.16e-111	9.34e-110	2-amino-3-ketobutyrate coenzyme A ligase, mitochondrial
EH28_12088	1632	95	237	9.11	23.71	1.37997	Up	1.51e-16	1.68e-15	Vinexin
EH28_14593	2715	183	457	10.39	27.04	1.3799	Up	1.61e-30	3.13e-29	Mucolipin-2
EH28_20274	837	520	1293	100.84	262.32	1.37926	Up	1.19e-82	6.61e-81	Proteasome subunit beta type-7
EH28_00488	1536	433.06	1078.07	44.22	114.87	1.37723	Up	2.4e-69	1.1e-67	Protein NLRC3
EH28_17475	909	93	231	16.51	42.87	1.37663	Up	4.6e-16	5e-15	39S ribosomal protein L4, mitochondrial
EH28_20190	3462	501	1247	22.2	57.56	1.37451	Up	6.68e-80	3.59e-78	putative cation-transporting ATPase 13A2
EH28_03617	2919	299.77	744.85	15.8	40.92	1.37288	Up	2.29e-48	7.15e-47	Rho guanine nucleotide exchange factor 12
EH28_07754	1647	33.19	82.15	3.15	8.14	1.36968	Up	1.4e-06	7.04e-06	CD166 antigen
EH28_16681	1572	330.15	816.98	32.91	84.97	1.36843	Up	2.3e-52	7.76e-51	V-type proton ATPase catalytic subunit A
EH28_09063	1413	123	304	13.7	35.35	1.36753	Up	1.64e-20	2.21e-19	MYC-induced nuclear antigen
EH28_03071	1050	109.7	270.91	16.7	43.09	1.3675	Up	1.9e-18	2.35e-17	Succinate dehydrogenase [ubiquinone] iron-sulfur subunit, mitochondrial
EH28_16664	537	35	86	11.05	28.5	1.36692	Up	9.68e-07	4.99e-06	Coiled-coil domain-containing protein 58
EH28_03092	546	44	108	13.63	35.12	1.36551	Up	4.04e-08	2.41e-07	Adenine phosphoribosyltransferase
EH28_10804	2166	302	746	21.61	55.67	1.3652	Up	6.06e-48	1.87e-46	Dynamin-1-like protein
EH28_21753	996	179	441	28.82	74.21	1.36454	Up	6.63e-29	1.22e-27	Syndecan-4
EH28_20825	519	20.32	49.71	6.66	17.12	1.36209	Up	0.000237192	0.000855631	Hypothetical protein
EH28_23712	717	316	774	72.46	185.86	1.35896	Up	5.09e-49	1.62e-47	Ubiquitin-conjugating enzyme E2 D2
EH28_00357	678	74.09	181.39	18.06	46.32	1.35884	Up	1.28e-12	1.11e-11	Protein transport protein Sec23B
EH28_11946	1533	1245	3056	127.39	326.29	1.3569	Up	9.24e-189	1.32e-186	H/ACA ribonucleoprotein complex subunit 4
EH28_21137	1146	42	103	5.83	14.93	1.35665	Up	8.51e-08	4.9e-07	hypothetical protein
EH28_00298	708	372.64	910.71	86.63	221.74	1.35593	Up	3.29e-57	1.24e-55	Proteasome subunit alpha type-5
EH28_19323	429	220	535	89.7	229.57	1.35575	Up	5.11e-34	1.11e-32	heat shock protein, mitochondrial
EH28_17252	798	36.08	88.22	7.37	18.85	1.35483	Up	8.05e-07	4.19e-06	POU domain, class 2, transcription factor 2
EH28_13170	1212	343.95	842.11	45	115.05	1.35426	Up	2.32e-53	8.01e-52	G-protein coupled receptor 84
EH28_12849	1707	333	815	30.47	77.8	1.35238	Up	1.85e-51	6.13e-50	Protein phosphatase 1 regulatory subunit 15B
EH28_21494	1557	450	1101	45.31	115.66	1.35199	Up	7.32e-69	3.32e-67	Retinal dehydrogenase 2
EH28_24241	1758	617	1509	54.77	139.72	1.35108	Up	1.22e-93	7.71e-92	Programmed cell death 1 ligand 1
EH28_14158	2514	307	751	18.86	48.08	1.35011	Up	1.61e-47	4.93e-46	Heat shock protein 4
EH28_12351	2856	74	181	3.99	10.17	1.34986	Up	1.28e-12	1.12e-11	Nuclear factor erythroid 2-related factor 1
EH28_01185	6762	66	161	1.48	3.77	1.34897	Up	2.45e-11	1.94e-10	Chondroitin sulfate proteoglycan 4
EH28_19518	324	49	118	27.86	70.92	1.348	Up	1.61e-08	1e-07	CDKN2AIP N-terminal-like protein
EH28_06446	888	88	214	16.01	40.73	1.34712	Up	1.57e-14	1.55e-13	Ran GTPase-activating protein 1
EH28_15386	555	97	235	29.51	75.02	1.34607	Up	1.01e-15	1.07e-14	ADP-ribosylation factor-like protein 2
EH28_05970	2328	269	656	17.88	45.45	1.34593	Up	1.61e-41	4.29e-40	RNA-binding protein 28
EH28_14915	435	21.68	52.28	8.7	22.07	1.343	Up	0.000132822	0.000500464	Protein ccsmst1
EH28_03217	1380	245	595	27.97	70.91	1.34211	Up	1.44e-37	3.43e-36	Isocitrate dehydrogenase [NADP] cytoplasmic
EH28_12220	1107	28.33	68.75	4.08	10.34	1.3416	Up	1.64e-05	7.12e-05	P2Y purinoceptor 14
EH28_15333	861	57	138	10.72	27.15	1.34065	Up	8.26e-10	5.74e-09	N(6)-adenine-specific DNA methyltransferase 2
EH28_11057	1857	313	760	26.25	66.48	1.3406	Up	1.68e-47	5.13e-46	DnaJ
EH28_21631	333	36.56	87.6	20.11	50.91	1.34004	Up	1.18e-06	6e-06	28S ribosomal protein S6, mitochondrial
EH28_05200	690	53	128	12.67	32.06	1.33936	Up	3.64e-09	2.4e-08	Elongation factor G, mitochondrial
EH28_09589	2922	857	2079	45.13	114.1	1.33814	Up	1.34e-126	1.27e-124	NEDD4-binding protein 1
EH28_22169	1596	121	293	11.87	30	1.33764	Up	3.21e-19	4.11e-18	Nucleolar complex protein 4
EH28_16990	3441	1577.71	3825.14	70.34	177.66	1.3367	Up	3.54e-231	6.36e-229	Zinc finger protein AEBP2
EH28_08302	2514	79	191	4.85	12.23	1.33437	Up	5.17e-13	4.63e-12	putative ribonuclease
EH28_20155	258	35	83	26.42	66.55	1.33281	Up	3.01e-06	1.45e-05	NADH dehydrogenase [ubiquinone] 1 alpha subcomplex subunit 4
EH28_09500	957	123	296	20.66	51.98	1.33112	Up	3.24e-19	4.14e-18	hypothetical protein
EH28_19084	885	670	1611	122.37	307.73	1.33042	Up	4.19e-97	2.79e-95	Nucleophosmin
EH28_24045	1053	187	450	28.38	71.36	1.33024	Up	2.13e-28	3.85e-27	hypothetical protein
EH28_04956	477	398	951	143.66	360.8	1.32854	Up	1.79e-57	6.74e-56	Transcription factor BTF3
EH28_22842	1404	378	909	42.39	106.4	1.3277	Up	1.36e-55	4.92e-54	Mixed lineage kinase domain-like protein
EH28_05908	2709	404	973	22.99	57.7	1.32756	Up	1.57e-59	6.12e-58	Isoleucine--tRNA ligase, cytoplasmic
EH28_16212	2715	29	70	1.65	4.14	1.32716	Up	1.36e-05	5.98e-05	Glucosamine--fructose-6-phosphate aminotransferase [isomerizing] 2
EH28_14807	1050	263	631	40.03	100.37	1.32617	Up	5.69e-39	1.41e-37	ELAV-like protein 1
EH28_20166	2130	90	216	6.55	16.4	1.32413	Up	2.29e-14	2.23e-13	Glutaminase kidney isoform, mitochondrial
EH28_01194	13626	65	156	0.72	1.8	1.32193	Up	9.03e-11	6.79e-10	Dynein heavy chain 5, axonemal
EH28_11216	3153	596	1429	29.04	72.56	1.32113	Up	6.11e-86	3.53e-84	Endoplasmic reticulum aminopeptidase 1
EH28_22088	3756	485	1162	19.78	49.36	1.3193	Up	3.86e-70	1.8e-68	RRP12-like protein
EH28_02575	363	977	2310	484.59	1208.75	1.31868	Up	1.53e-134	1.53e-132	P30 adhesin
EH28_22742	1104	36	86	5.2	12.97	1.31859	Up	1.71e-06	8.53e-06	Geranylgeranyl transferase type-1 subunit beta
EH28_06049	1638	282	674	26.93	67.16	1.31839	Up	2.96e-41	7.82e-40	CASP8 and FADD-like apoptosis regulator
EH28_04718	4635	24.24	58.02	0.8	1.99	1.3147	Up	7.53e-05	0.000295031	Complement C3
EH28_06907	3804	839	2003	33.78	84	1.31422	Up	7.63e-119	6.79e-117	Myb-binding protein 1A-like protein
EH28_10899	786	496	1178	102.94	255.86	1.31355	Up	4.7e-70	2.18e-68	Tumor necrosis factor ligand superfamily member 13B
EH28_17459	273	38	89	26.7	66.34	1.31304	Up	1.7e-06	8.48e-06	Barrier-to-autointegration factor
EH28_05043	441	47.61	112.36	18.8	46.68	1.31207	Up	4.92e-08	2.91e-07	C-type lectin domain family 17, member A
EH28_19712	1320	217	516	25.96	64.44	1.31167	Up	1.04e-31	2.08e-30	Tyrosine-protein phosphatase non-receptor type 1
EH28_20747	1734	222	527	19.99	49.5	1.30815	Up	2.91e-32	5.96e-31	Ran GTPase-activating protein 1
EH28_09100	1323	234.21	554.79	27.95	69.11	1.30605	Up	1.1e-33	2.37e-32	SH2 domain-containing protein 7
EH28_14343	2790	250	593	13.8	34.12	1.30595	Up	4.75e-36	1.08e-34	Transducin beta-like protein 3
EH28_20853	1209	68	161	8.92	22.05	1.30566	Up	7.51e-11	5.69e-10	UPF0661 TPR repeat-containing protein
EH28_22621	1848	22	52	1.85	4.57	1.30467	Up	0.000237012	0.000855281	Phosphorylase b kinase gamma catalytic chain, skeletal muscle isoform
EH28_03450	2394	288	682	18.6	45.91	1.30351	Up	4.28e-41	1.12e-39	Ectonucleotide pyrophosphatase/phosphodiesterase family member 1
EH28_11842	3423	192	454	8.61	21.2	1.29998	Up	7.67e-28	1.36e-26	putative G-protein coupled receptor 151
EH28_14682	1536	340	802	34.72	85.46	1.29948	Up	1.03e-47	3.16e-46	Cyclic AMP-responsive element-binding protein 3-like protein 3
EH28_05198	1596	114	269	11.19	27.54	1.29932	Up	4.52e-17	5.21e-16	Elongation factor G, mitochondrial
EH28_09274	4932	178	421	5.51	13.56	1.29923	Up	6.05e-26	1.01e-24	Carnitine O-palmitoyltransferase 1, liver isoform
EH28_17353	3603	212	500	9.02	22.16	1.29676	Up	2.27e-30	4.38e-29	Tankyrase-2
EH28_12364	1821	48	113	4.11	10.09	1.29572	Up	5.91e-08	3.46e-07	Calcium-binding mitochondrial carrier protein SCaMC-2-B
EH28_17032	2796	256	602	14.1	34.56	1.29341	Up	4.71e-36	1.08e-34	Methionine--tRNA ligase, cytoplasmic
EH28_22444	717	47	110	10.78	26.41	1.29273	Up	1.03e-07	5.87e-07	Dolichyldiphosphatase 1
EH28_20163	2373	797.64	1872.14	51.98	127.17	1.29073	Up	3.59e-108	2.81e-106	Neoverrucotoxin subunit alpha
EH28_07987	1365	96	225	11.09	27.13	1.29063	Up	2.28e-14	2.22e-13	Butyrophilin-like protein 2
EH28_15191	1083	82	192	12.08	29.55	1.29054	Up	1.87e-12	1.61e-11	Transcription factor IIIA
EH28_15619	1161	34.77	81.43	4.76	11.64	1.29006	Up	3.64e-06	1.73e-05	hypothetical protein
EH28_13898	1128	44	103	6.21	15.18	1.28951	Up	2.62e-07	1.44e-06	putative tRNA (adenine(58)-N(1))-methyltransferase catalytic subunit TRMT61B
EH28_04017	5643	369	865	9.96	24.32	1.28793	Up	8.63e-51	2.83e-49	Unconventional myosin-IXb
EH28_03454	2922	263	616	13.85	33.81	1.28756	Up	1.31e-36	3.05e-35	Ezrin
EH28_17930	741	412	960	91.15	222.36	1.28658	Up	1.33e-55	4.81e-54	Proteasome subunit alpha type-6
EH28_04147	2766	243	569	13.54	33.03	1.28655	Up	6.3e-34	1.36e-32	TBC1 domain family member 10B
EH28_12174	1698	81.82	191.27	7.53	18.36	1.28584	Up	1.57e-12	1.35e-11	GTPase IMAP family member 8
EH28_13788	1272	960	2237	119.38	290.44	1.28268	Up	3.96e-127	3.82e-125	Protein arginine N-methyltransferase 1
EH28_06815	3633	730	1704	30.8	74.89	1.28184	Up	1.38e-97	9.3e-96	putative phospholipid-transporting ATPase ID
EH28_21763	828	131.96	306.61	25.89	62.94	1.28158	Up	6.67e-19	8.42e-18	Coiled-coil domain-containing protein 86
EH28_00489	1596	32.43	75.39	3.18	7.72	1.27957	Up	1.12e-05	4.99e-05	Protein NLRC3
EH28_19899	657	35	81	8.83	21.42	1.27847	Up	6.31e-06	2.91e-05	Sclerostin domain-containing protein 1
EH28_10635	600	532	1229	148.38	359.46	1.27653	Up	1.22e-69	5.61e-68	Proteasome subunit beta type-2
EH28_06369	2103	538	1250	39.69	96.15	1.27651	Up	1.66e-71	7.98e-70	Antigen peptide transporter 2
EH28_16042	1074	290.57	672.5	43.18	104.43	1.2741	Up	4.52e-39	1.13e-37	Interferon-induced protein
EH28_12387	1680	1463	3391	136.11	329.13	1.27388	Up	6.63e-190	9.57e-188	Asparagine--tRNA ligase, cytoplasmic
EH28_24534	1110	246	568	35.31	85.17	1.27027	Up	4.42e-33	9.29e-32	Dual specificity protein phosphatase 7
EH28_23892	213	39	88	37.79	91.06	1.26881	Up	4.19e-06	1.98e-05	26S proteasome complex subunit DSS1
EH28_20750	333	61	139	33.55	80.78	1.26769	Up	5.06e-09	3.3e-08	PHD finger-like domain-containing protein 5A
EH28_02169	852	63	145	11.99	28.86	1.26724	Up	1.69e-09	1.15e-08	Lymphatic vessel endothelial hyaluronic acid receptor 1
EH28_09489	846	369	849	70.74	170.26	1.26714	Up	2.57e-48	8.01e-47	Synaptosomal-associated protein 23
EH28_10711	2145	235	542	16.99	40.85	1.26565	Up	1.39e-31	2.78e-30	B-cell lymphoma 6 protein
EH28_10646	789	182	418	37.62	90.41	1.26498	Up	1.49e-24	2.35e-23	Proteasome assembly chaperone 2
EH28_07447	4065	945	2180	35.57	85.46	1.26459	Up	8.92e-122	8.08e-120	Interleukin-12 receptor subunit beta-2
EH28_23178	1518	162	373	16.75	40.24	1.26447	Up	3.6e-22	5.16e-21	Monocarboxylate transporter 4
EH28_15202	870	98	225	18.23	43.78	1.26396	Up	6.61e-14	6.24e-13	Mitoferrin-2
EH28_01500	651	96	220	24.47	58.76	1.26382	Up	1.37e-13	1.27e-12	GTP-binding protein A
EH28_02792	1851	34.71	79.89	2.92	7.01	1.26345	Up	7.64e-06	3.49e-05	MAGUK p55 subfamily member 4
EH28_00246	669	24.32	55.77	6.02	14.45	1.26323	Up	0.000232884	0.000841855	Growth hormone-inducible transmembrane protein
EH28_07289	699	110	252	25.93	62.23	1.26299	Up	2.41e-15	2.51e-14	U1 small nuclear ribonucleoprotein A
EH28_04188	1437	40	92	4.38	10.51	1.26276	Up	1.68e-06	8.36e-06	Retrovirus-related Pol polyprotein from type-1 retrotransposable element
EH28_01530	2085	91.81	211.1	6.83	16.38	1.26198	Up	2.44e-13	2.22e-12	ADP-ribosylation factor-like protein 6-interacting protein 1
EH28_06761	4344	786.57	1810.5	27.68	66.35	1.26125	Up	4.06e-101	2.93e-99	Macrophage mannose receptor 1
EH28_03080	1992	117	269	9.13	21.88	1.26093	Up	2.24e-16	2.48e-15	Forkhead box protein O3
EH28_07291	1683	27.5	63.05	2.55	6.11	1.26068	Up	6.17e-05	0.000245459	Protein jagged-1b
EH28_10748	1725	103	236	9.32	22.29	1.25799	Up	1.82e-14	1.79e-13	Nuclear fragile X mental retardation-interacting protein 1
EH28_06145	540	36	82	11.29	27	1.25791	Up	7.49e-06	3.42e-05	Ran GTPase-activating protein 1
EH28_14514	957	119	272	19.99	47.77	1.25683	Up	2.2e-16	2.44e-15	Immunoglobulin superfamily member 6
EH28_20867	1530	111	254	11.38	27.18	1.25604	Up	2e-15	2.09e-14	Diacylglycerol O-acyltransferase 1
EH28_20434	1524	160	366	16.47	39.32	1.25542	Up	1.51e-21	2.11e-20	Nucleolin
EH28_14211	501	48	109	16.39	39.09	1.25398	Up	2.52e-07	1.39e-06	Peptidyl-prolyl cis-trans isomerase-like 1
EH28_08744	777	102.21	232.67	21.48	51.17	1.2523	Up	4.45e-14	4.25e-13	Mannose-P-dolichol utilization defect 1 protein
EH28_04541	1236	79	180	10.12	24.09	1.25123	Up	2.83e-11	2.22e-10	Cirhin
EH28_09705	1239	653	1488	83.47	198.62	1.25068	Up	6.33e-82	3.5e-80	L-lactate dehydrogenase A chain
EH28_21059	714	533	1211	122.78	292.14	1.25058	Up	1.15e-66	4.99e-65	Proteasome subunit alpha type-4
EH28_09932	2661	213	486	12.34	29.35	1.25002	Up	5.69e-28	1.01e-26	Semaphorin-4D
EH28_24414	1413	43	98	4.79	11.39	1.24967	Up	9.43e-07	4.88e-06	Layilin
EH28_23323	1959	3233	7362	256.6	609.35	1.24775	Up	0	0	TNFAIP3-interacting protein 1
EH28_03127	621	38	86	10.2	24.21	1.24703	Up	5.08e-06	2.37e-05	Ras-related protein Rab-7L1
EH28_02081	2217	109	248	7.62	18.07	1.24573	Up	5.9e-15	6.02e-14	hypothetical protein
EH28_07695	1224	37.45	85.04	4.85	11.5	1.24558	Up	4.29e-06	2.03e-05	Serine/threonine-protein phosphatase 2A regulatory subunit B'' subunit gamma
EH28_17005	3111	429	975	21.19	50.19	1.24402	Up	4.74e-54	1.67e-52	N-acetyltransferase 10
EH28_10460	1524	126	286	12.97	30.72	1.244	Up	5.94e-17	6.8e-16	Inorganic pyrophosphatase
EH28_13124	441	88	198	34.75	82.27	1.24335	Up	5.16e-12	4.28e-11	Butyrophilin subfamily 2 member A2
EH28_13219	1059	87	197	13.12	31.05	1.24283	Up	4.39e-12	3.67e-11	DNA-directed RNA polymerase I subunit RPA34
EH28_05428	1185	658	1491	88.15	208.61	1.24278	Up	2.89e-81	1.57e-79	N-myc-interactor
EH28_22936	900	1793	4053	321.64	760.31	1.24114	Up	1.31e-216	2.23e-214	Interferon regulatory factor 1
EH28_14265	648	55	124	14.09	33.29	1.24042	Up	4.62e-08	2.74e-07	Vesicle-trafficking protein SEC22b-B
EH28_01630	1032	69	156	10.7	25.28	1.24039	Up	7.76e-10	5.41e-09	Cytoplasmic tRNA 2-thiolation protein 1
EH28_19485	3387	423	958	19.16	45.22	1.23886	Up	8.26e-53	2.83e-51	Protein FAM65B
EH28_02487	852	39	88	7.42	17.51	1.23869	Up	4.19e-06	1.98e-05	Voltage-dependent anion-selective channel protein 2
EH28_19673	1089	294	664	43.06	101.6	1.23848	Up	6e-37	1.41e-35	Protein sprouty
EH28_18739	1248	35	79	4.44	10.46	1.23625	Up	1.3e-05	5.75e-05	Carbohydrate sulfotransferase 12
EH28_21964	801	980	2206	199.27	469.39	1.23606	Up	6.62e-118	5.77e-116	Proteasome subunit alpha type-1
EH28_14467	363	39	87	19.34	45.52	1.23491	Up	5.98e-06	2.77e-05	hypothetical protein
EH28_06380	771	113	254	23.95	56.34	1.23413	Up	5.61e-15	5.73e-14	Proteasome activator complex subunit 3
EH28_06817	1011	1410	3173	223.43	525.49	1.23384	Up	1.24e-168	1.61e-166	Cathepsin L1
EH28_19994	1578	798	1798	79.23	186.27	1.23328	Up	1.29e-96	8.5e-95	Interleukin-18 receptor accessory protein
EH28_15763	615	196.9	440.78	53.44	125.42	1.23078	Up	8.99e-25	1.43e-23	Beta-2-glycoprotein 1
EH28_16523	2073	592	1332	44.33	103.99	1.23009	Up	7.09e-72	3.43e-70	Long-chain-fatty-acid--CoA ligase 4
EH28_10663	5142	457	1028	13.55	31.75	1.22846	Up	7.41e-56	2.7e-54	Nuclear receptor ROR-alpha
EH28_14108	786	72	161	14.94	34.97	1.22694	Up	6.23e-10	4.37e-09	Peptidyl-tRNA hydrolase 2, mitochondrial
EH28_01781	387	32	71	14.71	34.41	1.22603	Up	4.81e-05	0.000194564	39S ribosomal protein L52, mitochondrial
EH28_01578	993	349	781	56.37	131.85	1.2259	Up	1.86e-42	5.07e-41	hypothetical protein
EH28_12173	2025	47.98	107.56	3.68	8.6	1.22463	Up	3.06e-07	1.66e-06	GTPase IMAP family member 8
EH28_21028	528	488	1086	157	366.83	1.22435	Up	9.04e-58	3.44e-56	ADP-ribosylation factor 6
EH28_07252	534	122	271	38.75	90.37	1.22165	Up	1.45e-15	1.53e-14	Nucleolar protein 16
EH28_02255	681	155	345	37.6	87.67	1.22135	Up	1.8e-19	2.32e-18	U2 small nuclear ribonucleoprotein B''
EH28_11938	1140	3583	7991	499.98	1164.78	1.22012	Up	0	0	Tetraspanin-8
EH28_18158	1065	850	1895	127.46	296.91	1.21998	Up	9e-100	6.39e-98	Guanine nucleotide-binding protein G(k) subunit alpha
EH28_08706	2088	58.83	131.27	4.37	10.17	1.21861	Up	1.83e-08	1.13e-07	Protein dpy-19
EH28_14914	957	26.37	58.64	4.43	10.3	1.21727	Up	0.00022572	0.000817676	UPF0488 protein
EH28_19610	993	81	180	13.08	30.39	1.21623	Up	7.9e-11	5.98e-10	Hydroxycarboxylic acid receptor 2
EH28_02746	996	325	721	52.32	121.33	1.2135	Up	1.03e-38	2.53e-37	Protein phosphatase 1 regulatory subunit 3C-B
EH28_03079	2526	36	80	2.2	5.1	1.21299	Up	1.53e-05	6.68e-05	Armadillo repeat-containing protein 2
EH28_05214	1131	238.4	529	33.55	77.76	1.21272	Up	6.05e-29	1.12e-27	Hsp90 co-chaperone Cdc37
EH28_09377	1419	113.31	251.59	12.57	29.12	1.21203	Up	1.59e-14	1.57e-13	Tryptophan--tRNA ligase, cytoplasmic
EH28_03489	5991	31	69	0.79	1.83	1.21192	Up	5.85e-05	0.000233921	NHS-like protein 1
EH28_03516	1563	1583	3514	158.74	367.68	1.21178	Up	7.14e-182	9.97e-180	TNF receptor-associated factor 2
EH28_18405	3924	124	276	4.84	11.21	1.21171	Up	7.03e-16	7.55e-15	Sal-like protein 1
EH28_14011	1311	46	102	5.54	12.83	1.21156	Up	1.08e-06	5.51e-06	tRNA-dihydrouridine(20a/20b) synthase [NAD(P)+]-like protein
EH28_04730	1569	73	162	7.29	16.88	1.21132	Up	7.3e-10	5.1e-09	Glutamyl-tRNA(Gln) amidotransferase subunit A, mitochondrial
EH28_21265	768	252	557	53.63	124.07	1.21004	Up	4.36e-30	8.33e-29	Gap junction protein
EH28_07683	2070	69	153	5.17	11.96	1.20998	Up	2.22e-09	1.49e-08	Digestive organ expansion factor
EH28_02240	786	91	201	18.89	43.66	1.20869	Up	8.29e-12	6.78e-11	Thyroid transcription factor 1-associated protein 26
EH28_07656	2664	548	1215	31.72	73.3	1.20842	Up	5.57e-64	2.33e-62	WD repeat-containing protein 36
EH28_13998	1953	278	615	22.13	51.06	1.20619	Up	4.22e-33	8.91e-32	Cationic amino acid transporter 3
EH28_13579	3453	272.6	603.16	12.11	27.91	1.20458	Up	1.3e-32	2.7e-31	Tyrosine-protein kinase JAK1
EH28_03640	495	119.45	262	41.34	95.26	1.20433	Up	7.19e-15	7.31e-14	Epithelial membrane protein 2
EH28_15694	714	60	132	13.82	31.84	1.20408	Up	3.56e-08	2.13e-07	Methyltransferase-like protein 10
EH28_24146	645	101	222	26.01	59.91	1.20373	Up	8.73e-13	7.68e-12	Protein RER1
EH28_13175	930	60	132	10.39	23.9	1.20181	Up	3.56e-08	2.14e-07	Elongation factor Ts, mitochondrial
EH28_20392	1131	868.96	1913.01	122.28	281.19	1.20136	Up	1.44e-98	9.91e-97	60S ribosomal protein L5
EH28_03895	642	125	274	32.35	74.32	1.19998	Up	2.3e-15	2.4e-14	Peroxiredoxin-6
EH28_10315	672	52	114	12.8	29.4	1.19967	Up	3.36e-07	1.82e-06	hypothetical protein
EH28_03850	1698	313	689	28.8	66.14	1.19945	Up	1.5e-36	3.48e-35	U3 small nucleolar RNA-associated protein 6
EH28_07045	720	556	1219	126.92	291.38	1.19898	Up	7.33e-63	3e-61	CD81 antigen
EH28_11644	1149	36	79	4.98	11.42	1.19735	Up	2.18e-05	9.28e-05	Protein FAM98B
EH28_04125	10785	830.65	1826.56	11.67	26.72	1.19512	Up	7.43e-94	4.7e-92	Interferon-induced very large GTPase 1
EH28_21430	1101	413	904	59.79	136.72	1.19325	Up	6.26e-47	1.88e-45	C-X-C chemokine receptor type 3
EH28_07512	1149	48	105	6.64	15.18	1.19292	Up	1.03e-06	5.31e-06	Ceramide synthase 5
EH28_24281	5427	646	1418	18.14	41.47	1.19289	Up	5.45e-73	2.67e-71	Protein RRP5
EH28_22050	417	35	76	14.75	33.72	1.19289	Up	3.78e-05	0.000155485	PPPDE peptidase domain-containing protein 2
EH28_12973	1233	143	313	18.37	41.99	1.19269	Up	2.7e-17	3.15e-16	WD repeat and FYVE domain-containing protein 1
EH28_21522	11451	125	274	1.65	3.77	1.1921	Up	2.3e-15	2.4e-14	Polycystic kidney disease protein 1-like 2
EH28_09732	1080	60	131	8.86	20.22	1.1904	Up	5.04e-08	2.97e-07	Glutaminyl-peptide cyclotransferase
EH28_11857	834	4731	10309	921	2099.58	1.18883	Up	0	0	Complement factor D
EH28_00908	459	30.79	66.66	11.61	26.44	1.18735	Up	0.000101881	0.000390579	DNA polymerase epsilon subunit 3
EH28_20136	1731	156	340	14.07	31.99	1.185	Up	1.63e-18	2.02e-17	Nicalin-1
EH28_21391	495	31	67	10.73	24.36	1.18286	Up	0.000118695	0.000450771	Mediator of RNA polymerase II transcription subunit 18
EH28_12556	2550	296	644	17.92	40.63	1.18097	Up	1.53e-33	3.26e-32	Nucleolar complex protein 2
EH28_13599	972	292	633	48.25	109.33	1.18009	Up	8.9e-33	1.86e-31	putative rRNA-processing protein EBP2
EH28_08053	1650	29	63	2.75	6.23	1.1798	Up	0.000177065	0.000651827	Beta-1-syntrophin
EH28_15920	1512	2130	4623	221.09	500.76	1.17949	Up	1.43e-228	2.52e-226	Tyrosine-protein kinase HCK
EH28_06143	2385	64	139	4.15	9.39	1.17801	Up	2.32e-08	1.42e-07	CD276 antigen
EH28_21627	4434	1039.43	2250.5	35.82	80.77	1.17305	Up	8.8e-112	7.1e-110	Macrophage mannose receptor 1
EH28_09418	849	922.84	1987.44	176.24	397.04	1.17174	Up	5.13e-98	3.48e-96	Tissue factor pathway inhibitor
EH28_15871	2421	1789	3864	114.21	257.13	1.17081	Up	1.42e-189	2.03e-187	Proto-oncogene vav
EH28_14969	2010	123.58	266.75	9.55	21.5	1.17076	Up	1.31e-14	1.3e-13	ATPase family AAA domain-containing protein 3-A
EH28_16979	1635	155	334	14.83	33.35	1.16917	Up	7.59e-18	9.05e-17	UTP--glucose-1-phosphate uridylyltransferase
EH28_08862	1347	914	1968	107.03	240.58	1.1685	Up	6.27e-97	4.17e-95	B-cell linker protein
EH28_23304	1053	76.17	163.69	11.56	25.96	1.16715	Up	2.27e-09	1.52e-08	Docking protein 2
EH28_23172	2754	46	99	2.57	5.77	1.1668	Up	3.05e-06	1.47e-05	Leucine-rich repeat-containing protein 16A
EH28_04527	3039	982	2116	49.69	111.56	1.16679	Up	3.16e-104	2.38e-102	Alanine--tRNA ligase, cytoplasmic
EH28_18343	2052	27.6	59.5	2.09	4.69	1.16608	Up	0.00026432	0.000946875	Protein MTO1, mitochondrial
EH28_16899	2922	114	245	6	13.45	1.16457	Up	2.01e-13	1.84e-12	Ephrin type-A receptor 2
EH28_18390	891	84	180	15.23	34.13	1.16412	Up	3.46e-10	2.48e-09	39S ribosomal protein L44, mitochondrial
EH28_04298	4299	222	477	7.89	17.67	1.1632	Up	1.09e-24	1.72e-23	Retrovirus-related Pol polyprotein from transposon 297
EH28_02553	3144	348.54	748.73	17.03	38.13	1.16285	Up	8.16e-38	1.96e-36	Ataxin-2-like protein
EH28_17003	483	132	281	46.97	105.08	1.16168	Up	6.38e-15	6.5e-14	Rhombotin-2
EH28_07697	741	66	141	14.6	32.66	1.16156	Up	3.11e-08	1.88e-07	Proteasome subunit alpha type-6
EH28_17774	2838	228	489	12.37	27.65	1.16043	Up	3.47e-25	5.61e-24	Nuclear pore complex protein Nup93
EH28_24012	1983	29	62	2.27	5.07	1.15929	Up	0.000251156	0.000901751	Tumor necrosis factor receptor superfamily member 11A
EH28_23214	1341	7673	16416	902.75	2016.25	1.15928	Up	0	0	Tubulin beta-1 chain
EH28_21075	5685	101.03	216.88	2.71	6.05	1.15864	Up	6.68e-12	5.5e-11	Ubiquitin carboxyl-terminal hydrolase 32
EH28_21373	354	486	1027	248.38	553.95	1.15721	Up	1.31e-49	4.19e-48	Cornifelin
EH28_08924	942	38	81	6.49	14.47	1.15677	Up	2.94e-05	0.000122728	Cdc42 effector protein 2
EH28_17253	2163	114.92	245.78	8.24	18.37	1.15664	Up	2.01e-13	1.84e-12	POU domain, class 2, transcription factor 2
EH28_10048	789	110	234	22.73	50.61	1.15482	Up	1.18e-12	1.03e-11	Uridine-cytidine kinase 2-B
EH28_12521	1494	587	1252	61.7	137.32	1.1542	Up	3.37e-61	1.36e-59	Ras GTPase-activating protein-binding protein 1
EH28_09254	1125	31	66	4.39	9.76	1.15266	Up	0.000167967	0.000620546	Protein FAM185A
EH28_04859	2034	518	1104	39.55	87.9	1.15219	Up	4.28e-54	1.51e-52	putative ribosomal RNA methyltransferase NOP2
EH28_03183	1401	187	398	21.02	46.69	1.15135	Up	1.69e-20	2.28e-19	Rab5 GDP/GTP exchange factor
EH28_07147	4380	502.87	1072.5	17.55	38.97	1.15089	Up	8.86e-53	3.03e-51	Poly [ADP-ribose] polymerase 14
EH28_24097	4140	3154	6714	116.52	258.36	1.14881	Up	0	0	Transitional endoplasmic reticulum ATPase
EH28_25265	690	52	110	12.43	27.55	1.14823	Up	1.32e-06	6.66e-06	hypothetical protein
EH28_05456	1170	99	210	13.44	29.78	1.14781	Up	1.91e-11	1.53e-10	Transcription factor E2F4
EH28_22384	669	114	241	28.2	62.46	1.14724	Up	7.63e-13	6.76e-12	Malignant T-cell-amplified sequence 1
EH28_24102	4227	458	974	16.57	36.7	1.14721	Up	9.95e-48	3.06e-46	hypothetical protein
EH28_02805	2568	330	701	19.83	43.91	1.14686	Up	9.42e-35	2.09e-33	Mitochondrial inner membrane protein OXA1L
EH28_09966	2130	1061	2253	77.26	171.04	1.14654	Up	1.07e-107	8.31e-106	Sodium-dependent phosphate transporter 1-B
EH28_12418	2076	206	437	15.4	34.07	1.14557	Up	3.24e-22	4.66e-21	Glycerol kinase
EH28_04248	849	90	190	17.19	37.96	1.14291	Up	2.12e-10	1.55e-09	hypothetical protein
EH28_02804	279	147.96	308.13	101.17	223.39	1.14278	Up	9.62e-16	1.03e-14	hypothetical protein
EH28_14889	4605	167	354	5.54	12.23	1.14247	Up	2.9e-18	3.55e-17	putative methyltransferase TARBP1
EH28_23322	2049	110	233	8.34	18.41	1.14237	Up	1.65e-12	1.42e-11	Annexin A6
EH28_18669	606	306	643	84.41	185.99	1.13974	Up	2.39e-31	4.74e-30	Ras-related protein Rab-10
EH28_14890	1764	75	158	6.63	14.58	1.13691	Up	7.54e-09	4.84e-08	FERM domain-containing protein 6
EH28_11455	870	199	418	37.02	81.33	1.13548	Up	6.37e-21	8.7e-20	RPA-interacting protein A
EH28_18911	2763	124.92	263.2	6.97	15.3	1.1343	Up	5.75e-14	5.45e-13	putative leucine--tRNA ligase, mitochondrial
EH28_06322	2076	705	1484	52.71	115.69	1.13412	Up	2.43e-70	1.14e-68	NADPH--cytochrome P450 reductase
EH28_13739	1011	382	802	60.53	132.82	1.13375	Up	1.28e-38	3.13e-37	Nuclear migration protein nudC
EH28_13871	1869	79	166	6.58	14.42	1.13191	Up	3.47e-09	2.29e-08	PWWP domain-containing protein 2B
EH28_24655	2262	39	82	2.67	5.85	1.1316	Up	3.39e-05	0.000140393	Solute carrier family 26 member 9
EH28_25247	1116	661	1386	94.33	206.63	1.13126	Up	2.63e-65	1.13e-63	Glutamine synthetase
EH28_08241	900	517	1082.86	92.74	203.14	1.13121	Up	3.54e-51	1.17e-49	ATP-binding cassette sub-family E member 1
EH28_18771	1278	236	495	29.2	63.95	1.13098	Up	2.03e-24	3.17e-23	Caspase-8
EH28_02202	2964	203.65	427.66	10.57	23.13	1.12979	Up	2.14e-21	2.97e-20	WD repeat domain phosphoinositide-interacting protein 1
EH28_23064	798	254	531	51.86	113.45	1.12936	Up	6.53e-26	1.09e-24	26S proteasome non-ATPase regulatory subunit 8
EH28_18568	1050	34.39	71.95	5.23	11.44	1.1292	Up	0.000129305	0.000488101	Magnesium transporter NIPA2
EH28_15500	2823	107.49	225.42	5.86	12.81	1.1283	Up	5.69e-12	4.7e-11	UDP-glucuronosyltransferase
EH28_16210	348	99.55	206.12	51.93	113.51	1.12818	Up	7.15e-11	5.42e-10	hypothetical protein
EH28_10543	1239	32	67	4.09	8.94	1.12817	Up	0.00019343	0.000707154	Proline-rich protein 18
EH28_16414	1578	909	1903	90.25	197.15	1.12729	Up	1.08e-88	6.46e-87	Lysophosphatidylcholine acyltransferase 2
EH28_15075	1326	116.66	244.15	13.89	30.34	1.12717	Up	7.21e-13	6.41e-12	Eukaryotic translation initiation factor 3 subunit J
EH28_05679	564	62	129	18.53	40.44	1.12592	Up	2.58e-07	1.42e-06	Transforming protein p29
EH28_25323	549	90	187	27.71	60.44	1.1251	Up	5.68e-10	3.99e-09	Ras-related protein Rap-2b
EH28_22265	1197	320.56	669.03	42.49	92.61	1.12404	Up	3.17e-32	6.49e-31	Lupus La protein
EH28_24715	1662	57	119	5.36	11.68	1.12374	Up	6.89e-07	3.61e-06	High affinity choline transporter 1
EH28_04008	1233	258.14	538.55	33.17	72.26	1.12332	Up	4.21e-26	7.04e-25	AP-1 complex subunit mu-1
EH28_05055	741	385.8	802.52	85.35	185.88	1.12291	Up	5.02e-38	1.22e-36	Membrane-spanning 4-domains subfamily A member 8A
EH28_01736	1356	82	171	9.54	20.76	1.12175	Up	2.69e-09	1.79e-08	EH domain-containing protein 2
EH28_20425	2106	173.7	362.27	12.8	27.83	1.1205	Up	3.41e-18	4.16e-17	B-cell lymphoma 6 protein
EH28_08281	711	201	417	46.51	101.06	1.1196	Up	2.2e-20	2.94e-19	NACHT, LRR and PYD domains-containing protein 6
EH28_24714	1299	112	233	13.62	29.59	1.11938	Up	4.17e-12	3.5e-11	Exosome complex component RRP45
EH28_09032	1644	159	331	15.13	32.86	1.11892	Up	1.33e-16	1.49e-15	Zinc-binding protein A33
EH28_22337	5394	621	1295	17.55	38.11	1.1187	Up	1.83e-60	7.28e-59	Transmembrane protein 2
EH28_00683	1041	154	320	23.66	51.37	1.11848	Up	4.8e-16	5.21e-15	Phosphatidylinositol 4-kinase type 2-alpha
EH28_12329	5049	1430	2979	43.2	93.73	1.11748	Up	2.27e-136	2.31e-134	Arf-GAP with Rho-GAP domain, ANK repeat and PH domain-containing protein 1
EH28_19489	753	42	87	9.13	19.8	1.11681	Up	2.61e-05	0.000109431	rRNA-processing protein UTP23
EH28_08922	1047	93	193	14.2	30.79	1.11657	Up	3.17e-10	2.28e-09	SUMO-activating enzyme subunit 1
EH28_11294	666	58	120	14.42	31.25	1.11579	Up	7.88e-07	4.1e-06	Heat shock protein beta-8
EH28_21973	1863	54	112	4.51	9.76	1.11375	Up	1.73e-06	8.61e-06	Wee1-like protein kinase
EH28_07304	1929	319	662	25.73	55.67	1.11345	Up	1.93e-31	3.84e-30	Cleft lip and palate transmembrane protein 1
EH28_22174	384	175	359	81.21	175.6	1.11256	Up	2.22e-17	2.6e-16	Small nuclear ribonucleoprotein Sm D3
EH28_01776	1011	1010	2088	160.05	345.8	1.11142	Up	1.18e-94	7.61e-93	rRNA 2'-O-methyltransferase fibrillarin
EH28_18380	753	1219	2512	265.02	571.71	1.10918	Up	9.93e-113	8.11e-111	Proteasome activator complex subunit 1
EH28_01299	1629	400	827	38.42	82.88	1.10917	Up	1.43e-38	3.51e-37	Cystathionine beta-synthase
EH28_20079	822	101	208	19.97	43.03	1.10751	Up	9.29e-11	6.98e-10	Nuclear receptor coactivator 7
EH28_11451	1614	97	200	9.41	20.24	1.10494	Up	2.02e-10	1.48e-09	N-acetylglutamate synthase, mitochondrial
EH28_16683	1854	656.72	1353.71	55.17	118.62	1.10439	Up	1.1e-61	4.43e-60	V-type proton ATPase catalytic subunit A
EH28_20387	1641	399	822	38.04	81.76	1.10388	Up	4.52e-38	1.1e-36	Protein wntless
EH28_20416	765	38	78	8.12	17.45	1.10368	Up	8.09e-05	0.000315288	Krueppel-like factor 9
EH28_21439	2151	35.5	73.12	2.56	5.5	1.10329	Up	0.000105761	0.000403953	Carcinoembryonic antigen-related cell adhesion molecule 5
EH28_14997	582	272.09	557.25	78.5	168.64	1.10318	Up	5.17e-26	8.64e-25	Apoptosis-associated speck-like protein containing a CARD
EH28_07426	261	133	269	98.92	212.47	1.10293	Up	4.92e-13	4.41e-12	Brain protein I3
EH28_04785	2145	36.46	75.22	2.64	5.67	1.10281	Up	8.65e-05	0.000335127	DNA polymerase delta catalytic subunit
EH28_17873	1995	474	976	36.92	79.28	1.10255	Up	7.78e-45	2.23e-43	Pumilio domain-containing protein
EH28_09835	5088	236	486	7.07	15.17	1.10144	Up	3.71e-23	5.51e-22	Unhealthy ribosome biogenesis protein 2
EH28_14114	1380	377	775	43.05	92.37	1.10141	Up	7.83e-36	1.78e-34	RuvB-like 2
EH28_05438	1107	39	80	5.61	12.03	1.10056	Up	6.62e-05	0.000262013	Programmed cell death protein 2-like protein
EH28_12023	1749	251	516	22.4	48.03	1.10044	Up	2.1e-24	3.26e-23	TGF-beta receptor type-2
EH28_18362	522	49	100	15.97	34.22	1.09948	Up	8.99e-06	4.06e-05	Eukaryotic translation elongation factor 1 epsilon-1
EH28_10551	2910	179.84	369.61	9.51	20.37	1.09893	Up	5.43e-18	6.56e-17	Nucleolar and coiled-body phosphoprotein 1
EH28_14296	666	371	758	92.22	197.42	1.09812	Up	1.2e-34	2.66e-33	Proteasome subunit alpha type-6
EH28_11769	2361	754	1548	49.39	105.7	1.09768	Up	1.2e-69	5.54e-68	Cysteine--tRNA ligase, cytoplasmic
EH28_00784	2127	245.93	504.71	17.93	38.37	1.0976	Up	6.61e-24	1.01e-22	LETM1 and EF-hand domain-containing protein 1, mitochondrial
EH28_09483	2007	75	154	5.81	12.43	1.09722	Up	2.8e-08	1.7e-07	Transmembrane protein 62
EH28_02504	2052	80	164	6.05	12.94	1.09683	Up	1.06e-08	6.71e-08	Dapper 1-B
EH28_15762	603	252.1	514.22	69.93	149.56	1.09674	Up	6.17e-24	9.43e-23	Beta-2-glycoprotein 1
EH28_11008	1020	64	131	10.05	21.49	1.09647	Up	3.35e-07	1.82e-06	Cathepsin O
EH28_24056	1341	188	385	22.12	47.29	1.09618	Up	1.83e-18	2.26e-17	Zinc finger protein ZPR1
EH28_07306	756	48	98	10.39	22.21	1.09601	Up	1.1e-05	4.88e-05	39S ribosomal protein L28, mitochondrial
EH28_24072	921	70	143	12.25	26.17	1.09513	Up	1.03e-07	5.88e-07	putative dimethyladenosine transferase
EH28_09777	786	228	465	47.32	101	1.09383	Up	8.44e-22	1.19e-20	H/ACA ribonucleoprotein complex subunit 1
EH28_20384	498	66	134	22.68	48.38	1.09299	Up	3.13e-07	1.7e-06	Growth arrest and DNA damage-inducible protein GADD45 alpha
EH28_22894	2181	456	933	32.41	69.13	1.09287	Up	2.22e-42	6.03e-41	Dipeptidyl peptidase 3
EH28_22658	8652	48	98	0.84	1.79	1.0915	Up	1.1e-05	4.88e-05	Coiled-coil domain-containing protein 141
EH28_20845	3096	496	1013	24.63	52.4	1.08915	Up	1.08e-45	3.14e-44	Uridine phosphorylase 1
EH28_06808	2304	174	355	11.69	24.86	1.08855	Up	5.09e-17	5.86e-16	Activating signal cointegrator 1 complex subunit 2
EH28_17692	2130	1050	2141	76.46	162.54	1.08802	Up	3.04e-94	1.93e-92	Prolyl endopeptidase
EH28_01638	525	76.86	155.48	24.89	52.86	1.08661	Up	3.19e-08	1.92e-07	Ribonuclease P/MRP protein subunit POP5
EH28_03430	3807	654	1333	26.31	55.86	1.0862	Up	2.55e-59	9.91e-58	Mitogen-activated protein kinase kinase kinase kinase 4
EH28_21700	1254	241	490	30.42	64.58	1.08607	Up	9.56e-23	1.4e-21	Proline-serine-threonine phosphatase-interacting protein 1
EH28_16808	1932	688	1400	55.39	117.55	1.08558	Up	5.36e-62	2.17e-60	ATP-dependent RNA helicase DDX18
EH28_01518	2814	757.57	1542.11	41.46	87.95	1.08496	Up	2.99e-68	1.34e-66	hypothetical protein
EH28_10747	1602	927	1884	90.61	192.13	1.08434	Up	1.4e-82	7.79e-81	Nucleolar protein 58
EH28_18106	1557	188	382	18.93	40.13	1.08401	Up	4.73e-18	5.73e-17	Glucose-6-phosphate 1-dehydrogenase
EH28_15798	468	46.96	94.65	17.32	36.71	1.08373	Up	1.63e-05	7.08e-05	Lysozyme g
EH28_04390	1431	619	1256	68.05	144.11	1.0825	Up	1.81e-55	6.52e-54	Histidine--tRNA ligase, cytoplasmic
EH28_20905	804	43	87	8.71	18.44	1.08209	Up	4.12e-05	0.000168789	Ribonuclease P protein subunit p38
EH28_17798	3024	1147.78	2329.79	58.37	123.45	1.08063	Up	1.93e-101	1.4e-99	Sodium/potassium-transporting ATPase subunit alpha-1
EH28_22436	987	121.62	245.96	19.77	41.79	1.07984	Up	5.02e-12	4.17e-11	Surfeit locus protein 6
EH28_02789	2292	4412	8941	297.94	629.43	1.07902	Up	0	0	Signal transducer and activator of transcription 1
EH28_14203	789	168	339	34.72	73.33	1.07864	Up	5.73e-16	6.18e-15	UPF0739 protein
EH28_08900	867	38	76.65	7.09	14.97	1.07822	Up	0.000155782	0.000580723	Polyubiquitin
EH28_09843	678	823	1658	200.61	423.4	1.07763	Up	1.54e-71	7.39e-70	Proteasome subunit beta type-1-A
EH28_01471	2844	120.36	243.86	6.52	13.76	1.07754	Up	6.09e-12	5.03e-11	Neoverrucotoxin subunit alpha
EH28_12094	1233	98	198	12.59	26.57	1.07752	Up	5.99e-10	4.2e-09	DNA-directed RNA polymerase III subunit RPC4
EH28_22374	3477	352	713	15.53	32.77	1.07732	Up	4.11e-32	8.39e-31	Nucleolar protein 6
EH28_03583	1749	307	621	27.4	57.81	1.07714	Up	4.22e-28	7.52e-27	Solute carrier family 15 member 4
EH28_18056	771	192	387	40.69	85.84	1.07698	Up	5.64e-18	6.79e-17	hypothetical protein
EH28_14595	2604	474	959	28.08	59.22	1.07654	Up	1.66e-42	4.55e-41	putative rRNA methyltransferase 3
EH28_09360	1398	101	204	11.38	23.99	1.07593	Up	3.34e-10	2.4e-09	Transcription factor E2F2
EH28_03809	2169	214	432	15.29	32.19	1.07402	Up	6e-20	7.88e-19	tRNA (guanine(26)-N(2))-dimethyltransferase
EH28_04664	1350	2241.61	4519.26	261.89	551.18	1.07356	Up	4.55e-192	6.66e-190	Tubulin alpha-4A chain
EH28_18940	942	158	318	26.99	56.8	1.07347	Up	5.39e-15	5.51e-14	MAP kinase-activated protein kinase 2
EH28_01275	1419	67.69	136.41	7.51	15.79	1.07213	Up	2.57e-07	1.41e-06	Tryptophan--tRNA ligase, cytoplasmic
EH28_16139	1710	134	270	12.24	25.73	1.07185	Up	5.56e-13	4.97e-12	Serine palmitoyltransferase 2
EH28_08719	678	157	315	38.27	80.44	1.0717	Up	8.94e-15	9.01e-14	CD83 antigen
EH28_24157	489	45	90	15.79	33.18	1.0713	Up	3.82e-05	0.000157075	Peptidyl-prolyl cis-trans isomerase H
EH28_03667	507	77	154	25.93	54.48	1.0711	Up	6.82e-08	3.97e-07	Mitochondrial import inner membrane translocase subunit Tim17-A
EH28_20619	2466	467	941	29.26	61.45	1.07048	Up	2.2e-41	5.84e-40	U5 small nuclear ribonucleoprotein component
EH28_04610	1035	341	685	52.71	110.64	1.06972	Up	2.19e-30	4.24e-29	Sulfide:quinone oxidoreductase, mitochondrial
EH28_14836	261	81	160	60.24	126.38	1.06897	Up	5.84e-08	3.43e-07	Small nuclear ribonucleoprotein F
EH28_03003	495	132.72	265	45.93	96.35	1.06885	Up	1.12e-12	9.79e-12	hypothetical protein
EH28_18769	1302	245	492	29.73	62.33	1.06801	Up	2.91e-22	4.2e-21	Caspase-10
EH28_19597	312	159	315	94.66	198.39	1.06751	Up	2.11e-14	2.06e-13	Vesicle-associated membrane protein 8
EH28_13982	642	53	106	13.72	28.75	1.06728	Up	7.75e-06	3.53e-05	Phosphatidylcholine transfer protein
EH28_24594	2817	94	189	5.14	10.77	1.06718	Up	1.79e-09	1.21e-08	AT-rich interactive domain-containing protein 5B
EH28_10939	1995	138.47	278.17	10.79	22.59	1.06599	Up	2.57e-13	2.33e-12	hypothetical protein
EH28_03293	894	48	96	8.67	18.14	1.06507	Up	2.1e-05	8.94e-05	hypothetical protein
EH28_05795	972	45	90	7.44	15.55	1.06354	Up	3.82e-05	0.000157107	Mitochondrial ornithine transporter 1
EH28_19428	1293	977	1954	119.42	249.37	1.06224	Up	1.15e-82	6.41e-81	Tapasin
EH28_10170	1356	41	82	4.77	9.95	1.06071	Up	8.51e-05	0.000330161	cAMP-specific 3',5'-cyclic phosphodiesterase 7B
EH28_05598	1731	664	1326	59.89	124.76	1.05877	Up	1.69e-56	6.21e-55	Eukaryotic peptide chain release factor GTP-binding subunit ERF3B
EH28_08313	600	255.74	508	71.33	148.58	1.05866	Up	1.48e-22	2.15e-21	Charged multivesicular body protein 1b
EH28_07849	282	210.14	411.75	141.77	294.47	1.05457	Up	7.15e-18	8.56e-17	Tubulin alpha-1D chain
EH28_04577	2832	195.64	389.82	10.64	22.09	1.0539	Up	1.1e-17	1.31e-16	A-kinase anchor protein 12
EH28_19924	891	135	268	24.48	50.82	1.05379	Up	1.6e-12	1.38e-11	39S ribosomal protein L15, mitochondrial
EH28_04529	2364	8695	17315	568.82	1180.79	1.05371	Up	0	0	Protein-glutamine gamma-glutamyltransferase 2
EH28_24484	960	203	403	33.99	70.54	1.05333	Up	4.38e-18	5.32e-17	Estradiol 17-beta-dehydrogenase 12-B
EH28_23556	2526	1053	2094	64.36	133.4	1.05152	Up	2.38e-87	1.39e-85	ATP-binding cassette sub-family F member 1
EH28_08164	1044	168	333	25.73	53.29	1.05041	Up	3.71e-15	3.82e-14	Adenosine receptor A2b
EH28_18369	558	113	223	34.17	70.76	1.0502	Up	1.55e-10	1.15e-09	Programmed cell death protein 6
EH28_12978	2157	140	278	10.06	20.83	1.05003	Up	6.08e-13	5.42e-12	Long-chain-fatty-acid--CoA ligase 3
EH28_24178	1560	65	129	6.53	13.52	1.04994	Up	9.9e-07	5.1e-06	Actin-related protein 5
EH28_20632	1995	250.38	497	19.5	40.37	1.04981	Up	5.25e-22	7.47e-21	StAR-related lipid transfer protein 3
EH28_03593	1080	151	299	22.31	46.16	1.04895	Up	9.87e-14	9.23e-13	p21-activated protein kinase-interacting protein 1-like protein
EH28_14737	1395	870	1724	98.22	203.16	1.04853	Up	1.1e-71	5.31e-70	Perilipin-2
EH28_06856	2559	129	256	7.78	16.09	1.04832	Up	5.11e-12	4.24e-11	PR domain zinc finger protein 1
EH28_24833	1686	553	1096	51.26	105.98	1.04789	Up	3.08e-46	9.1e-45	Thioredoxin reductase 3
EH28_21329	1326	1109	2196	132.02	272.92	1.04772	Up	1.18e-90	7.23e-89	Transcobalamin-2
EH28_09021	1488	500	990	52.77	109.04	1.04707	Up	7.63e-42	2.04e-40	Glutathione reductase, mitochondrial
EH28_12550	450	339	666	130.81	270.29	1.04704	Up	3.23e-28	5.79e-27	TSC22 domain family protein 3
EH28_21935	963	42	83	7.01	14.48	1.04658	Up	9.6e-05	0.000369061	Palmitoyltransferase ZDHHC7
EH28_16597	2499	557	1103	34.42	71.05	1.04559	Up	1.95e-46	5.79e-45	Pre-rRNA-processing protein TSR1
EH28_18112	1083	234	462	34.47	71.11	1.04471	Up	2.85e-20	3.78e-19	Protein deltex-3
EH28_11979	1038	76	150	11.71	24.15	1.04428	Up	1.56e-07	8.72e-07	Cyclin-Y-like protein 1
EH28_19041	3108	804	1590	39.76	81.93	1.04307	Up	5.84e-66	2.52e-64	SWI/SNF-related matrix-associated actin-dependent regulator of chromatin subfamily A member 5
EH28_18186	2232	87	172	6.04	12.44	1.04237	Up	1.8e-08	1.11e-07	Arachidonate 5-lipoxygenase
EH28_23516	2376	124	245	8.07	16.62	1.04228	Up	1.83e-11	1.46e-10	Hormone-sensitive lipase
EH28_12545	567	79	155	23.47	48.3	1.04121	Up	1.18e-07	6.67e-07	DNA-directed RNA polymerase II subunit RPB7
EH28_17811	600	50.92	99.77	14.2	29.18	1.03909	Up	1.94e-05	8.31e-05	Guanylate kinase
EH28_19415	504	46	90	15.6	32.05	1.03878	Up	5.9e-05	0.000235843	Single-stranded DNA-binding protein 1-A, mitochondrial
EH28_11621	1332	793	1560	93.96	192.96	1.03818	Up	5.39e-64	2.26e-62	Eukaryotic peptide chain release factor subunit 1
EH28_11921	2211	821	1617	57.53	118.13	1.03799	Up	1.92e-66	8.34e-65	Oxysterol-binding protein-related protein 9
EH28_14165	2343	159	313	10.5	21.54	1.03663	Up	3.9e-14	3.73e-13	Glucocorticoid receptor
EH28_07897	606	46	90	12.69	26.03	1.03648	Up	5.9e-05	0.000235798	Apoptosis regulator BAX
EH28_11809	1152	109	214	15.04	30.85	1.03647	Up	4.59e-10	3.26e-09	Protein FAM46C
EH28_17703	567	106	207	31.49	64.51	1.03463	Up	1.12e-09	7.71e-09	hypothetical protein
EH28_12935	1548	55	108	5.57	11.41	1.03455	Up	9.81e-06	4.41e-05	RNA pseudouridylate synthase domain-containing protein 2
EH28_09964	1101	248	486	35.9	73.5	1.03376	Up	6.56e-21	8.94e-20	Developmentally-regulated GTP-binding protein 1
EH28_22171	3129	675	1326	33.15	67.86	1.03355	Up	1.71e-54	6.06e-53	Sarcoplasmic/endoplasmic reticulum calcium ATPase 2
EH28_22126	1266	75	147	9.37	19.18	1.03348	Up	2.58e-07	1.42e-06	Wilms tumor protein
EH28_16027	2265	351	689	23.99	49.1	1.03329	Up	4.4e-29	8.15e-28	Mediator of RNA polymerase II transcription subunit 25
EH28_21810	660	211	412	52.97	108.39	1.03298	Up	7.99e-18	9.52e-17	Nucleolar protein 7
EH28_22812	1560	127	249	12.76	26.11	1.03297	Up	1.9e-11	1.51e-10	Protein arginine N-methyltransferase 3
EH28_25092	360	229	444	114.71	234.67	1.03264	Up	8.41e-19	1.06e-17	Small nuclear ribonucleoprotein Sm D1
EH28_14780	2766	507	995	28.24	57.76	1.03233	Up	3.09e-41	8.13e-40	Periodic tryptophan protein 2
EH28_02260	3108	58.15	114.37	2.88	5.89	1.0322	Up	5.41e-06	2.51e-05	Striatin
EH28_24920	3399	188	369	8.49	17.35	1.0311	Up	2.68e-16	2.95e-15	Teashirt
EH28_14562	981	43	84	7.04	14.37	1.02941	Up	0.000107778	0.000411203	3-oxo-5-beta-steroid 4-dehydrogenase
EH28_00840	2271	5967	11658	406.78	828.51	1.02627	Up	0	0	putative ATP-dependent RNA helicase DDX5
EH28_03825	615	68	132	18.45	37.56	1.02558	Up	1.39e-06	7.02e-06	Interleukin-34
EH28_24158	468	63	122	23.24	47.31	1.02554	Up	3.74e-06	1.78e-05	Transcription initiation factor TFIID subunit 10
EH28_23022	1416	119.5	233	13.28	27.03	1.02531	Up	8.95e-11	6.74e-10	Serine/threonine-protein phosphatase 5
EH28_13243	1416	119.5	233	13.28	27.03	1.02531	Up	8.95e-11	6.74e-10	Serine/threonine-protein phosphatase 5
EH28_04921	2532	62	121	3.78	7.69	1.0246	Up	3.35e-06	1.6e-05	Zinc transporter ZIP10
EH28_18554	1737	401	782	36.04	73.31	1.02441	Up	2.57e-32	5.29e-31	Mitochondrial import receptor subunit TOM70
EH28_06223	2823	60.23	117.77	3.29	6.69	1.02392	Up	4.97e-06	2.32e-05	Methyltransferase-like protein 16
EH28_25056	1077	231	449	34.23	69.52	1.02217	Up	4.24e-19	5.41e-18	Transmembrane protein
EH28_14861	696	426	826	100.91	204.93	1.02206	Up	1.31e-33	2.81e-32	Transforming protein RhoA
EH28_00619	591	93	180	26.38	53.54	1.02117	Up	1.91e-08	1.18e-07	Cysteine string protein
EH28_20424	660	94	182	23.6	47.88	1.02064	Up	1.57e-08	9.79e-08	UMP-CMP kinase
EH28_24659	2889	947	1843	50.46	102.33	1.02002	Up	1.84e-73	9.07e-72	Sushi, von Willebrand factor type A, EGF and pentraxin domain-containing protein 1
EH28_14529	3381	540	1051	24.51	49.7	1.01988	Up	1.16e-42	3.18e-41	ATP-binding cassette sub-family F member 3
EH28_17243	1632	229	445	21.96	44.51	1.01925	Up	6.23e-19	7.87e-18	Abhydrolase domain-containing protein 16A
EH28_24192	1494	207	402	21.76	44.09	1.01877	Up	3.15e-17	3.67e-16	putative methyltransferase NSUN5
EH28_06181	627	104	201	27.63	55.97	1.01842	Up	3.04e-09	2.01e-08	39S ribosomal protein L22, mitochondrial
EH28_22232	1110	260	504	37.32	75.57	1.01786	Up	4.01e-21	5.52e-20	RNA-binding motif, single-stranded-interacting protein 1
EH28_00544	1365	38.89	75.44	4.49	9.09	1.01756	Up	0.000214938	0.000781359	Retinol dehydrogenase 12
EH28_06217	2031	64	124	4.89	9.89	1.01614	Up	3.07e-06	1.48e-05	Growth factor receptor-bound protein 10
EH28_01184	1062	61	118	9.17	18.54	1.01565	Up	5.56e-06	2.58e-05	putative isoprenylcysteine alpha-carbonyl methylesterase ICME
EH28_20254	2199	95	184	6.69	13.52	1.01502	Up	1.29e-08	8.13e-08	Ribosome-releasing factor 2, mitochondrial
EH28_07847	1641	669.45	1296.69	63.82	128.97	1.01496	Up	1.19e-51	3.98e-50	Tubulin alpha chain
EH28_24556	2151	739	1432	53.27	107.62	1.01455	Up	6.39e-57	2.39e-55	Interleukin-17 receptor E
EH28_18937	2169	498	965	35.59	71.9	1.01452	Up	6.32e-39	1.57e-37	Inhibitor of nuclear factor kappa-B kinase subunit epsilon
EH28_08827	1236	62	120	7.95	16.06	1.01445	Up	4.56e-06	2.14e-05	SPRY domain-containing protein 3
EH28_14116	1560	970	1878	97.47	196.9	1.01443	Up	6.15e-74	3.06e-72	Protein spinster
EH28_17000	897	511	987	92	185.82	1.0142	Up	1.74e-39	4.39e-38	CD82 antigen
EH28_16932	1410	251.03	485.7	28.03	56.6	1.01383	Up	3.04e-20	4.02e-19	Something about silencing protein 10
EH28_02101	2322	47	91	3.13	6.32	1.01376	Up	6.61e-05	0.00026172	Solute carrier organic anion transporter family member 4A1
EH28_11055	2106	196	379	14.44	29.11	1.01144	Up	3.53e-16	3.85e-15	Prestin
EH28_09456	1077	220.8	426.01	32.72	65.96	1.01142	Up	4.73e-18	5.73e-17	TNFAIP3-interacting protein 2
EH28_14855	1770	457	883	40.28	81.18	1.01106	Up	1.57e-35	3.55e-34	Inosine-5'-monophosphate dehydrogenase 2
EH28_00560	1380	123.41	238.2	14.09	28.39	1.01071	Up	1.03e-10	7.69e-10	Trimethylguanosine synthase
EH28_22677	3303	584	1129	27.14	54.67	1.01033	Up	5.22e-45	1.5e-43	Ribosomal RNA processing protein 1
EH28_09104	1095	179	345	26.06	52.48	1.00993	Up	9.29e-15	9.34e-14	Hypothetical protein
EH28_08242	4242	423	818.14	15.25	30.71	1.0099	Up	4.22e-33	8.9e-32	ATP-binding cassette sub-family E member 1
EH28_15572	1089	149	287	21.82	43.91	1.0089	Up	1.66e-12	1.43e-11	Ribosomal RNA-processing protein 7
EH28_12252	1170	186	358	25.25	50.77	1.00769	Up	3.26e-15	3.36e-14	WD repeat-containing protein 74
EH28_14015	663	49	94	12.24	24.61	1.00764	Up	6.04e-05	0.000240711	G protein-activated inward rectifier potassium channel 1
EH28_15668	3192	41	79	1.97	3.96	1.0073	Up	0.000220514	0.000800361	Protein bicaudal C
EH28_14099	687	73	140	17.54	35.24	1.00657	Up	9.6e-07	4.96e-06	Protein BTG3
EH28_14786	1605	135	260	13.17	26.46	1.00656	Up	1.84e-11	1.46e-10	Kynureninase
EH28_23809	4449	97	187	3.33	6.69	1.00648	Up	1.19e-08	7.49e-08	Hypothetical protein
EH28_22248	1461	78	150	8.39	16.84	1.00515	Up	3.6e-07	1.94e-06	STE20/SPS1-related proline-alanine-rich protein kinase
EH28_02259	2448	173.03	333.06	10.92	21.91	1.00462	Up	2.95e-14	2.85e-13	hypothetical protein
EH28_13144	1371	251	482	28.86	57.84	1.003	Up	7.41e-20	9.7e-19	RuvB-like 1
EH28_22332	3039	360	692	18.21	36.48	1.00237	Up	7.05e-28	1.25e-26	Bone morphogenetic protein 1
EH28_21579	3096	401	771	19.91	39.88	1.00217	Up	6.85e-31	1.34e-29	Disintegrin and metalloproteinase domain-containing protein 28
EH28_09572	474	106	202	38.54	77.19	1.00206	Up	5.07e-09	3.31e-08	hypothetical protein
EH28_12238	384	430	0	199.54	0.001	-17.6063	Down	1.46e-126	1.38e-124	Somatostatin-2
EH28_10737	540	488	0	153.09	0.001	-17.224	Down	1.54e-143	1.74e-141	Glucagon-1
EH28_12237	366	251	0	123.28	0.001	-16.9116	Down	3.55e-74	1.77e-72	Somatostatin-1
EH28_16672	306	39.81	0	24.27	0.001	-14.5669	Down	3.93e-12	3.3e-11	Stefin-C
EH28_15693	1365	181.29	0	20.94	0.001	-14.354	Down	1.09e-53	3.79e-52	Protein FAM53B
EH28_13272	561	43.91	0	13.2	0.001	-13.6883	Down	2.65e-13	2.41e-12	PRKR-interacting protein 1
EH28_15635	255	16	0	12.26	0.001	-13.5817	Down	2.12e-05	9.02e-05	hypothetical protein
EH28_13698	285	16	0	10.65	0.001	-13.3786	Down	2.12e-05	9.02e-05	Peptide YY-A
EH28_17670	291	13.18	0	8.55	0.001	-13.0617	Down	0.000159863	0.000593581	Phosphatidylethanolamine-binding protein 1
EH28_06100	312	14	0	8.34	0.001	-13.0258	Down	8.15e-05	0.000317341	hypothetical protein
EH28_17551	1551	60.62	0	6.13	0.001	-12.5817	Down	2.81e-18	3.45e-17	hypothetical protein
EH28_01772	381	13	0	6.09	0.001	-12.5722	Down	0.000159863	0.000592942	Agouti-signaling protein
EH28_08570	702	24	0	5.63	0.001	-12.4589	Down	9.65e-08	5.52e-07	hypothetical protein
EH28_09207	495	16.28	0	5.63	0.001	-12.4589	Down	2.12e-05	9.02e-05	hypothetical protein
EH28_00326	441	13.25	0	5.23	0.001	-12.3526	Down	0.000159863	0.000593261	Succinate dehydrogenase [ubiquinone] flavoprotein subunit, mitochondrial
EH28_12280	897	29	0	5.22	0.001	-12.3498	Down	3.32e-09	2.19e-08	Tetraspanin-7
EH28_08972	648	19.76	0	5.06	0.001	-12.3049	Down	2.8e-06	1.36e-05	Ras-related protein Rab-14
EH28_15812	663	19	0	4.75	0.001	-12.2137	Down	2.8e-06	1.36e-05	Neuroendocrine protein 7B2
EH28_11981	1497	42	0	4.41	0.001	-12.1066	Down	5.21e-13	4.66e-12	Inositol-pentakisphosphate 2-kinase
EH28_02944	624	14.12	0	3.77	0.001	-11.8803	Down	8.15e-05	0.000317581	O-phosphoseryl-tRNA(Sec) selenium transferase
EH28_00332	1131	25.6	0	3.6	0.001	-11.8138	Down	4.92e-08	2.91e-07	Hsp90 co-chaperone Cdc37
EH28_23002	1860	41.61	0	3.48	0.001	-11.7649	Down	1.02e-12	8.95e-12	Nuclear factor interleukin-3-regulated protein
EH28_24671	1608	35	0	3.41	0.001	-11.7356	Down	5.82e-11	4.45e-10	Synaptotagmin-6
EH28_05949	1926	42	0	3.39	0.001	-11.7271	Down	5.21e-13	4.66e-12	Neuroendocrine convertase 2
EH28_04742	1473	31.23	0	3.33	0.001	-11.7013	Down	8.63e-10	5.99e-09	Beta-galactoside alpha-2,6-sialyltransferase 1
EH28_15283	927	18.8	0	3.27	0.001	-11.6751	Down	5.5e-06	2.55e-05	putative transposase element L1Md-A101/L1Md-A102/L1Md-A2
EH28_12081	1311	26.18	0	3.15	0.001	-11.6211	Down	2.51e-08	1.53e-07	Beta-4C adrenergic receptor
EH28_05020	753	13	0	2.83	0.001	-11.4666	Down	0.000159863	0.000593475	Keratinocyte-associated protein 3
EH28_13332	2274	41.49	0	2.82	0.001	-11.4615	Down	1.02e-12	8.95e-12	Platelet endothelial cell adhesion molecule
EH28_08379	987	17.3	0	2.81	0.001	-11.4564	Down	1.08e-05	4.81e-05	Mortality factor 4-like protein 1
EH28_08135	1590	28.12	0	2.77	0.001	-11.4357	Down	6.51e-09	4.2e-08	Chromobox protein
EH28_02142	1698	28.68	0	2.64	0.001	-11.3663	Down	6.51e-09	4.2e-08	hypothetical protein
EH28_10678	825	13	0	2.56	0.001	-11.3219	Down	0.000159863	0.000592835	Cholesterol 25-hydroxylase-like protein 1, member 1
EH28_21861	1755	28	0	2.49	0.001	-11.2819	Down	6.51e-09	4.2e-08	Contactin-associated protein-like 5
EH28_09443	1548	24	0	2.43	0.001	-11.2467	Down	9.65e-08	5.51e-07	Cytochrome P450 4V2
EH28_01733	939	13	0	2.23	0.001	-11.1228	Down	0.000159863	0.000594008	Glycerophosphodiester phosphodiesterase domain-containing protein 1
EH28_14271	1017	14	0	2.2	0.001	-11.1033	Down	8.15e-05	0.000317102	Transmembrane protein 59
EH28_00660	1431	19.4	0	2.13	0.001	-11.0566	Down	2.8e-06	1.36e-05	hypothetical protein
EH28_16117	1665	22.64	0	2.13	0.001	-11.0566	Down	3.71e-07	2e-06	MAP kinase-interacting serine/threonine-protein kinase 1
EH28_01025	3411	47.22	0	2.12	0.001	-11.0498	Down	1.79e-14	1.76e-13	WD repeat-containing protein 35
EH28_03744	1128	14	0	1.98	0.001	-10.9513	Down	8.15e-05	0.000317282	Calcium/calmodulin-dependent 3',5'-cyclic nucleotide phosphodiesterase 1C
EH28_06331	1146	13.79	0	1.91	0.001	-10.8994	Down	0.000159863	0.000593155	GTPase IMAP family member 7
EH28_13274	1905	21.63	0	1.77	0.001	-10.7895	Down	7.29e-07	3.81e-06	Integrator complex subunit 9
EH28_07321	1431	15	0	1.65	0.001	-10.6883	Down	4.15e-05	0.000169996	Cysteine-rich secretory protein LCCL domain-containing 1
EH28_25111	1395	14	0	1.58	0.001	-10.6257	Down	8.15e-05	0.000317042	Zinc finger protein 385D
EH28_03553	1347	1612.96	1	188.89	0.12	-10.6203	Down	0	0	Insulin
EH28_11678	1461	14	0	1.51	0.001	-10.5603	Down	8.15e-05	0.000316923	Plexin domain-containing protein 1
EH28_19912	1368	13	0	1.5	0.001	-10.5507	Down	0.000159863	0.000593795	Elongation factor 1-alpha
EH28_24089	1428	13.47	0	1.48	0.001	-10.5314	Down	0.000159863	0.000593688	RGM domain family member B
EH28_09330	2301	20.15	0	1.36	0.001	-10.4094	Down	1.43e-06	7.19e-06	Neuroendocrine convertase 1
EH28_01665	2610	22.68	0	1.34	0.001	-10.388	Down	3.71e-07	2e-06	Signal-induced proliferation-associated 1-like protein 2
EH28_05520	1719	14	0	1.27	0.001	-10.3106	Down	8.15e-05	0.000316983	Butyrophilin subfamily 3 member A3
EH28_17971	1791	14	0	1.22	0.001	-10.2527	Down	8.15e-05	0.000317401	High affinity choline transporter 1
EH28_00178	2154	14.98	0	1.08	0.001	-10.0768	Down	8.15e-05	0.000317521	hypothetical protein
EH28_18512	2037	14	0	1.07	0.001	-10.0634	Down	8.15e-05	0.000317461	Retrovirus-related Pol polyprotein LINE-1
EH28_18037	4986	32.95	0	1.01	0.001	-9.98014	Down	4.4e-10	3.13e-09	Mast/stem cell growth factor receptor kita
EH28_14645	2313	15	0	1	0.001	-9.96578	Down	4.15e-05	0.000169895	Protein FAM5C
EH28_07759	3276	14	0	0.66	0.001	-9.36632	Down	8.15e-05	0.000317222	Disks large
EH28_06766	3519	14	0	0.61	0.001	-9.25267	Down	8.15e-05	0.000317162	Disks large-associated protein 4
EH28_12312	3837	15	0	0.6	0.001	-9.22882	Down	4.15e-05	0.000169962	Metabotropic glutamate receptor 5
EH28_21858	4074	15.21	0	0.57	0.001	-9.15482	Down	4.15e-05	0.000169928	Contactin-associated protein-like 4
EH28_19090	3573	13	0	0.56	0.001	-9.12928	Down	0.000159863	0.000593368	Protocadherin-1
EH28_22475	3834	13	0	0.52	0.001	-9.02237	Down	0.000159863	0.000593048	KN motif and ankyrin repeat domain-containing protein 1
EH28_23226	6906	19	0	0.42	0.001	-8.71425	Down	2.8e-06	1.36e-05	Voltage-dependent N-type calcium channel subunit alpha-1B
EH28_06646	8343	13.91	0	0.25	0.001	-7.96578	Down	0.000159863	0.000593902	Kinesin-like protein KIF26A
EH28_23500	879	208	1	38.27	0.19	-7.65407	Down	1.41e-59	5.51e-58	C-type lectin domain family 4 member M
EH28_22235	1920	522	3	42.3	0.25	-7.40259	Down	4.95e-147	5.84e-145	Dipeptidyl peptidase 4
EH28_08139	2124	27.08	0.41	1.98	0.03	-6.04439	Down	1.28e-08	8.04e-08	RING finger protein 43
EH28_04638	1710	137	2	12.51	0.19	-6.04094	Down	1.95e-37	4.63e-36	Duodenase-1
EH28_03836	1566	29	0.5	2.9	0.05	-5.85798	Down	3.32e-09	2.19e-08	Leucine-rich repeat transmembrane neuronal protein 4
EH28_08683	771	28.12	0.5	5.96	0.11	-5.75974	Down	6.51e-09	4.2e-08	C-factor
EH28_07146	360	56	1	28.05	0.53	-5.72586	Down	1.2e-15	1.28e-14	Growth-regulated alpha protein
EH28_19675	1107	430.01	8	61.9	1.2	-5.68883	Down	1.59e-112	1.29e-110	C-type lectin domain family 4 member E
EH28_05001	2493	47	1	2.91	0.06	-5.59991	Down	4.4e-13	3.95e-12	Zinc finger protein 536
EH28_13037	1518	43	1	4.45	0.11	-5.33823	Down	5.99e-12	4.95e-11	Disabled
EH28_08686	771	18.88	0.5	4	0.11	-5.18442	Down	5.5e-06	2.55e-05	C-factor
EH28_14135	966	36	1	5.99	0.17	-5.13895	Down	5.68e-10	3.99e-09	General transcription factor IIF subunit 2
EH28_19676	1302	499.99	14	60.67	1.77	-5.09916	Down	3.84e-124	3.52e-122	C-type lectin domain family 17, member A
EH28_22499	7605	215	7	4.3	0.15	-4.8413	Down	4.25e-53	1.46e-51	Voltage-dependent T-type calcium channel subunit alpha-1G
EH28_24957	1698	1730	60	159.19	5.76	-4.78854	Down	0	0	Solute carrier family 40 member 1
EH28_02818	660	113	4	28.37	1.05	-4.7559	Down	3.98e-28	7.11e-27	Tumor necrosis factor ligand superfamily member 12
EH28_04625	1632	28	1	2.68	0.1	-4.74416	Down	9.91e-08	5.65e-07	Transcription factor 12
EH28_19034	1287	28	1	3.44	0.13	-4.72583	Down	9.91e-08	5.66e-07	RING finger protein 150
EH28_24440	13020	22	1	0.26	0.01	-4.70044	Down	4.56e-06	2.14e-05	Ryanodine receptor 2
EH28_24035	3285	55	2	2.57	0.1	-4.6837	Down	3.36e-14	3.23e-13	Syntaxin-binding protein 5
EH28_07330	5022	25	1	0.76	0.03	-4.66297	Down	6.76e-07	3.55e-06	Collagen alpha-1(XVIII) chain
EH28_04259	1107	24	1	3.45	0.15	-4.52356	Down	1.28e-06	6.48e-06	Zinc finger MYND domain-containing protein 12
EH28_15305	630	24	1	6.34	0.28	-4.50098	Down	1.28e-06	6.48e-06	Latisemin
EH28_19100	2361	48	2	3.14	0.14	-4.48727	Down	2.92e-12	2.47e-11	Protein Dok-7
EH28_19080	2778	24	1	1.33	0.06	-4.47032	Down	1.28e-06	6.48e-06	Neuroligin-2
EH28_13120	846	22.99	1	4.41	0.2	-4.46271	Down	4.56e-06	2.14e-05	Low affinity immunoglobulin gamma Fc region receptor II
EH28_07444	1455	22	1	2.38	0.11	-4.43539	Down	4.56e-06	2.14e-05	Cytochrome P450 2J2
EH28_04519	4263	24	1	0.86	0.04	-4.42626	Down	1.28e-06	6.48e-06	Collagen alpha-1(XXIV) chain
EH28_16361	951	26.63	1.2	4.5	0.21	-4.42146	Down	3.57e-07	1.93e-06	Protein quaking-B
EH28_21860	1008	22.86	1	3.63	0.17	-4.41636	Down	4.56e-06	2.14e-05	Contactin-associated protein-like 4
EH28_08887	2307	22	1	1.48	0.07	-4.4021	Down	4.56e-06	2.14e-05	Receptor-type tyrosine-protein phosphatase H
EH28_17651	1044	22	1	3.37	0.16	-4.3966	Down	4.56e-06	2.14e-05	G-protein coupled receptor 183
EH28_20529	1194	22	1	2.92	0.14	-4.38247	Down	4.56e-06	2.14e-05	Beta-1 adrenergic receptor
EH28_08988	1470	41.93	2	4.48	0.22	-4.34792	Down	2.44e-10	1.77e-09	Contactin-associated protein-like 4
EH28_23378	870	3564	170	663	33.08	-4.32498	Down	0	0	Low choriolytic enzyme
EH28_04029	2625	20	1	1.18	0.06	-4.29768	Down	1.61e-05	7e-05	Collagen alpha-1(XXI) chain
EH28_24701	1527	40	2	4.11	0.21	-4.29068	Down	4.57e-10	3.25e-09	Solute carrier family 43 member 3
EH28_15881	1482	20	1	2.12	0.11	-4.26849	Down	1.61e-05	7e-05	Fascin
EH28_07433	1845	41	2	3.46	0.18	-4.2647	Down	2.44e-10	1.77e-09	5-hydroxytryptamine receptor 2A
EH28_12903	663	55.89	2.8	13.96	0.73	-4.25726	Down	3.36e-14	3.23e-13	Charged multivesicular body protein 3
EH28_02655	1380	40	2	4.57	0.24	-4.25109	Down	4.57e-10	3.25e-09	Reticulon-4 receptor-like 2
EH28_22445	3381	21	1	0.95	0.05	-4.24793	Down	8.59e-06	3.89e-05	Netrin-G2
EH28_09027	4380	38	2	1.33	0.07	-4.24793	Down	1.6e-09	1.09e-08	Rab11 family-interacting protein 5
EH28_16758	468	20	1	7.38	0.39	-4.24207	Down	1.61e-05	7e-05	hypothetical protein
EH28_24142	1581	19	1	1.88	0.1	-4.23266	Down	3.03e-05	0.000126203	Complement C1q tumor necrosis factor-related protein 3
EH28_24053	1305	20	1	2.42	0.13	-4.21842	Down	1.61e-05	7e-05	Draxin-A
EH28_20963	429	815	42	332.3	18.02	-4.20482	Down	1.34e-180	1.85e-178	hypothetical protein
EH28_20368	522	19	1	6.19	0.34	-4.18633	Down	3.03e-05	0.000126152	Small conductance calcium-activated potassium channel protein 2
EH28_12514	300	112	6	69.97	3.97	-4.13953	Down	8.66e-26	1.43e-24	C-X-C motif chemokine 14
EH28_19271	2271	18	1	1.23	0.07	-4.13516	Down	5.67e-05	0.000227148	Neuron navigator 3
EH28_08169	942	36	2	6.15	0.36	-4.09452	Down	5.58e-09	3.63e-08	Aspartoacylase
EH28_19076	903	18	1	3.22	0.19	-4.08299	Down	5.67e-05	0.000227104	Trimethyllysine dioxygenase, mitochondrial
EH28_22067	1155	70	4	9.63	0.58	-4.05341	Down	2.48e-16	2.73e-15	V-set and transmembrane domain-containing protein 4
EH28_11099	1326	49.85	3	5.93	0.37	-4.00243	Down	1.37e-11	1.1e-10	Dimethylaniline monooxygenase [N-oxide-forming] 5
EH28_16208	4866	51	3	1.6	0.1	-4	Down	3.97e-12	3.33e-11	A disintegrin and metalloproteinase with thrombospondin motifs 2
EH28_17575	3852	393	24	15.62	0.99	-3.97982	Down	2.59e-84	1.48e-82	Angiotensin-converting enzyme
EH28_13840	2613	32	2	1.89	0.12	-3.97728	Down	6.68e-08	3.9e-07	Dimethylglycine dehydrogenase, mitochondrial
EH28_14619	15534	65	4	0.63	0.04	-3.97728	Down	5.45e-15	5.58e-14	Obscurin
EH28_18029	5115	63	4	1.88	0.12	-3.96963	Down	1.87e-14	1.83e-13	Receptor-type tyrosine-protein phosphatase delta
EH28_10373	1011	32	2	5.07	0.33	-3.94145	Down	6.68e-08	3.9e-07	Hydroxycarboxylic acid receptor 2
EH28_24245	1371	16	0.99	1.84	0.12	-3.9386	Down	2.12e-05	9.03e-05	Zinc finger and BTB domain-containing protein 6
EH28_10157	4059	910	57	34.3	2.24	-3.93664	Down	8.43e-192	1.23e-189	Deleted in malignant brain tumors 1 protein
EH28_23913	1857	63	4	5.28	0.35	-3.91511	Down	1.87e-14	1.83e-13	Protein ZNF750
EH28_01131	1410	31	2	3.46	0.23	-3.91107	Down	1.24e-07	7e-07	Thyrotropin-releasing hormone-degrading ectoenzyme
EH28_15176	4329	17	1	0.6	0.04	-3.90689	Down	0.000106029	0.000404904	Contactin-2
EH28_17790	801	157	10	31.92	2.13	-3.90554	Down	3.7e-34	8.07e-33	Insulin-like growth factor-binding protein 5
EH28_14174	4704	32	2	1.04	0.07	-3.89308	Down	6.68e-08	3.9e-07	Roundabout
EH28_23698	2790	123	8	6.79	0.46	-3.88371	Down	6.75e-27	1.16e-25	Neutral alpha-glucosidase C
EH28_10982	5544	32	2	0.88	0.06	-3.87447	Down	6.68e-08	3.9e-07	Down syndrome cell adhesion molecule
EH28_09199	819	153	10	30.37	2.08	-3.86799	Down	4.29e-33	9.03e-32	Coiled-coil domain-containing protein 3
EH28_17859	618	168.17	10.99	45.39	3.11	-3.86739	Down	4.27e-37	1.01e-35	C-type lectin domain family 17, member A
EH28_04643	3024	31	2	1.58	0.11	-3.84435	Down	1.24e-07	7e-07	Potassium/sodium hyperpolarization-activated cyclic nucleotide-gated channel 2
EH28_17800	2877	29	2	1.55	0.11	-3.81669	Down	4.23e-07	2.27e-06	Prospero homeobox protein 1
EH28_05847	1191	29	2	3.86	0.28	-3.7851	Down	4.23e-07	2.27e-06	Calcium/calmodulin-dependent protein kinase type 1
EH28_23825	999	29	2	4.65	0.34	-3.77362	Down	4.23e-07	2.27e-06	Hairy/enhancer-of-split related with YRPW motif-like protein
EH28_04635	756	100	7	21.65	1.59	-3.76727	Down	1.13e-21	1.59e-20	Duodenase-1
EH28_07903	1011	19.78	1.36	3.13	0.23	-3.76646	Down	3.03e-05	0.000126178	Heparan sulfate glucosamine 3-O-sulfotransferase 2
EH28_11098	1308	28.15	2	3.4	0.25	-3.76553	Down	7.8e-07	4.07e-06	Dimethylaniline monooxygenase [N-oxide-forming] 5
EH28_24521	2613	57	4	3.37	0.25	-3.75275	Down	7.34e-13	6.52e-12	Cadherin-4
EH28_04454	1251	56	4	7.09	0.53	-3.74172	Down	1.35e-12	1.17e-11	Beta-1,3-galactosyltransferase 2
EH28_04608	1428	126.94	9.22	13.99	1.06	-3.72226	Down	8.02e-27	1.37e-25	CTD small phosphatase-like protein 2-A
EH28_12030	1545	41	3	4.16	0.32	-3.70044	Down	1.84e-09	1.24e-08	Cysteinyl leukotriene receptor 1
EH28_13943	480	95	7	34.05	2.64	-3.68904	Down	2.34e-20	3.12e-19	C-type lectin domain family 4 member E
EH28_24645	2409	39	3	2.5	0.2	-3.64386	Down	6.17e-09	3.99e-08	Inactive dipeptidyl peptidase 10
EH28_06267	2607	52	4	3.08	0.25	-3.62293	Down	1.52e-11	1.22e-10	putative G-protein coupled receptor 135
EH28_17121	1080	64	5	9.46	0.77	-3.61891	Down	7.05e-14	6.64e-13	Glycerol-3-phosphate dehydrogenase [NAD(+)], cytoplasmic
EH28_05127	4224	27	2	0.98	0.08	-3.61471	Down	1.44e-06	7.21e-06	Membrane-associated guanylate kinase, WW and PDZ domain-containing protein 3
EH28_24274	1524	51	4	5.25	0.43	-3.60991	Down	2.78e-11	2.19e-10	Inactive phospholipase D5
EH28_09314	1185	38	3	5.09	0.42	-3.5992	Down	1.13e-08	7.15e-08	Actin-related protein 2
EH28_23839	5265	25	2	0.72	0.06	-3.58496	Down	4.83e-06	2.26e-05	Brain-specific angiogenesis inhibitor 2
EH28_00533	1809	25	2	2.15	0.18	-3.57827	Down	4.83e-06	2.26e-05	HHIP-like protein 1
EH28_18676	3939	46.01	3.59	1.79	0.15	-3.57693	Down	8.67e-11	6.54e-10	Coiled-coil domain-containing protein 25
EH28_19519	2820	24	2	1.31	0.11	-3.57399	Down	8.82e-06	3.99e-05	Protein Jade-1
EH28_17682	702	48.82	4	11.46	0.98	-3.54768	Down	1.68e-10	1.24e-09	putative thiopurine S-methyltransferase
EH28_07807	2022	24	2	1.84	0.16	-3.52356	Down	8.82e-06	3.99e-05	Bestrophin-3
EH28_25305	642	24	2	6.21	0.54	-3.52356	Down	8.82e-06	3.99e-05	Fibroblast growth factor 12
EH28_05574	702	205.23	17.07	48.16	4.19	-3.52281	Down	7.71e-41	2.01e-39	hypothetical protein
EH28_02952	651	25.51	2.12	6.5	0.57	-3.51141	Down	4.83e-06	2.26e-05	Mast cell protease 1
EH28_06108	1860	23	2	1.93	0.17	-3.50499	Down	1.61e-05	6.97e-05	Tetratricopeptide repeat protein 16
EH28_20239	3729	128	11	5.26	0.47	-3.48433	Down	1.03e-25	1.7e-24	Thrombospondin-4-B
EH28_22593	1335	35	3	4.14	0.37	-3.48403	Down	6.83e-08	3.98e-07	Krueppel-like factor 15
EH28_03086	6777	93	8	2.09	0.19	-3.45943	Down	4.95e-19	6.29e-18	Otoferlin
EH28_09044	4029	34.12	3.12	1.3	0.12	-3.43741	Down	1.24e-07	7e-07	Transposon Ty3-I Gag-Pol polyprotein
EH28_20367	1644	34	3	3.24	0.3	-3.43296	Down	1.24e-07	7e-07	Small conductance calcium-activated potassium channel protein 3
EH28_13306	1035	437	39	67.54	6.3	-3.42232	Down	3.49e-83	1.97e-81	C-C chemokine receptor type 7
EH28_21406	837	2900	260	562.38	52.75	-3.4143	Down	0	0	Apolipoprotein Eb
EH28_11307	4716	220	20	7.12	0.67	-3.40964	Down	2.38e-42	6.43e-41	Canalicular multispecific organic anion transporter 1
EH28_09776	1188	244	22	32.6	3.07	-3.40856	Down	5.98e-47	1.8e-45	Alcohol dehydrogenase class-3
EH28_18086	1104	22	2	3.18	0.3	-3.40599	Down	2.92e-05	0.000121829	Zinc finger protein 385A
EH28_09515	5526	23	2	0.63	0.06	-3.39232	Down	1.61e-05	6.97e-05	C3 and PZP-like alpha-2-macroglobulin domain-containing protein 8
EH28_11296	468	37.78	3.43	13.94	1.33	-3.38973	Down	2.06e-08	1.27e-07	Sin3 histone deacetylase corepressor complex component SDS3
EH28_16777	1581	22	2	2.18	0.21	-3.37587	Down	2.92e-05	0.000121853	Testican-1
EH28_02322	654	26	2.5	6.59	0.66	-3.31974	Down	2.63e-06	1.28e-05	hypothetical protein
EH28_02321	654	26	2.5	6.59	0.66	-3.31974	Down	2.63e-06	1.28e-05	hypothetical protein
EH28_13728	3195	31	3	1.49	0.15	-3.31228	Down	7.32e-07	3.83e-06	Pleckstrin domain-containing family A member 6
EH28_22358	1053	259	25	39.31	3.96	-3.31132	Down	1.68e-48	5.26e-47	Protein FAM81B
EH28_01266	858	21	2	3.97	0.4	-3.31107	Down	5.29e-05	0.000212964	Transmembrane protein 41A-A
EH28_04362	1125	21	2	2.97	0.3	-3.30743	Down	5.29e-05	0.000213006	2e-100
EH28_04965	1077	92	9	13.63	1.39	-3.29363	Down	5.04e-18	6.09e-17	Adenylate kinase isoenzyme 5
EH28_00394	327	336.84	32.51	189.4	19.32	-3.29327	Down	8.63e-63	3.52e-61	Nattectin
EH28_00160	216	16131	1545	15342.5	1568.63	-3.28995	Down	0	0	hypothetical protein
EH28_24275	5463	42	4	1.17	0.12	-3.2854	Down	5.91e-09	3.83e-08	Girdin
EH28_17580	1668	21.82	2.16	2.04	0.21	-3.28011	Down	5.29e-05	0.000213047	Alanyl-tRNA editing protein Aarsd1
EH28_05699	879	20.55	2.02	3.78	0.39	-3.27684	Down	9.55e-05	0.000367494	Tetratricopeptide repeat protein 38
EH28_18707	2547	40	4	2.42	0.25	-3.27501	Down	1.91e-08	1.18e-07	TRAF2 and NCK-interacting protein kinase
EH28_23883	1860	70	7	5.86	0.61	-3.26402	Down	6.64e-14	6.27e-13	Protein QNR-71
EH28_02947	1275	20	2	2.48	0.26	-3.25376	Down	9.55e-05	0.0003677	Sodium-coupled neutral amino acid transporter 3
EH28_20157	918	20	2	3.51	0.37	-3.24587	Down	9.55e-05	0.000367562	RUN domain-containing protein 3A
EH28_17431	7488	37.18	3.75	0.75	0.08	-3.22882	Down	2.06e-08	1.27e-07	Chondroitin sulfate proteoglycan 4
EH28_03723	825	412	42	81.15	8.66	-3.22815	Down	1.31e-74	6.65e-73	Tryptase-2
EH28_10771	4293	50	5	1.78	0.19	-3.22781	Down	2.85e-10	2.06e-09	Small G protein signaling modulator 1
EH28_23361	2058	58.32	6	4.4	0.47	-3.22677	Down	1.38e-11	1.12e-10	Actin-binding LIM protein 3
EH28_15093	1809	39	4	3.36	0.36	-3.22239	Down	3.42e-08	2.05e-07	UBX domain-containing protein 11
EH28_19095	2166	39	4	2.79	0.3	-3.21723	Down	3.42e-08	2.05e-07	Carboxypeptidase Z
EH28_09850	2433	38	4	2.41	0.26	-3.21245	Down	6.12e-08	3.58e-07	Delta-like protein D
EH28_10485	1620	26.81	2.73	2.59	0.28	-3.20945	Down	2.63e-06	1.28e-05	Leucine-rich glioma-inactivated protein 1
EH28_09974	693	3626	375	862.95	93.48	-3.20655	Down	0	0	Proactivator polypeptide
EH28_15092	1761	29	3	2.57	0.28	-3.19827	Down	2.36e-06	1.16e-05	Fasciculation and elongation protein zeta-2
EH28_18016	1038	20.82	2.14	3.21	0.35	-3.19715	Down	9.55e-05	0.000367768	hypothetical protein
EH28_17487	2307	19	2	1.27	0.14	-3.18133	Down	0.000171834	0.000634494	Cholinesterase
EH28_11799	624	19	2	5.07	0.56	-3.17849	Down	0.000171834	0.00063438	WAP four-disulfide core domain protein 1
EH28_13263	2010	279	30	21.57	2.42	-3.15595	Down	6.41e-50	2.07e-48	Rho GTPase-activating protein 12
EH28_02269	4299	130	14	4.62	0.52	-3.15131	Down	5.2e-24	7.96e-23	Receptor tyrosine-protein kinase erbB-4
EH28_24732	2913	37	4	1.95	0.22	-3.1479	Down	1.09e-07	6.21e-07	Coiled-coil domain-containing protein 40
EH28_21975	708	74	8	17.2	1.95	-3.14086	Down	3.31e-14	3.19e-13	hypothetical protein
EH28_03965	984	20	2.15	3.26	0.37	-3.13927	Down	9.55e-05	0.000367631	hypothetical protein
EH28_02716	2784	27	3	1.49	0.17	-3.13171	Down	7.55e-06	3.45e-05	Transmembrane protein 132D
EH28_01161	900	173	19	31.03	3.56	-3.12371	Down	3.09e-31	6.12e-30	Regucalcin
EH28_11594	1434	27	3	2.96	0.34	-3.12199	Down	7.55e-06	3.45e-05	Serine protease HTRA1A
EH28_25351	1413	82	9	9.13	1.05	-3.12023	Down	1.63e-15	1.72e-14	Calcium-binding mitochondrial carrier protein SCaMC-1
EH28_08459	654	24.22	2.66	6.14	0.71	-3.11235	Down	8.82e-06	3.99e-05	OTU domain-containing protein 6B
EH28_09568	807	36	4	7.26	0.84	-3.11151	Down	1.94e-07	1.08e-06	Tripartite motif-containing protein 47
EH28_04966	780	54	6	11.3	1.31	-3.10868	Down	1.39e-10	1.03e-09	Adenylate kinase isoenzyme 5
EH28_04865	735	27	3	6.03	0.7	-3.10673	Down	7.55e-06	3.45e-05	Intermediate filament family orphan 1
EH28_12103	603	45	5	12.48	1.45	-3.10549	Down	5.14e-09	3.35e-08	Dual specificity protein phosphatase 18
EH28_17439	753	36	4	7.83	0.91	-3.10507	Down	1.94e-07	1.08e-06	Lipid phosphate phosphatase-related protein type 1
EH28_23498	708	54	6	12.55	1.46	-3.10365	Down	1.39e-10	1.03e-09	Triosephosphate isomerase
EH28_04634	735	333	37	74.33	8.65	-3.10317	Down	1.87e-58	7.2e-57	Serine protease 57
EH28_04231	3267	277	31	13.02	1.52	-3.09859	Down	9.88e-49	3.12e-47	Scavenger receptor cysteine-rich type 1 protein M160
EH28_08145	231	109	12	94.89	11.13	-3.0918	Down	3.61e-20	4.78e-19	Hypothetical protein LOC389493
EH28_24058	5997	43.45	5.04	1.1	0.13	-3.08092	Down	1.62e-08	1e-07	Chromodomain-helicase-DNA-binding protein 5
EH28_00652	1641	867	99	82.65	9.85	-3.06882	Down	1.02e-147	1.21e-145	Heterogeneous nuclear ribonucleoprotein L-like protein
EH28_15657	3759	51	6	2.08	0.25	-3.05658	Down	7.68e-10	5.36e-09	A disintegrin and metalloproteinase with thrombospondin motifs 12
EH28_02265	3699	60	7	2.49	0.3	-3.05311	Down	2.1e-11	1.66e-10	Microtubule-associated protein 2
EH28_09444	2730	476	55	26.87	3.24	-3.05193	Down	1.98e-81	1.08e-79	Toll-like receptor 3
EH28_22581	1206	69	8	9.07	1.1	-3.0436	Down	5.77e-13	5.16e-12	Protein FAM46A
EH28_24724	1752	59.9	7	5.34	0.65	-3.03833	Down	3.7e-11	2.87e-10	Multidrug and toxin extrusion protein 1
EH28_15363	1569	38.56	4.55	3.85	0.47	-3.03413	Down	6.12e-08	3.58e-07	Sialoadhesin
EH28_20965	423	103	12	42.69	5.23	-3.02902	Down	1.1e-18	1.38e-17	hypothetical protein
EH28_07020	2844	42	5	2.27	0.28	-3.01919	Down	2.85e-08	1.73e-07	putative tyrosine-protein phosphatase auxilin
EH28_14101	3042	144	17	7.28	0.9	-3.01594	Down	1.95e-25	3.2e-24	Autism susceptibility 2 protein
EH28_22360	2205	101	12	7.1	0.88	-3.01224	Down	3.41e-18	4.16e-17	Multiple C2 and transmembrane domain-containing protein 1
EH28_22981	4911	236	28	7.33	0.91	-3.00987	Down	1.13e-40	2.94e-39	Caskin-1
EH28_08777	504	25.22	3	8.55	1.07	-2.99831	Down	2.38e-05	0.000100731	CD48 antigen
EH28_12769	726	108	13	24.43	3.08	-2.98765	Down	2.97e-19	3.82e-18	Juxtaposed with another zinc finger protein 1
EH28_17898	2820	289	35	15.78	1.99	-2.98726	Down	5.35e-49	1.7e-47	Interleukin-6 receptor subunit beta
EH28_22773	1341	41	5	4.82	0.61	-2.98215	Down	5.03e-08	2.97e-07	Bone morphogenetic protein receptor type-1B
EH28_22889	2760	24	3	1.34	0.17	-2.97863	Down	4.21e-05	0.00017186	Proto-oncogene DBL
EH28_19709	1338	74	9	8.73	1.11	-2.97542	Down	1.54e-13	1.42e-12	Riboflavin transporter 2-A
EH28_17524	1377	113	14	12.93	1.67	-2.9528	Down	7.98e-20	1.04e-18	Interleukin-21 receptor
EH28_21279	852	3333	413	634.11	82.19	-2.9477	Down	0	0	Inositol monophosphatase 1
EH28_15744	864	32	4	6	0.78	-2.94342	Down	1.9e-06	9.42e-06	Ecto-ADP-ribosyltransferase 5
EH28_12636	3354	52.05	6.55	2.38	0.31	-2.94062	Down	4.35e-10	3.1e-09	Zinc finger protein 507
EH28_22302	3546	32	4	1.38	0.18	-2.9386	Down	1.9e-06	9.42e-06	putative carboxypeptidase X1
EH28_07714	1413	24	3	2.67	0.35	-2.93141	Down	4.21e-05	0.000171826	NAD-dependent deacetylase sirtuin-3, mitochondrial
EH28_22592	882	32	4	5.87	0.77	-2.93043	Down	1.9e-06	9.42e-06	Cytosolic 10-formyltetrahydrofolate dehydrogenase
EH28_23911	930	40	5	6.93	0.91	-2.92892	Down	8.84e-08	5.07e-07	Ketosamine-3-kinase
EH28_04656	2889	47	6	2.5	0.33	-2.92139	Down	7.34e-09	4.72e-08	putative ribonuclease
EH28_22199	2052	257.35	32.87	19.47	2.59	-2.91023	Down	3.57e-43	9.94e-42	SH2 domain-containing protein 3C
EH28_15495	4458	94	12	3.22	0.43	-2.90465	Down	1.73e-16	1.92e-15	Thrombospondin type-1 domain-containing protein 7B
EH28_21431	1146	301.04	38.55	41.78	5.59	-2.90189	Down	5.74e-50	1.85e-48	C-X-C chemokine receptor type 3
EH28_07572	1227	23	3	2.97	0.4	-2.89239	Down	7.41e-05	0.000290625	Transforming growth factor beta-3
EH28_20388	2163	2987	388	214.08	28.99	-2.88452	Down	0	0	Gelsolin
EH28_07021	681	31	4	7.52	1.02	-2.88216	Down	3.34e-06	1.6e-05	Adenylate kinase isoenzyme 4, mitochondrial
EH28_00598	1209	23	3	3.02	0.41	-2.88085	Down	7.41e-05	0.000290514	Heat shock protein 12A
EH28_21792	1074	61	8	9.07	1.24	-2.87076	Down	5.18e-11	3.98e-10	Phosphatidylcholine:ceramide cholinephosphotransferase 2
EH28_18261	6267	69	9	1.68	0.23	-2.86876	Down	2.52e-12	2.14e-11	Protein sidekick-1
EH28_24042	939	38	5	6.51	0.9	-2.85466	Down	2.71e-07	1.48e-06	GTP-binding protein GEM
EH28_25312	3024	37	5	1.88	0.26	-2.85415	Down	4.74e-07	2.52e-06	Ephrin type-B receptor 1
EH28_09253	1392	308	41	34.85	4.84	-2.84808	Down	9.19e-50	2.95e-48	Leucine-rich repeat-containing protein 17
EH28_24280	1488	45	6	4.75	0.66	-2.84739	Down	2.24e-08	1.37e-07	Calcium homeostasis modulator protein 1
EH28_06783	8661	148	20	2.59	0.36	-2.84688	Down	1.7e-24	2.66e-23	Zonadhesin
EH28_23199	3990	60	8	2.3	0.32	-2.84549	Down	9.03e-11	6.79e-10	Patatin-like phospholipase domain-containing protein 7
EH28_23614	5127	29	4	0.86	0.12	-2.8413	Down	1.02e-05	4.57e-05	Tudor domain-containing protein 6
EH28_06989	1722	60	8	5.44	0.76	-2.83954	Down	9.03e-11	6.79e-10	Sialic acid-binding Ig-like lectin 5
EH28_18028	1590	1515	203	149.24	20.86	-2.83882	Down	2.51e-237	4.8e-235	5,6-dihydroxyindole-2-carboxylic acid oxidase
EH28_08013	3465	105	14	4.65	0.65	-2.83872	Down	6.81e-18	8.17e-17	A disintegrin and metalloproteinase with thrombospondin motifs 3
EH28_25215	2910	394	53	20.84	2.92	-2.83532	Down	7.12e-63	2.92e-61	Zinc finger protein 227
EH28_06070	1998	535	72	41.61	5.84	-2.83289	Down	9.17e-85	5.28e-83	Plectin
EH28_22215	12564	142	19	1.71	0.24	-2.83289	Down	1.12e-23	1.71e-22	Extracellular matrix protein FRAS1
EH28_15557	2460	517	70	32.47	4.58	-2.82569	Down	1.04e-81	5.72e-80	MICAL-like protein 1
EH28_13839	1203	1568	212	206.75	29.19	-2.82434	Down	2.15e-244	4.24e-242	Betaine--homocysteine S-methyltransferase 1
EH28_14578	4461	29	4	0.99	0.14	-2.822	Down	1.02e-05	4.57e-05	Latrophilin-2
EH28_13053	1296	22	3	2.68	0.38	-2.81816	Down	0.000129848	0.000489882	Repulsive guidance molecule A
EH28_08496	1251	117	16	14.81	2.11	-2.81126	Down	1.54e-19	1.99e-18	Neutral cholesterol ester hydrolase 1
EH28_14963	1395	75.05	10.24	8.47	1.21	-2.80735	Down	3.75e-13	3.39e-12	Neuroblastoma suppressor of tumorigenicity 1
EH28_00128	624	128.59	17.53	34.34	4.91	-2.8061	Down	1.48e-21	2.07e-20	Histone H1
EH28_15622	702	51	7	11.97	1.72	-2.79894	Down	3.24e-09	2.15e-08	Calsenilin
EH28_16883	951	23	3.17	3.89	0.56	-2.79627	Down	7.41e-05	0.000290569	Guanine nucleotide-binding protein G(i) subunit alpha-2
EH28_13421	2004	266	37	20.62	2.99	-2.78583	Down	3.23e-42	8.68e-41	Semaphorin-3D
EH28_04926	957	137	19	23.02	3.34	-2.78497	Down	1.75e-22	2.53e-21	C-X-C chemokine receptor type 1
EH28_20501	2364	179	25	11.71	1.7	-2.78413	Down	7.77e-29	1.42e-27	GTPase IMAP family member 8
EH28_15915	1401	36	5	4.05	0.59	-2.77914	Down	8.24e-07	4.28e-06	Protein-L-isoaspartate O-methyltransferase domain-containing protein 2
EH28_16017	1371	4177.71	585.86	480.28	70.31	-2.77207	Down	0	0	Coronin-1A
EH28_15457	2313	149	21	9.97	1.46	-2.77163	Down	3.95e-24	6.08e-23	Procollagen-lysine,2-oxoglutarate 5-dioxygenase 1
EH28_21433	1146	273.96	38.45	38.02	5.57	-2.77101	Down	2.85e-43	7.93e-42	C-X-C chemokine receptor type 3
EH28_21728	3708	28	4	1.16	0.17	-2.77052	Down	1.78e-05	7.66e-05	Protein unc-13
EH28_11707	1242	142	20	18.11	2.66	-2.76729	Down	4.53e-23	6.71e-22	Nuclear receptor subfamily 1 group D member 2
EH28_18929	4596	98	14	3.26	0.48	-2.76377	Down	3.16e-16	3.46e-15	Liprin-alpha-2
EH28_20359	1761	46.63	6.58	4.13	0.61	-2.75926	Down	1.28e-08	8.07e-08	CREB-regulated transcription coactivator 1
EH28_05930	1638	422.7	60	40.37	5.98	-2.75507	Down	2.85e-65	1.22e-63	Zinc-binding protein A33
EH28_13444	3429	24.07	3.42	1.08	0.16	-2.75489	Down	4.21e-05	0.000171894	von Willebrand factor
EH28_14982	3090	42	6	2.09	0.31	-2.75316	Down	1.17e-07	6.64e-07	Contactin-4
EH28_20185	954	40.68	5.76	6.86	1.02	-2.74964	Down	8.84e-08	5.07e-07	UPF0565 protein
EH28_12161	663	49	7	12.24	1.83	-2.74169	Down	9.73e-09	6.2e-08	Fin bud initiation factor
EH28_24708	738	21	3	4.67	0.7	-2.738	Down	0.00022666	0.000820361	Hypothetical protein
EH28_18957	1302	28	4	3.4	0.51	-2.73697	Down	1.78e-05	7.66e-05	Acyl-coenzyme A thioesterase 4
EH28_19224	3753	49	7	2	0.3	-2.73697	Down	9.73e-09	6.2e-08	A disintegrin and metalloproteinase with thrombospondin motifs 20
EH28_19746	2700	28	4	1.6	0.24	-2.73697	Down	1.78e-05	7.66e-05	PDZ domain-containing protein 4
EH28_01947	468	146	21	53.86	8.14	-2.72611	Down	2.01e-23	3.03e-22	Interferon alpha/beta receptor 1
EH28_17998	2571	69	10	4.14	0.63	-2.71621	Down	1.01e-11	8.19e-11	MTSS1-like protein
EH28_20263	1458	34	5	3.67	0.56	-2.71228	Down	2.47e-06	1.21e-05	Noelin
EH28_12038	1068	34	5	5.08	0.78	-2.70328	Down	2.47e-06	1.21e-05	Arsenite methyltransferase
EH28_22656	53832	45	7	0.13	0.02	-2.70044	Down	8.52e-08	4.9e-07	Titin
EH28_16978	3402	60	9	2.71	0.42	-2.68983	Down	3.51e-10	2.52e-09	Protein kinase C epsilon type
EH28_17532	708	128	19	29.76	4.63	-2.68429	Down	2.3e-20	3.07e-19	hypothetical protein
EH28_12987	2841	47	7	2.55	0.4	-2.67243	Down	2.89e-08	1.75e-07	Calsyntenin-2
EH28_11282	1008	33	5	5.25	0.83	-2.66113	Down	4.27e-06	2.02e-05	Growth hormone receptor
EH28_22441	936	51.1	7.78	8.79	1.4	-2.65044	Down	3.24e-09	2.15e-08	Alpha-N-acetylgalactosaminide alpha-2,6-sialyltransferase 6
EH28_10061	1017	72	11	11.34	1.81	-2.64736	Down	7.44e-12	6.11e-11	UDP-glucuronic acid/UDP-N-acetylgalactosamine transporter
EH28_02958	984	111	17	18.1	2.9	-2.64186	Down	1.53e-17	1.8e-16	Solute carrier family 25 member 42
EH28_19908	972	84.54	12.95	13.97	2.24	-2.64076	Down	4.26e-14	4.08e-13	Transmembrane protein 106B
EH28_23552	1587	32	5	3.16	0.51	-2.63136	Down	7.33e-06	3.36e-05	Alpha-tubulin N-acetyltransferase
EH28_11740	1005	26	4	4.15	0.67	-2.63088	Down	5.31e-05	0.000213857	Tumor necrosis factor ligand superfamily member 10
EH28_23848	2490	26	4	1.61	0.26	-2.63048	Down	5.31e-05	0.000213816	TLR4 interactor with leucine rich repeat
EH28_04894	2019	45	7	3.46	0.56	-2.62727	Down	8.52e-08	4.9e-07	Leucine-rich repeat transmembrane protein FLRT2
EH28_02029	4536	187.09	29.2	6.3	1.02	-2.62678	Down	2.18e-28	3.95e-27	Collagen alpha-1(XI) chain
EH28_15140	4419	71	11	2.46	0.4	-2.62059	Down	1.27e-11	1.03e-10	Latrophilin-3
EH28_03674	609	78.21	12.18	21.46	3.5	-2.61622	Down	1.09e-12	9.53e-12	hypothetical protein
EH28_20789	852	32	5	6.09	1	-2.60644	Down	7.33e-06	3.36e-05	Riboflavin-binding protein
EH28_06786	1647	32	5	3.04	0.5	-2.60407	Down	7.33e-06	3.36e-05	Histamine H1 receptor
EH28_16269	735	38	6	8.48	1.4	-2.59864	Down	1.03e-06	5.28e-06	Glyoxalase domain-containing protein 5
EH28_02974	852	57	9	10.84	1.79	-2.59833	Down	1.76e-09	1.19e-08	Tumor necrosis factor ligand superfamily member 10
EH28_20192	4272	44	7	1.57	0.26	-2.59418	Down	1.46e-07	8.18e-07	ATPase family AAA domain-containing protein 3
EH28_14753	1074	25.04	4	3.72	0.62	-2.58496	Down	9.13e-05	0.000352636	Protein phosphatase 1L
EH28_05146	1797	69	11	5.99	1	-2.58256	Down	3.7e-11	2.87e-10	Tripartite motif-containing protein 39
EH28_03174	975	28	4.5	4.61	0.77	-2.58184	Down	1.78e-05	7.66e-05	Hydroxycarboxylic acid receptor 2
EH28_03777	2160	50	8	3.59	0.6	-2.58095	Down	2.08e-08	1.28e-07	Peroxisomal bifunctional enzyme
EH28_18478	1581	50	8	4.95	0.83	-2.57625	Down	2.08e-08	1.28e-07	Angiopoietin-related protein 2
EH28_04663	2613	124	20	7.32	1.23	-2.57319	Down	7.06e-19	8.91e-18	Inactive dipeptidyl peptidase 10
EH28_11673	5115	38	6	1.13	0.19	-2.57225	Down	1.03e-06	5.27e-06	Dual specificity protein phosphatase 19
EH28_24669	966	180	29	29.94	5.04	-2.57058	Down	8.85e-27	1.51e-25	Protein FAM132A
EH28_06190	1008	74	12	11.76	1.99	-2.56305	Down	9.16e-12	7.46e-11	Proline-serine-threonine phosphatase-interacting protein 2
EH28_16576	1695	1692	275	155.98	26.45	-2.56002	Down	7.87e-237	1.49e-234	Keratin, type II cytoskeletal 8
EH28_17840	1821	55	9	4.71	0.8	-2.55766	Down	5.09e-09	3.31e-08	Neurofilament light polypeptide
EH28_21678	1506	73.97	12	7.71	1.31	-2.55716	Down	1.55e-11	1.25e-10	Interferon-induced, double-stranded RNA-activated protein kinase
EH28_21048	1476	43	7	4.58	0.78	-2.5538	Down	2.48e-07	1.36e-06	Neuronal acetylcholine receptor subunit alpha-7
EH28_25337	4359	25	4	0.88	0.15	-2.55254	Down	9.13e-05	0.00035257	von Willebrand factor A domain-containing protein 5B2
EH28_05862	1116	196	32	27.97	4.77	-2.55182	Down	8.46e-29	1.55e-27	UPF0624 protein
EH28_01847	1968	34	5.62	2.69	0.46	-2.5479	Down	2.47e-06	1.21e-05	Calcium/calmodulin-dependent 3',5'-cyclic nucleotide phosphodiesterase 1C
EH28_23821	678	251	41	61.18	10.47	-2.5468	Down	1.9e-36	4.4e-35	Glutathione S-transferase A
EH28_07036	3543	195.19	32.2	8.45	1.45	-2.5429	Down	1.43e-28	2.6e-27	Poly [ADP-ribose] polymerase 10
EH28_16006	2706	54	9	3.08	0.53	-2.53887	Down	8.63e-09	5.52e-08	Anoctamin-1
EH28_20509	2346	350	58	23.08	3.99	-2.53218	Down	9.29e-50	2.98e-48	Disintegrin and metalloproteinase domain-containing protein 11
EH28_19078	5496	392	65	10.87	1.88	-2.53155	Down	1.63e-55	5.89e-54	Lysine-specific demethylase 6B
EH28_02950	612	236	39	64.39	11.16	-2.5285	Down	4.07e-34	8.85e-33	Granzyme B(G,H)
EH28_13142	861	48	8	9.03	1.57	-2.52396	Down	6.01e-08	3.52e-07	GATA-binding factor 2
EH28_16404	1002	80.81	13.48	12.93	2.25	-2.52273	Down	1.34e-12	1.16e-11	Trans-1,2-dihydrobenzene-1,2-diol dehydrogenase
EH28_19223	954	174	29	29.33	5.11	-2.52098	Down	2.06e-25	3.36e-24	T-cell surface antigen CD2
EH28_07782	2013	78	13	6.02	1.05	-2.51937	Down	3.84e-12	3.23e-11	Cationic amino acid transporter 4
EH28_20052	1134	185	31	25.96	4.54	-2.51553	Down	7.73e-27	1.33e-25	C-X-C chemokine receptor type 7
EH28_11328	966	24	4	3.99	0.7	-2.51096	Down	0.000156214	0.000581913	Secreted frizzled-related protein 5
EH28_13452	3012	77	13	3.93	0.69	-2.50986	Down	6.48e-12	5.34e-11	Synemin
EH28_01410	951	64.31	10.85	10.88	1.92	-2.5025	Down	1.49e-10	1.1e-09	Aldo-keto reductase family 1 member B10
EH28_10581	2157	29.91	5.01	2.15	0.38	-2.50027	Down	3.64e-05	0.00015009	Threonine synthase-like 1
EH28_14299	4254	40.94	6.94	1.47	0.26	-2.49923	Down	3.49e-07	1.89e-06	Insulin-like growth factor 1 receptor
EH28_18708	1740	129	22	11.57	2.06	-2.48967	Down	6.07e-19	7.67e-18	TRAF2 and NCK-interacting protein kinase
EH28_01617	1812	41	7	3.53	0.63	-2.48624	Down	7.15e-07	3.74e-06	L-asparaginase
EH28_24431	2124	23	4	1.68	0.3	-2.48543	Down	0.000265998	0.000951731	Pro-neuregulin-2, membrane-bound isoform
EH28_05452	3396	187	32	8.45	1.51	-2.4844	Down	9.24e-27	1.58e-25	Matrix metalloproteinase-16
EH28_06074	852	105	18	19.98	3.58	-2.48053	Down	1.26e-15	1.34e-14	Valacyclovir hydrolase
EH28_16589	1380	64	11	7.31	1.31	-2.4803	Down	5.15e-10	3.64e-09	Dixin-A
EH28_22289	1158	49.96	8.59	6.86	1.23	-2.47955	Down	3.54e-08	2.12e-07	Cell division cycle-associated protein 7
EH28_17919	771	23.59	4.07	5	0.9	-2.47393	Down	0.000265998	0.000952061	Lysophosphatidic acid receptor 6
EH28_02450	1344	35	6	4.11	0.74	-2.47354	Down	5.07e-06	2.37e-05	Ras association domain-containing protein 10
EH28_14405	1032	498	86	77.21	13.93	-2.47059	Down	2.88e-68	1.3e-66	Chemokine-like receptor 1
EH28_22200	768	52	9	11.07	2	-2.46858	Down	2.46e-08	1.5e-07	hypothetical protein
EH28_12490	3498	29	5	1.27	0.23	-2.46512	Down	3.64e-05	0.00015012	GREB1-like protein
EH28_08929	2217	40	7	2.8	0.51	-2.45686	Down	1.21e-06	6.14e-06	Insulin-like growth factor-binding protein complex acid labile subunit
EH28_20167	663	23	4	5.75	1.05	-2.45317	Down	0.000265998	0.000951896	Peptidyl-prolyl cis-trans isomerase FKBP7
EH28_09252	2478	28	5	1.75	0.32	-2.45121	Down	6.16e-05	0.000244831	F-box/LRR-repeat protein 13
EH28_20958	1182	120	21	16.12	2.95	-2.45006	Down	1.93e-17	2.27e-16	Peptidase M20 domain-containing protein 2
EH28_09743	2121	91	16	6.66	1.22	-2.44864	Down	1.64e-13	1.51e-12	Colorectal mutant cancer protein
EH28_01284	2457	91	16	5.72	1.05	-2.44563	Down	1.64e-13	1.51e-12	Cadherin-11
EH28_24137	5085	256	45	7.68	1.41	-2.44541	Down	1.84e-35	4.16e-34	Receptor-type tyrosine-protein phosphatase S
EH28_21592	2238	51	9	3.53	0.65	-2.44116	Down	4.15e-08	2.47e-07	Myosin light chain kinase family member 4
EH28_17048	3720	79	14	3.25	0.6	-2.43741	Down	7.58e-12	6.22e-11	1-phosphatidylinositol-4,5-bisphosphate phosphodiesterase beta-4
EH28_13941	1857	220.06	39	18.46	3.41	-2.43656	Down	1.61e-30	3.12e-29	Flagellar attachment zone protein 1
EH28_22344	1245	51	9	6.49	1.2	-2.43518	Down	4.15e-08	2.47e-07	GDNF family receptor alpha-2
EH28_09723	3648	23	4	0.97	0.18	-2.42999	Down	0.000265998	0.000952391	Filamin-A-interacting protein 1
EH28_24851	1611	56	10	5.44	1.01	-2.42925	Down	1e-08	6.39e-08	Solute carrier family 45 member 3
EH28_25396	6825	645	115	14.37	2.67	-2.42815	Down	4.77e-86	2.77e-84	Receptor-type tyrosine-protein phosphatase delta
EH28_22547	1359	45	8	5.22	0.97	-2.42799	Down	2.89e-07	1.58e-06	Integral membrane protein GPR137B
EH28_12599	3285	97.7	17.48	4.57	0.85	-2.42666	Down	2.41e-14	2.35e-13	C-terminal-binding protein 2
EH28_10607	801	56	10	11.39	2.13	-2.41884	Down	1e-08	6.39e-08	Tetraspanin-8
EH28_10240	3645	33	6	1.39	0.26	-2.4185	Down	1.44e-05	6.31e-05	LINE-1 reverse transcriptase
EH28_22098	1059	28	5	4.22	0.79	-2.41732	Down	6.16e-05	0.000244784	V-set and transmembrane domain-containing protein 4
EH28_18082	1899	94	17	7.7	1.45	-2.40881	Down	1.13e-13	1.05e-12	Solute carrier family 26 member 10
EH28_23838	4749	365	66	11.73	2.21	-2.40808	Down	5.98e-49	1.89e-47	Collagen alpha-1(XVI) chain
EH28_07163	546	39	7	12.08	2.28	-2.40551	Down	2.03e-06	1e-05	hypothetical protein
EH28_04724	4179	85.2	15.59	3.12	0.59	-2.40276	Down	1.11e-12	9.72e-12	Peroxidasin
EH28_03880	2604	50	9	2.96	0.56	-2.4021	Down	6.96e-08	4.05e-07	ATP-dependent RNA helicase glh-2
EH28_20460	789	33.46	6.05	6.92	1.31	-2.40121	Down	1.44e-05	6.31e-05	Transmembrane protein 106B
EH28_25109	2379	325	59	21.12	4	-2.40054	Down	1.21e-43	3.39e-42	Histone acetyltransferase KAT2B
EH28_03088	5625	277.92	50.65	7.53	1.43	-2.39663	Down	1.42e-37	3.38e-36	Fibronectin type III domain-containing protein 1
EH28_06706	1917	71	13	5.76	1.1	-2.38857	Down	1.45e-10	1.07e-09	Beta-galactosidase-1-like protein 2
EH28_08520	1086	38	7	5.58	1.07	-2.38265	Down	3.41e-06	1.63e-05	D-beta-hydroxybutyrate dehydrogenase, mitochondrial
EH28_19079	837	38	7	7.37	1.42	-2.37577	Down	3.41e-06	1.63e-05	Endonuclease domain-containing 1 protein
EH28_09146	2271	108	20	7.36	1.42	-2.37381	Down	2.82e-15	2.93e-14	Blood vessel epicardial substance
EH28_16928	2310	27	5	1.81	0.35	-2.37056	Down	0.000103669	0.00039655	Kazrin
EH28_05503	2262	79.3	14.69	5.43	1.05	-2.37056	Down	7.58e-12	6.22e-11	Proprotein convertase subtilisin/kexin type 7
EH28_06424	2838	102	19	5.53	1.07	-2.36967	Down	1.9e-14	1.86e-13	Inter-alpha-trypsin inhibitor heavy chain H2
EH28_04782	1425	81	15	8.94	1.73	-2.3695	Down	8.66e-12	7.07e-11	Cytosolic beta-glucosidase
EH28_02601	1023	27	5	4.23	0.82	-2.36696	Down	0.000103669	0.000396476	cGMP-inhibited 3',5'-cyclic phosphodiesterase A
EH28_02550	927	27	5	4.69	0.91	-2.36565	Down	0.000103669	0.000396623	Sulfotransferase 1C1
EH28_05163	1335	34.31	6.42	4.06	0.79	-2.36156	Down	8.56e-06	3.89e-05	cAMP-dependent protein kinase type I-beta regulatory subunit
EH28_24855	789	43	8	8.89	1.73	-2.36141	Down	8.12e-07	4.22e-06	hypothetical protein
EH28_22458	651	43	8	10.96	2.14	-2.35657	Down	8.12e-07	4.22e-06	Polyadenylate-binding protein, cytoplasmic and nuclear
EH28_03694	1101	48	9	6.95	1.36	-2.35341	Down	1.95e-07	1.08e-06	3-hydroxyacyl-CoA dehydratase
EH28_18324	687	66.08	12.35	15.88	3.11	-2.35222	Down	5.93e-10	4.16e-09	Fibronectin type III domain-containing protein 1
EH28_11489	4068	27	5	1.02	0.2	-2.3505	Down	0.000103669	0.00039677	Pleckstrin-like domain family B member 1
EH28_09704	1815	32	6	2.75	0.54	-2.3484	Down	2.42e-05	0.00010218	Serine/threonine-protein kinase BRSK2
EH28_25117	1881	42	8	3.48	0.69	-2.33442	Down	1.35e-06	6.84e-06	Potassium voltage-gated channel subfamily KQT member 4
EH28_16747	2940	1338	255	70.03	13.91	-2.33185	Down	2.28e-168	2.94e-166	Macrophage colony-stimulating factor 1 receptor 1
EH28_10199	1125	63	12	8.91	1.77	-2.33168	Down	2.74e-09	1.82e-08	Endosialin
EH28_02094	1575	47	9	4.68	0.93	-2.33121	Down	3.24e-07	1.76e-06	Reticulon-2
EH28_02726	726	30.02	5.72	6.79	1.35	-2.33045	Down	2.14e-05	9.12e-05	Glutathione S-transferase theta-1
EH28_17468	2754	63	12	3.52	0.7	-2.33015	Down	2.74e-09	1.83e-08	Myomesin-2
EH28_00956	1629	52	10	5	1	-2.32193	Down	7.78e-08	4.49e-07	Glypican-1
EH28_13825	1134	26	5	3.65	0.73	-2.32193	Down	0.000173777	0.000640752	Proteinase-activated receptor 2
EH28_19975	3423	311	60	13.94	2.8	-2.31573	Down	4.35e-40	1.11e-38	Protocadherin-17
EH28_14466	3771	2148	415	87.25	17.56	-2.31286	Down	2.13e-266	4.48e-264	Collagen alpha-2(I) chain
EH28_02687	8388	172.71	33.38	3.13	0.63	-2.31274	Down	6.19e-23	9.11e-22	Collagen alpha-6(VI) chain
EH28_23849	1611	26	5	2.53	0.51	-2.31057	Down	0.000173777	0.000640866	Cyclic AMP-responsive element-binding protein 5
EH28_21652	1407	31	6	3.47	0.7	-2.30951	Down	4.04e-05	0.000165658	Epoxide hydrolase 1
EH28_02715	693	57	11	13.57	2.74	-2.30817	Down	1.88e-08	1.16e-07	hypothetical protein
EH28_22588	1038	56.77	11.02	8.75	1.77	-2.30553	Down	3.11e-08	1.88e-07	NADP-dependent malic enzyme
EH28_01013	897	31	6	5.58	1.13	-2.30394	Down	4.04e-05	0.000165625	Protocadherin Fat 3
EH28_23624	5331	26	5	0.74	0.15	-2.30256	Down	0.000173777	0.000640981	Transcription factor HIVEP2
EH28_09435	1611	67	13	6.51	1.32	-2.30212	Down	1.1e-09	7.61e-09	Alpha-1,3-mannosyl-glycoprotein 4-beta-N-acetylglucosaminyltransferase B
EH28_08372	1521	98	19	10.11	2.05	-2.30209	Down	1.43e-13	1.32e-12	Mothers against decapentaplegic
EH28_08873	1602	72	14	7.04	1.43	-2.29956	Down	2.68e-10	1.95e-09	Cytochrome P450 1B1
EH28_11487	2484	87	17	5.41	1.1	-2.29813	Down	3.92e-12	3.29e-11	Serine/threonine-protein kinase 36
EH28_09437	2145	369	72	26.68	5.43	-2.29673	Down	7.07e-47	2.11e-45	FCH and double SH3 domains protein 1
EH28_06428	567	72	14	21.39	4.36	-2.29454	Down	2.68e-10	1.95e-09	Transcription factor GATA-3
EH28_22772	2607	87	17	5.15	1.05	-2.29418	Down	3.92e-12	3.29e-11	PDZ and LIM domain protein 5
EH28_05425	1119	82	16	11.67	2.38	-2.29377	Down	1.6e-11	1.28e-10	putative G-protein coupled receptor 34
EH28_15040	2754	36	7	2.01	0.41	-2.2935	Down	9.5e-06	4.28e-05	Cadherin-4
EH28_22474	813	46	9	9.2	1.88	-2.2909	Down	5.38e-07	2.85e-06	putative global transcription activator SNF2L2
EH28_25221	4173	132	26	4.84	0.99	-2.28951	Down	1.31e-17	1.55e-16	Tensin-3
EH28_18809	1506	143	28	14.91	3.05	-2.2894	Down	4.86e-19	6.18e-18	Zinc finger protein 658
EH28_20705	9075	23.41	4.38	0.39	0.08	-2.2854	Down	0.000265998	0.000952226	Cadherin EGF LAG seven-pass G-type receptor 2
EH28_03036	1902	56	11	4.58	0.94	-2.28461	Down	3.11e-08	1.88e-07	Equilibrative nucleoside transporter 1
EH28_21449	1941	76	15	6.09	1.25	-2.28451	Down	1.08e-10	8.07e-10	AFG3-like protein 2
EH28_10079	870	51	10	9.49	1.95	-2.28293	Down	1.29e-07	7.27e-07	Septin-9
EH28_23957	1572	2168	428	216.11	44.52	-2.27924	Down	1.68e-264	3.51e-262	Galectin-3-binding protein A
EH28_03167	1386	267	53	30.35	6.29	-2.27056	Down	6.28e-34	1.36e-32	putative glutamate receptor
EH28_24762	3744	40	8	1.64	0.34	-2.27009	Down	3.73e-06	1.78e-05	Fibulin-2
EH28_20043	1254	35	7	4.42	0.92	-2.26434	Down	1.58e-05	6.85e-05	G-protein coupled receptor 143
EH28_11446	4236	1976	396	71.32	14.89	-2.25996	Down	1.79e-238	3.45e-236	Collagen alpha-1(I) chain
EH28_15402	387	39.77	7.88	18.29	3.82	-2.25941	Down	2.03e-06	1e-05	hypothetical protein
EH28_12413	1608	60	12	5.84	1.22	-2.25909	Down	1.24e-08	7.81e-08	Sterol 26-hydroxylase, mitochondrial
EH28_09379	957	30.19	6.04	5.07	1.06	-2.25792	Down	6.72e-05	0.00026583	Inactive hydroxysteroid dehydrogenase-like protein 1
EH28_24297	1254	75	15	9.47	1.98	-2.25786	Down	1.78e-10	1.31e-09	Keratin, type I cytoskeletal 20
EH28_07780	2466	35	7	2.19	0.46	-2.25123	Down	1.58e-05	6.85e-05	RasGAP-activating-like protein 1
EH28_12790	4242	79	16	2.85	0.6	-2.24793	Down	7.14e-11	5.42e-10	FH1/FH2 domain-containing protein 3
EH28_08947	8859	74.68	15.08	1.28	0.27	-2.24511	Down	2.93e-10	2.11e-09	Hypothetical protein
EH28_16878	981	158.26	32	25.89	5.47	-2.24278	Down	2.18e-20	2.92e-19	Adenosine receptor A3
EH28_20828	5991	241.03	49.17	6.13	1.3	-2.23738	Down	3.12e-30	5.98e-29	Kinesin-like protein KIF13A
EH28_25230	1125	344	70	48.68	10.35	-2.2337	Down	1.86e-42	5.08e-41	Aquaporin-4
EH28_17338	1398	255	52	28.72	6.11	-2.23281	Down	7.91e-32	1.6e-30	Serine protease HTRA1B
EH28_14070	2514	322	66	19.78	4.23	-2.22531	Down	1.26e-39	3.2e-38	B-cell lymphoma/leukemia 11B
EH28_19450	1431	34	7	3.74	0.8	-2.22497	Down	2.61e-05	0.00010951	Bone morphogenetic protein 5
EH28_14386	3369	122	25	5.56	1.19	-2.22412	Down	6.28e-16	6.77e-15	Adenylate cyclase type 2
EH28_06797	4437	242	50	8.33	1.79	-2.21836	Down	5.52e-30	1.05e-28	Multiple epidermal growth factor-like domains protein 6
EH28_06489	3132	339	70	16.63	3.58	-2.21576	Down	2.14e-41	5.68e-40	Unconventional myosin-Ic
EH28_25209	576	73	15	21.31	4.59	-2.21496	Down	4.8e-10	3.41e-09	Dual specificity protein phosphatase 22-B
EH28_06869	3555	213	44	9.19	1.98	-2.21456	Down	1.41e-26	2.39e-25	Inactive serine protease PAMR1
EH28_21943	588	34	7	9.7	2.09	-2.21448	Down	2.61e-05	0.000109443	hypothetical protein
EH28_10732	2499	232	48	14.34	3.09	-2.21437	Down	8.87e-29	1.62e-27	Cordon-bleu protein-like 1
EH28_21707	879	34	7	6.26	1.35	-2.2132	Down	2.61e-05	0.000109465	Pro-cathepsin H
EH28_20624	1377	34	7	3.89	0.84	-2.21131	Down	2.61e-05	0.000109421	Synaptic vesicle membrane protein VAT-1
EH28_21422	1896	53	11	4.35	0.94	-2.21028	Down	1.39e-07	7.81e-07	Transmembrane protein 145
EH28_18508	672	34	7	8.37	1.81	-2.20924	Down	2.61e-05	0.000109488	von Willebrand factor C domain-containing protein 2-like protein
EH28_23710	2184	183	38	12.99	2.81	-2.20876	Down	5.94e-23	8.76e-22	putative carboxypeptidase X1
EH28_02695	750	29	6	6.33	1.37	-2.20803	Down	0.000111222	0.000423636	Forkhead box protein L1
EH28_15201	2082	573	119	42.71	9.25	-2.20705	Down	1.61e-68	7.26e-67	Ectonucleoside triphosphate diphosphohydrolase 7
EH28_23634	2562	3121	650	188.02	40.81	-2.20389	Down	0	0	Glycogen phosphorylase, liver form
EH28_04616	1824	48	10	4.1	0.89	-2.20375	Down	5.77e-07	3.05e-06	Very long-chain acyl-CoA synthetase
EH28_05002	2127	72	15	5.25	1.14	-2.20328	Down	7.86e-10	5.47e-09	Zinc finger protein 536
EH28_25190	6195	28	6	0.69	0.15	-2.20163	Down	0.000183206	0.000672514	putative voltage-dependent R-type calcium channel subunit alpha-1E
EH28_14730	2397	62	13	4	0.87	-2.20091	Down	1.33e-08	8.33e-08	Alanine--glyoxylate aminotransferase 2-like 1
EH28_17355	906	48	10	8.55	1.86	-2.20062	Down	5.77e-07	3.05e-06	Hepatic leukemia factor
EH28_06042	1269	131.27	27.37	16.36	3.56	-2.20022	Down	6.26e-17	7.15e-16	Protein arginine N-methyltransferase 2
EH28_24786	1062	480	100	72.19	15.72	-2.1992	Down	1.57e-57	5.92e-56	N-acylethanolamine-hydrolyzing acid amidase
EH28_08423	1434	196	41	21.5	4.69	-2.19668	Down	2.43e-24	3.77e-23	Solute carrier family 46 member 3
EH28_14878	585	27.46	5.72	7.88	1.72	-2.19579	Down	0.000103669	0.000396697	putative hydroxypyruvate isomerase
EH28_06940	1209	42.92	9	5.63	1.23	-2.19448	Down	3.95e-06	1.87e-05	Inhibitor of nuclear factor kappa-B kinase-interacting protein
EH28_22650	23568	50	11	0.32	0.07	-2.19265	Down	6.03e-07	3.18e-06	Nesprin-2
EH28_05263	1038	105	22	16.18	3.54	-2.19239	Down	1.12e-13	1.04e-12	GRB2-related adaptor protein 2
EH28_02951	726	85.49	17.88	19.34	4.24	-2.18945	Down	1.06e-11	8.63e-11	Mast cell protease 1
EH28_18851	939	71	15	12.17	2.69	-2.17765	Down	1.28e-09	8.81e-09	Aldo-keto reductase family 1 member B10
EH28_03989	3498	132	28	5.79	1.28	-2.17742	Down	1.09e-16	1.23e-15	A disintegrin and metalloproteinase with thrombospondin motifs 3
EH28_14884	4641	250	53	8.23	1.82	-2.17695	Down	2.58e-30	4.96e-29	Thrombospondin-2
EH28_12087	1110	75.89	16.1	10.89	2.41	-2.1759	Down	5.1e-10	3.61e-09	PDZ and LIM domain protein 2
EH28_04174	1149	118.49	25.09	16.4	3.63	-2.17565	Down	4.44e-15	4.55e-14	Polymeric immunoglobulin receptor
EH28_16941	2265	99	21	6.77	1.5	-2.17419	Down	7.37e-13	6.55e-12	Membrane metallo-endopeptidase-like 1
EH28_01553	3075	244	52	12.2	2.71	-2.17052	Down	1.67e-29	3.14e-28	hypothetical protein
EH28_19852	1833	28	6	2.38	0.53	-2.1669	Down	0.000183206	0.000672156	hypothetical protein
EH28_19222	2571	98	21	5.88	1.31	-2.16625	Down	1.2e-12	1.05e-11	Prickle-like protein 1
EH28_00985	1908	61	13	4.98	1.11	-2.16559	Down	2.17e-08	1.33e-07	Plastin-1
EH28_08944	2019	155.07	33.1	11.93	2.66	-2.1651	Down	2.7e-19	3.47e-18	ARF GTPase-activating protein GIT2
EH28_15664	7653	131	28	2.6	0.58	-2.16439	Down	1.77e-16	1.97e-15	Ankyrin-3
EH28_20318	1920	47	10	3.81	0.85	-2.16426	Down	9.45e-07	4.88e-06	Aryl hydrocarbon receptor repressor
EH28_24081	924	28	6	4.88	1.09	-2.16255	Down	0.000183206	0.000672634	Metaxin-3
EH28_10023	1122	70	15	9.93	2.22	-2.16123	Down	2.09e-09	1.41e-08	putative nuclease HARBI1
EH28_17973	4308	741	159	26.29	5.88	-2.16063	Down	8.34e-86	4.81e-84	LIM domain only protein 7
EH28_14585	1044	60.92	13.05	9.33	2.09	-2.15837	Down	3.53e-08	2.12e-07	Deoxyribonuclease-2-beta
EH28_23302	600	28	6	7.81	1.75	-2.15797	Down	0.000183206	0.000672395	Max dimerization protein 3
EH28_12600	2088	172	37	12.78	2.87	-2.15477	Down	4.39e-21	6.03e-20	Matrix metalloproteinase-21
EH28_14664	786	56	12	11.62	2.61	-2.15449	Down	8.95e-08	5.13e-07	Transmembrane protein 187
EH28_04549	1089	200	43	29.29	6.58	-2.15425	Down	2.75e-24	4.26e-23	Procollagen C-endopeptidase enhancer 2
EH28_20375	1425	37	8	4.09	0.92	-2.1524	Down	1.66e-05	7.18e-05	Abhydrolase domain-containing protein 8
EH28_14352	1326	26.86	5.81	3.2	0.72	-2.152	Down	0.000173777	0.000641095	Zinc finger protein 544
EH28_19506	1221	37	8	4.8	1.08	-2.152	Down	1.66e-05	7.18e-05	Serine/threonine-protein kinase 32A
EH28_05074	1116	37	8	5.28	1.19	-2.14958	Down	1.66e-05	7.18e-05	GDNF family receptor alpha-1
EH28_21841	2631	282	61	16.53	3.73	-2.14784	Down	1.86e-33	3.95e-32	6-phosphofructokinase type C
EH28_21314	843	74.72	16.13	14.38	3.25	-2.14555	Down	8.3e-10	5.77e-09	Phosphoinositide-3-kinase-interacting protein 1
EH28_03322	4665	42	9	1.37	0.31	-2.14384	Down	3.95e-06	1.87e-05	Zinc finger protein 608
EH28_03412	1902	45.36	9.86	3.71	0.84	-2.14296	Down	8.89e-07	4.6e-06	F-box only protein 21
EH28_11480	579	42.98	9.28	12.47	2.83	-2.13959	Down	3.95e-06	1.87e-05	Glutathione S-transferase theta-1
EH28_06573	2706	92	20	5.24	1.19	-2.13861	Down	7.9e-12	6.48e-11	Potassium voltage-gated channel subfamily KQT member 5
EH28_02506	2898	179	39	9.51	2.16	-2.13841	Down	1.15e-21	1.62e-20	Serine/threonine-protein kinase MRCK alpha
EH28_07465	3930	96	21	3.74	0.85	-2.1375	Down	3.15e-12	2.66e-11	Tight junction protein ZO-3
EH28_16202	1476	311	68	33.1	7.55	-2.13228	Down	2.03e-36	4.69e-35	Glutaredoxin-1
EH28_23459	2859	206	45	11.09	2.53	-2.13205	Down	1.17e-24	1.84e-23	Hypothetical protein
EH28_04281	1959	32	7	2.54	0.58	-2.1307	Down	7.02e-05	0.000276766	Ceramide kinase
EH28_03711	423	85.97	18.67	35.63	8.14	-2.12999	Down	3.06e-11	2.4e-10	Cytosolic phospholipase A2 gamma
EH28_01741	690	165	36	39.46	9.02	-2.12919	Down	4.62e-20	6.08e-19	Ras-related protein Rab-37
EH28_23116	801	32	7	6.51	1.49	-2.12735	Down	7.02e-05	0.000276713	Ras-related protein Rab-30
EH28_19091	213	28	6	27.13	6.21	-2.12722	Down	0.000183206	0.000672275	Cysteine-rich protein 2
EH28_13234	627	38.05	8.34	10.11	2.32	-2.12359	Down	1.01e-05	4.54e-05	Claudin-4
EH28_05376	1593	50	11	4.92	1.13	-2.12234	Down	6.03e-07	3.18e-06	Protein EFR3
EH28_08428	672	32	7	7.88	1.81	-2.12221	Down	7.02e-05	0.000276555	Protein Mis18-alpha
EH28_09567	1617	327	72	31.65	7.27	-2.12218	Down	5.43e-38	1.31e-36	Tripartite motif-containing protein 39
EH28_09662	1242	118	26	15.05	3.46	-2.12092	Down	1.23e-14	1.22e-13	Protein FAM46A
EH28_04382	999	186	41	29.85	6.88	-2.11725	Down	3.01e-22	4.34e-21	Protein atonal
EH28_20313	1656	637	141	60.16	13.89	-2.11476	Down	4.06e-72	1.97e-70	Tripartite motif-containing protein 16
EH28_00302	2304	51.58	11.47	3.46	0.8	-2.1127	Down	3.71e-07	2e-06	Cytosolic carboxypeptidase-like protein 5
EH28_19937	1311	122	27	14.7	3.4	-2.11221	Down	4.91e-15	5.03e-14	Mitochondrial enolase superfamily member 1
EH28_13933	3594	35.47	7.93	1.51	0.35	-2.10912	Down	1.58e-05	6.85e-05	Nuclear factor 7, ovary
EH28_15461	1194	283	63	37.61	8.74	-2.10541	Down	8.56e-33	1.79e-31	Neurotensin receptor type 1
EH28_06214	1164	229	51	31.26	7.27	-2.10429	Down	8.06e-27	1.38e-25	C-C chemokine receptor type 5
EH28_14782	4593	98	22	3.26	0.76	-2.1008	Down	3.28e-12	2.77e-11	Collagen alpha-2(I) chain
EH28_16869	1818	40	9	3.43	0.8	-2.10014	Down	1.05e-05	4.67e-05	Sodium-coupled monocarboxylate transporter 1
EH28_15401	342	122	27	64.98	15.19	-2.09687	Down	4.91e-15	5.03e-14	hypothetical protein
EH28_20562	2172	138	31	9.85	2.31	-2.09223	Down	1.26e-16	1.41e-15	Gelsolin
EH28_09870	999	107	24	17.17	4.03	-2.09104	Down	3.23e-13	2.92e-12	Ephrin-B2
EH28_16489	1014	58	13	9.16	2.15	-2.09101	Down	9.29e-08	5.32e-07	CCR4-NOT transcription complex subunit 7
EH28_21929	3180	44	10	2.13	0.5	-2.09085	Down	4.06e-06	1.93e-05	Electrogenic sodium bicarbonate cotransporter 1
EH28_22267	1467	51.3	11.52	5.49	1.29	-2.08944	Down	3.71e-07	2e-06	Lupus La protein
EH28_00802	1983	32.03	7.18	2.51	0.59	-2.0889	Down	7.02e-05	0.00027666	putative ATP-dependent RNA helicase DDX17
EH28_09446	948	378	85	64.15	15.08	-2.08881	Down	6.65e-43	1.84e-41	PDZ and LIM domain protein 3
EH28_14012	618	98	22	26.45	6.23	-2.08596	Down	3.28e-12	2.76e-11	Protein FAM101B
EH28_15240	2313	291	66	19.47	4.6	-2.08155	Down	3.72e-33	7.86e-32	Neprilysin
EH28_01379	2262	79	18	5.41	1.28	-2.07948	Down	5.51e-10	3.88e-09	Primary amine oxidase, liver isozyme
EH28_00634	1662	339	77	31.89	7.56	-2.07665	Down	2.57e-38	6.28e-37	Headcase protein
EH28_15855	2835	97	22	5.27	1.25	-2.07587	Down	5.27e-12	4.37e-11	Potassium/sodium hyperpolarization-activated cyclic nucleotide-gated channel 1
EH28_03704	1461	31	7	3.33	0.79	-2.0756	Down	0.000114527	0.000435422	Alpha-1-syntrophin
EH28_17788	4866	145	33	4.55	1.08	-2.07484	Down	3.23e-17	3.76e-16	Tensin
EH28_00224	555	32.51	7.36	9.89	2.35	-2.07331	Down	7.02e-05	0.000276608	Protein-glutamine gamma-glutamyltransferase 2
EH28_07116	3276	2321.01	530.65	108.78	25.91	-2.06983	Down	5.74e-251	1.16e-248	Interferon-induced GTP-binding protein Mx
EH28_04905	4050	79	18	2.98	0.71	-2.06942	Down	5.51e-10	3.88e-09	Insulin receptor substrate 1
EH28_10805	2751	497	114	27.84	6.65	-2.06573	Down	6.08e-55	2.17e-53	Troponin T, cardiac muscle isoform
EH28_15009	2808	71.69	16.47	3.93	0.94	-2.0638	Down	3.52e-09	2.32e-08	Protein Jumonji
EH28_01419	636	35	8	9.15	2.19	-2.06284	Down	4.4e-05	0.000178925	RIMS-binding protein 2
EH28_17303	2856	75.13	17.3	4.05	0.97	-2.06187	Down	1.39e-09	9.52e-09	Rho guanine nucleotide exchange factor 17
EH28_11846	1737	631	145	56.71	13.59	-2.06106	Down	3.47e-69	1.58e-67	M-phase inducer phosphatase 1
EH28_08077	3021	33.62	7.75	1.71	0.41	-2.0603	Down	4.29e-05	0.000174841	Protein NLRC3
EH28_20990	1989	261	60	20.39	4.89	-2.05996	Down	1.47e-29	2.77e-28	Chaperone activity of bc1 complex-like, mitochondrial
EH28_18492	1368	513	118	59.11	14.19	-2.05853	Down	1.61e-56	5.93e-55	Vimentin
EH28_01263	486	82.35	18.82	29.1	6.99	-2.05765	Down	1.31e-10	9.72e-10	Mitotic spindle-associated MMXD complex subunit MIP18
EH28_21155	1098	74	17	10.74	2.58	-2.05755	Down	2.24e-09	1.5e-08	NIPA-like protein 2
EH28_12426	3015	276.69	63.69	14.11	3.39	-2.05736	Down	2.34e-31	4.65e-30	FERM, RhoGEF and pleckstrin domain-containing protein 1
EH28_15663	2592	35	8	2.08	0.5	-2.05658	Down	4.4e-05	0.000178961	Ankyrin-3
EH28_17094	1305	47.72	11.02	5.78	1.39	-2.05598	Down	2.55e-06	1.24e-05	F-box/LRR-repeat protein 3
EH28_04942	2166	37.14	8.51	2.66	0.64	-2.05528	Down	1.66e-05	7.18e-05	Long-chain-fatty-acid--CoA ligase ACSBG2
EH28_04341	6387	56	13	1.33	0.32	-2.05528	Down	2.42e-07	1.33e-06	Pecanex-like protein 2
EH28_20364	1416	36.96	8.5	4.11	0.99	-2.05364	Down	2.71e-05	0.000113427	Angiopoietin-related protein 4
EH28_16493	4227	78	18	2.82	0.68	-2.05209	Down	8.85e-10	6.14e-09	Microtubule-associated tumor suppressor 1
EH28_06423	2970	112	26	5.8	1.4	-2.05063	Down	2.12e-13	1.94e-12	Inter-alpha-trypsin inhibitor heavy chain H5
EH28_17839	6288	241	56	5.83	1.41	-2.0478	Down	3.67e-27	6.34e-26	Dedicator of cytokinesis protein 5
EH28_17402	4290	30	7	1.07	0.26	-2.04103	Down	0.000185821	0.000681268	Beta-1,3-glucosyltransferase
EH28_05407	942	133	31	22.72	5.54	-2.036	Down	1.33e-15	1.41e-14	Protein FAM212A
EH28_03848	2742	100.52	23.51	5.65	1.38	-2.03358	Down	3.37e-12	2.84e-11	ATPase family AAA domain-containing protein 5
EH28_13362	4266	1542	362	55.26	13.51	-2.03221	Down	2.81e-163	3.6e-161	Collagen alpha-1(I) chain
EH28_05572	384	56	13	25.99	6.36	-2.03086	Down	2.42e-07	1.33e-06	UPF0444 transmembrane protein
EH28_13198	1488	68	16	7.18	1.76	-2.02841	Down	1.46e-08	9.13e-08	Sialidase-4
EH28_21541	7146	1308	308	27.82	6.82	-2.02828	Down	2.09e-138	2.17e-136	ATP-binding cassette sub-family A member 1
EH28_05840	3339	526	124	24.18	5.94	-2.02528	Down	1.16e-56	4.31e-55	SLIT-ROBO Rho GTPase-activating protein 3
EH28_03443	1701	140	33	12.86	3.16	-2.02489	Down	3.38e-16	3.7e-15	Iduronate 2-sulfatase
EH28_04497	2064	127	30	9.55	2.35	-2.02284	Down	8.51e-15	8.6e-14	Thioredoxin-interacting protein
EH28_00479	714	136	32	31.33	7.72	-2.02087	Down	8.48e-16	9.07e-15	Alpha-aspartyl dipeptidase
EH28_22047	1905	959.92	226.94	78.42	19.33	-2.02038	Down	6.77e-102	4.96e-100	GTPase SLIP-GC
EH28_15259	8739	42	10	0.73	0.18	-2.0199	Down	1.06e-05	4.71e-05	Neurobeachin
EH28_08206	648	50.91	12	13.04	3.22	-2.01781	Down	1.59e-06	7.95e-06	Insulin-like growth factor II
EH28_10948	2127	207	49	15.09	3.73	-2.01635	Down	3.6e-23	5.35e-22	SEC14-like protein 1
EH28_02378	468	34	8	12.54	3.1	-2.0162	Down	7.11e-05	0.000279652	Mannose-specific lectin
EH28_22587	1272	356	85	44.27	11.04	-2.00359	Down	1.93e-38	4.72e-37	Inactive serine protease 35
EH28_12411	1416	50	12	5.56	1.39	-2	Down	1.59e-06	7.95e-06	Desmin
EH28_18021	1494	167	40	17.55	4.39	-1.99918	Down	8.72e-19	1.1e-17	Suppressor of hairless protein
EH28_04896	2460	152.06	36.55	9.55	2.39	-1.99849	Down	2.15e-17	2.52e-16	RNA-directed DNA polymerase from mobile element jockey
EH28_14698	1515	33	8	3.42	0.86	-1.99159	Down	0.000114358	0.00043494	hypothetical protein
EH28_15975	5016	157	38	4.77	1.2	-1.99095	Down	1.38e-17	1.63e-16	Serine/threonine-protein kinase LMTK1
EH28_24876	891	58	14	10.52	2.65	-1.98907	Down	2.43e-07	1.34e-06	Coiled-coil domain-containing protein 3
EH28_06201	1287	62	15	7.62	1.92	-1.98868	Down	9.51e-08	5.44e-07	putative G-protein coupled receptor 22
EH28_23605	3462	49	12	2.17	0.55	-1.98019	Down	2.54e-06	1.24e-05	SAM and SH3 domain-containing protein 1
EH28_24143	846	264	64	50.61	12.83	-1.9799	Down	1.6e-28	2.9e-27	Tumor protein p63-regulated protein 1-like protein
EH28_14421	1401	101.09	24.51	11.36	2.88	-1.97982	Down	5.47e-12	4.53e-11	Zinc finger and BTB domain-containing protein 16-A
EH28_09638	1101	41	10	5.94	1.51	-1.97591	Down	1.69e-05	7.31e-05	hypothetical protein
EH28_14319	2934	45	11	2.36	0.6	-1.97575	Down	6.55e-06	3.01e-05	Thrombospondin type-1 domain-containing protein 4
EH28_09427	1305	131	32	15.86	4.04	-1.97297	Down	8.61e-15	8.69e-14	Polymeric immunoglobulin receptor
EH28_09127	1359	45	11	5.22	1.33	-1.97262	Down	6.55e-06	3.02e-05	Dual specificity mitogen-activated protein kinase kinase 1
EH28_09445	4023	375	92	14.26	3.64	-1.96996	Down	2.04e-39	5.11e-38	Sorbin and SH3 domain-containing protein 2
EH28_10990	1371	187.07	45.81	21.51	5.5	-1.9675	Down	8.92e-21	1.21e-19	Collagenase 3
EH28_19270	6087	139	34	3.48	0.89	-1.96721	Down	1.37e-15	1.45e-14	Neuron navigator 3
EH28_23126	603	41	10	11.37	2.91	-1.96614	Down	1.69e-05	7.31e-05	Lipoma HMGIC fusion partner
EH28_11728	1614	53	13	5.14	1.32	-1.96123	Down	9.9e-07	5.1e-06	Retinoic acid receptor RXR-alpha-A
EH28_03436	318	70	17	40.72	10.46	-1.96085	Down	1.47e-08	9.15e-08	UPF0697 protein
EH28_15627	870	232	57	43.16	11.09	-1.96044	Down	5.99e-25	9.58e-24	Fumarylacetoacetate hydrolase domain-containing protein 2
EH28_21045	5439	89	22	2.49	0.64	-1.96	Down	2.22e-10	1.62e-09	A disintegrin and metalloproteinase with thrombospondin motifs 7
EH28_03799	867	61	15	11.39	2.93	-1.9588	Down	1.51e-07	8.49e-07	Mitochondrial carrier triple repeat protein 6
EH28_19026	3120	138	34	6.8	1.75	-1.95818	Down	2.16e-15	2.26e-14	Protein FAM13A
EH28_21340	651	57	14	14.53	3.74	-1.95792	Down	3.87e-07	2.08e-06	Selenoprotein M
EH28_19262	3726	567	140	23.31	6	-1.95791	Down	2.13e-58	8.17e-57	NACHT, LRR and PYD domains-containing protein 12
EH28_09806	576	142	34.89	41.44	10.68	-1.95611	Down	3.42e-16	3.74e-15	BCL2/adenovirus E1B protein-interacting protein 3
EH28_12330	2727	85	21	4.8	1.24	-1.95269	Down	5.62e-10	3.96e-09	cGMP-dependent 3',5'-cyclic phosphodiesterase
EH28_20001	4557	105	26	3.52	0.91	-1.95164	Down	5.47e-12	4.53e-11	Secretory phospholipase A2 receptor
EH28_15931	2316	431	107	28.8	7.45	-1.95076	Down	1.46e-44	4.15e-43	Eukaryotic elongation factor 2 kinase
EH28_04417	1833	149	37	12.67	3.28	-1.94965	Down	2.16e-16	2.4e-15	Methylcrotonoyl-CoA carboxylase beta chain, mitochondrial
EH28_16792	1326	121	30	14.4	3.73	-1.94882	Down	1.36e-13	1.26e-12	Calcium/calmodulin-dependent protein kinase type II subunit gamma
EH28_12528	417	69	17	29.07	7.54	-1.94689	Down	2.33e-08	1.43e-07	Ganglioside GM2 activator
EH28_04165	870	133	33	24.74	6.42	-1.9462	Down	8.57e-15	8.66e-14	GTPase IMAP family member 4
EH28_23001	1245	152.84	38	19.44	5.05	-1.94467	Down	1.36e-16	1.52e-15	Nuclear factor interleukin-3-regulated protein
EH28_15067	1410	671	167	74.91	19.46	-1.94465	Down	2.83e-68	1.28e-66	Zinc transporter ZIP13
EH28_09320	2823	309	77	16.86	4.38	-1.9446	Down	2.72e-32	5.59e-31	H(+)/Cl(-) exchange transporter 3
EH28_16699	2265	32	8	2.19	0.57	-1.9419	Down	0.000183116	0.000672425	Ligand of Numb protein X 2
EH28_17106	4335	3800	951	133.98	34.92	-1.93989	Down	0	0	Sterile alpha motif domain-containing protein 9-like protein
EH28_17596	1386	112	28	12.73	3.32	-1.93898	Down	1.36e-12	1.18e-11	Sushi-repeat-containing protein SRPX
EH28_18953	468	157	39	57.92	15.12	-1.9376	Down	3.44e-17	3.99e-16	hypothetical protein
EH28_07455	2265	84	21	5.74	1.5	-1.93609	Down	8.9e-10	6.17e-09	Semaphorin-4E
EH28_04106	2910	60	15	3.17	0.83	-1.9333	Down	2.4e-07	1.32e-06	Sperm surface protein Sp17
EH28_22477	798	40	10	8.17	2.14	-1.93273	Down	2.7e-05	0.000113132	Growth arrest-specific protein 1
EH28_21291	468	53.91	13.43	19.89	5.21	-1.93269	Down	9.9e-07	5.1e-06	Polyubiquitin-B
EH28_11735	1116	338	85	48.24	12.67	-1.92881	Down	7.16e-35	1.59e-33	hypothetical protein
EH28_15650	7746	285	72	5.59	1.47	-1.92703	Down	1.6e-29	3e-28	Rho-guanine nucleotide exchange factor
EH28_02511	3270	63	16	2.96	0.78	-1.92405	Down	1.49e-07	8.36e-07	Ephrin type-B receptor 3
EH28_03264	1716	44.54	11.24	4.05	1.07	-1.92031	Down	1.04e-05	4.66e-05	Tumor necrosis factor receptor superfamily member 21
EH28_14589	1086	597	151	87.69	23.17	-1.92015	Down	5.38e-60	2.12e-58	Di-N-acetylchitobiase
EH28_16131	16596	187	47	1.7	0.45	-1.91754	Down	5.53e-20	7.27e-19	Hemicentin-1
EH28_13356	1149	228.9	58.05	31.68	8.39	-1.91683	Down	9.04e-24	1.38e-22	Heparan sulfate glucosamine 3-O-sulfotransferase 3A1
EH28_24667	3480	114	29	5.02	1.33	-1.91626	Down	1.34e-12	1.16e-11	Homeodomain-interacting protein kinase 1
EH28_05391	4608	51	13	1.69	0.45	-1.90903	Down	2.5e-06	1.22e-05	Protein FAM171B
EH28_12338	1572	47	12	4.69	1.25	-1.90766	Down	6.42e-06	2.96e-05	Coiled-coil domain-containing protein 111
EH28_14935	3030	1055	270	53.54	14.28	-1.90662	Down	1.87e-103	1.39e-101	Neuropilin-2
EH28_20820	1395	30.17	7.69	3.41	0.91	-1.90583	Down	0.000185821	0.000681389	Non-syndromic hearing impairment protein 5
EH28_12601	627	106	27	28.16	7.52	-1.90484	Down	8.51e-12	6.96e-11	Uroporphyrinogen-III synthase
EH28_02162	1650	43	11	4.08	1.09	-1.90424	Down	1.66e-05	7.17e-05	Amphoterin-induced protein 3
EH28_04164	846	223	57	42.75	11.43	-1.9031	Down	3.54e-23	5.27e-22	GTPase IMAP family member 4
EH28_07162	2205	421	108	29.58	7.91	-1.90287	Down	3.21e-42	8.63e-41	Dual specificity testis-specific protein kinase 2
EH28_00731	924	1024	262	178.59	47.78	-1.90217	Down	1.71e-100	1.23e-98	Protein FAM132B
EH28_04935	1005	164	42	26.15	7	-1.90138	Down	2.1e-17	2.47e-16	Cyclin-G2
EH28_23996	1161	39	10	5.34	1.43	-1.90082	Down	4.29e-05	0.000174937	Progestin and adipoQ receptor family member 9
EH28_20205	5994	82	21	2.08	0.56	-1.89308	Down	2.21e-09	1.49e-08	Agrin
EH28_04831	1245	116	30	14.75	3.98	-1.88987	Down	1.31e-12	1.14e-11	Forkhead box protein P1
EH28_12213	465	39	10	14.49	3.91	-1.88982	Down	4.29e-05	0.000174868	hypothetical protein
EH28_24559	1653	85	22	8.04	2.17	-1.8895	Down	1.37e-09	9.4e-09	Methyl-CpG-binding domain protein 4
EH28_08355	8259	487.53	126.66	8.96	2.42	-1.88849	Down	3.56e-48	1.11e-46	Fibrillin-1
EH28_22354	1509	116	30	12.07	3.26	-1.88848	Down	1.31e-12	1.14e-11	Arylsulfatase K
EH28_16260	2961	104	27	5.4	1.46	-1.88699	Down	2.1e-11	1.67e-10	SH3 domain-containing RING finger protein 3
EH28_21074	1320	81	21	9.69	2.62	-1.88693	Down	3.48e-09	2.3e-08	Tyrosine kinase receptor Cad96Ca
EH28_21077	1320	81	21	9.69	2.62	-1.88693	Down	3.48e-09	2.3e-08	Tyrosine kinase receptor Cad96Ca
EH28_23641	1335	50	13	5.91	1.6	-1.88509	Down	3.94e-06	1.87e-05	L-2-hydroxyglutarate dehydrogenase, mitochondrial
EH28_04249	1476	3294	855	350.61	94.97	-1.88432	Down	0	0	hypothetical protein
EH28_15542	2289	173	45	11.7	3.17	-1.88395	Down	5.15e-18	6.22e-17	Protein NDNF
EH28_24687	2277	98.23	25.48	6.68	1.81	-1.88386	Down	5.42e-11	4.15e-10	Zinc finger protein 64, isoforms 1 and 2
EH28_06071	12729	713	186	8.48	2.3	-1.88243	Down	3.65e-69	1.66e-67	Desmoplakin
EH28_21769	1407	557	145	62.32	16.93	-1.88011	Down	1.6e-54	5.68e-53	Programmed cell death protein 4
EH28_23960	2112	199	52	14.62	3.98	-1.8771	Down	2.06e-20	2.75e-19	Transmembrane channel-like protein 6
EH28_15634	306	35	9	21.34	5.81	-1.87695	Down	0.000111516	0.00042452	hypothetical protein
EH28_18630	1665	249	65	23.38	6.37	-1.87591	Down	3.44e-25	5.56e-24	Perforin-1
EH28_14532	6576	401	105	9.28	2.53	-1.87499	Down	1.73e-39	4.36e-38	Multidrug resistance-associated protein 5
EH28_16532	7965	46	12	0.88	0.24	-1.87447	Down	1.01e-05	4.54e-05	Teneurin-1
EH28_12236	2550	103	27	6.23	1.7	-1.8737	Down	3.29e-11	2.56e-10	Endothelin-converting enzyme 2
EH28_15106	2514	275	72	16.89	4.61	-1.87333	Down	1.4e-27	2.45e-26	Double-stranded RNA-binding protein Staufen
EH28_16648	3633	72	19	3.04	0.83	-1.87289	Down	3.51e-08	2.11e-07	Villin-1
EH28_13789	1767	46	12	4.06	1.11	-1.87092	Down	1.01e-05	4.54e-05	Zinc finger protein 227
EH28_12372	762	46	12	9.87	2.7	-1.87009	Down	1.01e-05	4.54e-05	Spindlin-1
EH28_13446	8535	172.56	45.58	3.07	0.84	-1.86978	Down	8.04e-18	9.57e-17	von Willebrand factor
EH28_21677	1974	1452	381	114.34	31.29	-1.86956	Down	3.87e-138	4e-136	Interferon-induced, double-stranded RNA-activated protein kinase
EH28_20507	1707	316	83	28.92	7.92	-1.8685	Down	2.32e-31	4.62e-30	Peptidyl-prolyl cis-trans isomerase FKBP10
EH28_23352	2865	875	230	47.02	12.88	-1.86814	Down	7.94e-84	4.52e-82	Disintegrin and metalloproteinase domain-containing protein 19
EH28_14972	483	46	12	16.37	4.49	-1.86627	Down	1.01e-05	4.54e-05	Microfibrillar-associated protein 2
EH28_08954	2865	38	10	2.04	0.56	-1.86507	Down	6.78e-05	0.000268041	Netrin receptor UNC5C
EH28_18748	1497	99	26	10.38	2.85	-1.86477	Down	8.29e-11	6.26e-10	Fascin
EH28_09581	3660	114	30	4.77	1.31	-1.86442	Down	3.22e-12	2.72e-11	Adenylate cyclase type 2
EH28_03927	3891	368	97	14.48	3.98	-1.86322	Down	3.93e-36	9.02e-35	Adipocyte enhancer-binding protein 1
EH28_09767	525	35.95	9.4	11.64	3.2	-1.86295	Down	0.000111516	0.000424598	Interferon-induced protein 44
EH28_18915	5325	38	10	1.09	0.3	-1.86129	Down	6.78e-05	0.000268092	Collagen alpha-1(XIV) chain
EH28_06039	7134	46	12	0.98	0.27	-1.85982	Down	1.01e-05	4.54e-05	Matrix-remodeling-associated protein 5
EH28_06293	1422	405	107	44.82	12.36	-1.85846	Down	1.64e-39	4.15e-38	Cathepsin F
EH28_07450	2703	49	13	2.79	0.77	-1.85733	Down	6.2e-06	2.86e-05	Discoidin domain-containing receptor 2
EH28_24781	2154	72	19	5.18	1.43	-1.85694	Down	3.51e-08	2.11e-07	Leucine-rich repeat neuronal protein 1
EH28_22947	3936	42	11	1.63	0.45	-1.85688	Down	2.62e-05	0.00010986	Tubulin polyglutamylase TTLL5
EH28_17639	2193	241	64	17.03	4.71	-1.85428	Down	5.04e-24	7.72e-23	N-acetylserotonin O-methyltransferase-like protein
EH28_17224	1401	437	116	49.11	13.61	-1.85135	Down	2.66e-42	7.18e-41	T-cell surface glycoprotein CD4
EH28_05917	3297	162	43	7.54	2.09	-1.85106	Down	1.22e-16	1.37e-15	Integrin alpha-7
EH28_07941	1848	797	212	67.18	18.64	-1.84963	Down	1.38e-75	7.07e-74	Beta-mannosidase
EH28_23027	2832	559	149	30.4	8.44	-1.84876	Down	2.03e-53	7.05e-52	Tyrosine-protein kinase receptor UFO
EH28_04559	3291	37.74	10	1.76	0.49	-1.84472	Down	0.000106732	0.000407438	Disks large-associated protein 1
EH28_07099	657	79	21	19.93	5.55	-1.84438	Down	8.54e-09	5.47e-08	Ras-related and estrogen-regulated growth inhibitor
EH28_14322	1548	45	12	4.56	1.27	-1.84421	Down	1.6e-05	6.93e-05	Tripartite motif-containing protein 16
EH28_03428	1605	71.96	19.24	7.02	1.96	-1.84062	Down	5.49e-08	3.23e-07	Protein tweety
EH28_12734	1959	511	137	40.56	11.34	-1.83864	Down	1.1e-48	3.47e-47	Choline transporter-like protein 1
EH28_04546	1824	141.9	38.05	12.12	3.39	-1.83803	Down	1.87e-14	1.83e-13	Sodium/hydrogen exchanger 9
EH28_09919	5022	33	9	1	0.28	-1.8365	Down	0.000277914	0.000990761	Actin CyI, cytoplasmic
EH28_14051	1539	73.94	19.94	7.53	2.12	-1.82859	Down	2.24e-08	1.37e-07	Phosphatidylserine synthase 2
EH28_11251	1326	252	68	30	8.45	-1.82794	Down	1.18e-24	1.86e-23	Tumor necrosis factor receptor superfamily member 10A
EH28_08621	1341	89	24	10.47	2.95	-1.82747	Down	1.28e-09	8.82e-09	UNC93-like protein MFSD11
EH28_14613	546	93	25	28.81	8.13	-1.82524	Down	5.09e-10	3.6e-09	Transmembrane protein 47
EH28_14929	906	37	10	6.59	1.86	-1.82498	Down	0.000106732	0.000407513	Peroxisomal 2,4-dienoyl-CoA reductase
EH28_17636	3321	442	120	20.43	5.78	-1.82155	Down	8.65e-42	2.32e-40	Cohesin subunit SA-2
EH28_13104	1488	39.54	10.68	4.17	1.18	-1.82126	Down	4.29e-05	0.000174902	ATP-binding cassette sub-family G member 2
EH28_06299	1404	67.44	18.32	7.56	2.14	-1.82078	Down	1.4e-07	7.86e-07	E3 ubiquitin/ISG15 ligase TRIM25
EH28_11875	288	86	23	56.52	16.02	-1.81889	Down	2.08e-09	1.4e-08	C-C motif chemokine 4
EH28_14373	3411	573	156	25.77	7.31	-1.81775	Down	1.6e-53	5.54e-52	Testis-expressed sequence 2 protein
EH28_07674	3114	70	19	3.45	0.98	-1.81574	Down	8.57e-08	4.93e-07	Storkhead-box protein 2
EH28_22922	435	88	23.79	35.31	10.05	-1.81288	Down	8.52e-10	5.92e-09	Heme transporter hrg1-A
EH28_05079	1005	44	12	7.02	2	-1.81147	Down	2.5e-05	0.000105362	Sodium/glucose cotransporter 4
EH28_21487	4350	55	15	1.93	0.55	-1.8111	Down	2.31e-06	1.13e-05	DNA-binding protein RFX7
EH28_08863	2910	77	21	4.07	1.16	-1.8109	Down	2.08e-08	1.28e-07	Zinc finger protein 518A
EH28_05655	591	50	13.66	14.18	4.06	-1.80431	Down	3.94e-06	1.87e-05	Ig heavy chain V-III region VH26
EH28_20858	681	1254	343	304.2	87.17	-1.80312	Down	1.87e-114	1.56e-112	C-reactive protein
EH28_07873	1365	313	86	36.15	10.37	-1.80158	Down	1.08e-29	2.05e-28	N-acyl-phosphatidylethanolamine-hydrolyzing phospholipase D
EH28_03991	3888	432	119	17.01	4.88	-1.80143	Down	2.9e-40	7.43e-39	Protein NLRC3
EH28_05938	1512	410	113	42.56	12.24	-1.79789	Down	2.82e-38	6.87e-37	Zinc finger protein 503
EH28_20637	1293	58	16	7.09	2.04	-1.79722	Down	1.41e-06	7.1e-06	SH3 and cysteine-rich domain-containing protein 2
EH28_20198	1485	254	70	26.86	7.73	-1.79692	Down	2.6e-24	4.03e-23	Bile acid receptor
EH28_24897	1956	101	28	8.03	2.32	-1.79128	Down	1.85e-10	1.36e-09	Leucine-rich repeat and immunoglobulin-like domain-containing nogo receptor-interacting protein 1
EH28_04922	14325	121	34	1.28	0.37	-1.79055	Down	4.21e-12	3.53e-11	Dynein heavy chain 7, axonemal
EH28_08893	441	444.23	122.12	175.44	50.74	-1.78978	Down	1.9e-41	5.06e-40	hypothetical protein
EH28_19422	1605	353	98	34.44	9.97	-1.78842	Down	6.32e-33	1.32e-31	N-acetylglucosamine-6-sulfatase
EH28_13338	2025	36	10	2.76	0.8	-1.7866	Down	0.000167196	0.00061803	PiggyBac transposable element-derived protein 4
EH28_09851	2292	72	20	4.86	1.41	-1.78526	Down	8.16e-08	4.71e-07	Constitutive coactivator of peroxisome proliferator-activated receptor gamma
EH28_06683	1680	340.8	94.97	31.71	9.22	-1.7821	Down	6.54e-32	1.32e-30	Ubl carboxyl-terminal hydrolase 18
EH28_16552	1551	69.75	19.44	7.05	2.05	-1.782	Down	1.33e-07	7.51e-07	Msx2-interacting protein
EH28_16520	8106	211	59	3.95	1.15	-1.78022	Down	3.78e-20	5e-19	Teneurin-2
EH28_22398	1386	61	17	6.93	2.02	-1.7785	Down	8.6e-07	4.46e-06	Sushi repeat-containing protein SRPX2
EH28_20272	5130	121	34	3.6	1.05	-1.77761	Down	4.21e-12	3.53e-11	Laminin subunit gamma-3
EH28_21435	2946	414	116	21.62	6.31	-1.77665	Down	5.82e-38	1.4e-36	Toll-like receptor 13
EH28_19005	456	36	10	13.68	4	-1.774	Down	0.000167196	0.000617919	putative low affinity copper uptake protein 2
EH28_14735	4371	348	98	12.17	3.57	-1.76933	Down	5.41e-32	1.1e-30	ADAMTS-like protein 1
EH28_05122	729	257	72	57.88	16.98	-1.76923	Down	3.64e-24	5.61e-23	Tumor necrosis factor ligand superfamily member 14
EH28_14309	1704	71	20	6.51	1.91	-1.76908	Down	1.26e-07	7.12e-07	Cytochrome P450 1A1
EH28_06652	4371	649	183	22.69	6.66	-1.76846	Down	3.7e-58	1.42e-56	Pleckstrin domain-containing family G member 3
EH28_24155	6483	61	17	1.43	0.42	-1.76755	Down	8.6e-07	4.46e-06	Rho guanine nucleotide exchange factor 16
EH28_03131	11040	1690	477	23.2	6.82	-1.76628	Down	2.22e-148	2.66e-146	Laminin subunit alpha-5
EH28_10865	3348	406	115	18.61	5.49	-1.7612	Down	7.95e-37	1.86e-35	1-phosphatidylinositol-4,5-bisphosphate phosphodiesterase delta-4
EH28_02056	2052	60	17	4.54	1.34	-1.76046	Down	1.33e-06	6.73e-06	Hypothetical protein
EH28_13266	7128	70	20	1.49	0.44	-1.75974	Down	1.95e-07	1.08e-06	Supervillin
EH28_21405	243	36	10	29.34	8.67	-1.75876	Down	0.000167196	0.00061814	hypothetical protein
EH28_09698	720	39	11	8.9	2.63	-1.75874	Down	0.000100636	0.000386021	Lysoplasmalogenase-like protein TMEM86A
EH28_21739	366	107	30	52.55	15.54	-1.7577	Down	6.99e-11	5.31e-10	Ig kappa chain V-III region CLL
EH28_13783	8340	377	107	6.86	2.03	-1.75673	Down	3.09e-34	6.76e-33	Proline-rich protein 12
EH28_11177	774	42.41	12	8.95	2.65	-1.7559	Down	6.06e-05	0.000241595	Sialoadhesin
EH28_07792	1542	74	21	7.53	2.23	-1.75561	Down	7.71e-08	4.45e-07	E3 ubiquitin-protein ligase TRIM21
EH28_22652	3216	53	15	2.53	0.75	-1.75417	Down	5.58e-06	2.59e-05	Nesprin-2
EH28_03768	1653	1347	383	127.45	37.81	-1.75309	Down	1.12e-117	9.61e-116	Counting factor associated protein D
EH28_01668	2220	68.03	19.43	4.75	1.41	-1.75223	Down	2.07e-07	1.15e-06	Carnitine O-palmitoyltransferase 1, liver isoform
EH28_23460	2502	372	106	22.96	6.82	-1.75128	Down	1.17e-33	2.51e-32	Lysine-specific histone demethylase 1B
EH28_20100	1590	42	12	4.14	1.23	-1.75097	Down	6.06e-05	0.000241548	B-cell receptor CD22
EH28_00393	483	924.16	261.49	328.86	97.79	-1.74971	Down	6.75e-82	3.72e-80	Type-2 ice-structuring protein
EH28_08593	1647	142.86	40.74	13.57	4.04	-1.74799	Down	6.3e-14	5.95e-13	Zinc finger protein RFP
EH28_07942	606	260	74	71.72	21.4	-1.74476	Down	5.03e-24	7.72e-23	Beta-mannosidase
EH28_15586	945	49	14	8.34	2.49	-1.7439	Down	1.43e-05	6.25e-05	Pyridoxal phosphate phosphatase
EH28_08171	960	42	12	7.03	2.1	-1.74314	Down	6.06e-05	0.000241641	Ester hydrolase
EH28_19808	1071	42	12	6.26	1.87	-1.74312	Down	6.06e-05	0.000241501	LIX1-like protein
EH28_10314	624	340	97	90.8	27.16	-1.74121	Down	7.37e-31	1.44e-29	Tescalcin
EH28_17310	2970	49	14	2.54	0.76	-1.74076	Down	1.43e-05	6.25e-05	HHIP-like protein 1
EH28_09873	2334	206.74	59.29	13.7	4.1	-1.74048	Down	3.22e-19	4.12e-18	THAP domain-containing protein 9
EH28_11510	7836	2312.38	664.87	44.82	13.42	-1.73976	Down	2.53e-198	3.87e-196	Spectrin beta chain, brain 1
EH28_14951	1398	35	10	3.94	1.18	-1.73941	Down	0.000260578	0.000934119	Protein S100-B
EH28_00231	1941	337.41	97	27.04	8.11	-1.73732	Down	2.63e-30	5.06e-29	Heat shock cognate protein
EH28_22102	270	670.01	189.56	477.38	143.32	-1.7359	Down	5.89e-60	2.32e-58	Stromal cell-derived factor 1
EH28_10702	1155	66	19	9.08	2.73	-1.73379	Down	4.93e-07	2.62e-06	Nucleoside diphosphate kinase 7
EH28_07425	3585	107	31	4.58	1.38	-1.73068	Down	1.56e-10	1.15e-09	Tectonin beta-propeller repeat-containing protein 1
EH28_16529	5040	45	13	1.36	0.41	-1.72991	Down	3.65e-05	0.000150596	Moesin
EH28_11539	3711	183	53	7.56	2.28	-1.72935	Down	4.91e-17	5.65e-16	Phosphorylase b kinase regulatory subunit alpha, liver isoform
EH28_11283	684	4666	1346	1126.46	340.4	-1.72649	Down	0	0	Selenoprotein Pa
EH28_03225	1680	38	11	3.54	1.07	-1.72614	Down	0.000156197	0.000581956	Amine oxidase [flavin-containing]
EH28_20693	1125	76	22	10.75	3.25	-1.72583	Down	7.24e-08	4.2e-07	Beta-1,3-N-acetylglucosaminyltransferase lunatic fringe
EH28_22460	7422	386	112	7.9	2.39	-1.72484	Down	3.55e-34	7.75e-33	Neurogenic locus notch
EH28_13767	3135	186	54	9.12	2.76	-1.72437	Down	3.02e-17	3.52e-16	Potassium channel subfamily T member 1
EH28_04866	645	45	13	11.59	3.51	-1.72334	Down	3.65e-05	0.000150566	Tumor necrosis factor receptor superfamily member 5
EH28_09807	966	196.7	57.02	32.72	9.91	-1.72322	Down	4.62e-18	5.6e-17	Trimeric intracellular cation channel type B
EH28_10861	3051	203	59	10.23	3.1	-1.72247	Down	1.15e-18	1.44e-17	cAMP-specific 3',5'-cyclic phosphodiesterase 4D
EH28_02231	3090	69	20	3.43	1.04	-1.72163	Down	3e-07	1.63e-06	Voltage-dependent calcium channel subunit alpha-2/delta-1
EH28_19573	3072	230	67	11.51	3.49	-1.72159	Down	6.71e-21	9.14e-20	Adipocyte enhancer-binding protein 1
EH28_17323	1005	62	18	9.89	3	-1.72101	Down	1.25e-06	6.33e-06	Dual specificity mitogen-activated protein kinase kinase 6
EH28_21339	2112	96	28	7.05	2.14	-1.72001	Down	1.59e-09	1.08e-08	Phosphatidylinositol 4,5-bisphosphate 5-phosphatase A
EH28_15982	14979	7806	2282	78.87	24	-1.71644	Down	0	0	E3 ubiquitin-protein ligase RNF213
EH28_14981	3909	82	24	3.21	0.98	-1.71172	Down	2.69e-08	1.64e-07	Neural cell adhesion molecule L1-like protein
EH28_10829	1101	123	36	17.81	5.44	-1.71101	Down	8.78e-12	7.16e-11	Calcium/calmodulin-dependent protein kinase type 1D
EH28_16915	1140	99	29	13.81	4.23	-1.70698	Down	9.74e-10	6.73e-09	Nitrogen permease regulator 2-like protein
EH28_25052	393	55	16	24.84	7.61	-1.7067	Down	5.22e-06	2.44e-05	Sperm acrosome membrane-associated protein 4
EH28_21811	639	41	12	10.67	3.27	-1.7062	Down	9.37e-05	0.000361301	Mammalian ependymin-related protein 1
EH28_12393	2865	51	15	2.74	0.84	-1.70571	Down	1.33e-05	5.85e-05	Prostaglandin F2 receptor negative regulator
EH28_19626	1314	51	15	6.13	1.88	-1.70515	Down	1.33e-05	5.85e-05	Hypermethylated in cancer 2 protein
EH28_18876	3510	102	30	4.46	1.37	-1.70287	Down	5.95e-10	4.17e-09	Zinc finger CCHC domain-containing protein 2
EH28_20006	639	174	51	45.27	13.91	-1.70243	Down	4.61e-16	5.01e-15	Ependymin-2
EH28_20778	942	170	50	29.04	8.93	-1.70131	Down	1.14e-15	1.22e-14	Zinc finger protein Gfi-1
EH28_18950	2331	64	19	4.25	1.31	-1.6979	Down	1.16e-06	5.93e-06	Engulfment and cell motility protein 2
EH28_10106	1743	105	31	9.4	2.9	-1.69661	Down	3.64e-10	2.6e-09	Growth hormone receptor
EH28_22672	534	68	20	21.6	6.67	-1.69527	Down	4.6e-07	2.46e-06	ATP synthase-coupling factor 6, mitochondrial
EH28_20626	3558	57	17	2.46	0.76	-1.69459	Down	4.85e-06	2.27e-05	C-type mannose receptor 2
EH28_12226	5958	681	202	17.4	5.38	-1.69341	Down	1.51e-57	5.71e-56	Latent-transforming growth factor beta-binding protein 4
EH28_03199	4428	1503	447	51.87	16.07	-1.69053	Down	1.9e-124	1.75e-122	Alpha-2-macroglobulin
EH28_01642	1845	272	81	22.97	7.13	-1.68778	Down	7.55e-24	1.15e-22	Alpha-L-iduronidase
EH28_07114	3387	530.84	158.37	24.05	7.47	-1.68686	Down	6.67e-45	1.91e-43	Zinc finger and BTB domain-containing protein 49
EH28_15602	1017	101	30	15.9	4.94	-1.68644	Down	9.08e-10	6.29e-09	Voltage-dependent anion-selective channel protein 2
EH28_23121	2100	369	110	27.26	8.47	-1.68635	Down	9.28e-32	1.87e-30	Growth hormone secretagogue receptor type 1
EH28_03552	447	44.04	13	17.12	5.32	-1.68618	Down	5.63e-05	0.000225652	Insulin
EH28_23036	1494	593	177	62.33	19.41	-1.68313	Down	5.74e-50	1.85e-48	Lysosomal Pro-X carboxypeptidase
EH28_07874	1452	154	46	16.67	5.2	-1.68067	Down	4.31e-14	4.12e-13	Proline-rich protein 5
EH28_20084	4314	93	28	3.3	1.03	-1.67982	Down	5.65e-09	3.67e-08	Serine/threonine-protein kinase ULK4
EH28_08454	1692	62	18.62	5.73	1.79	-1.67858	Down	1.25e-06	6.33e-06	putative arginine--tRNA ligase, mitochondrial
EH28_03522	1908	151.4	45.42	12.35	3.86	-1.67784	Down	7.03e-14	6.62e-13	Late secretory pathway protein AVL9
EH28_12586	1056	135.94	40.66	20.57	6.43	-1.67765	Down	1.24e-12	1.08e-11	L-seryl-tRNA(Sec) kinase
EH28_08995	1278	1532	459	189.57	59.3	-1.67663	Down	1.06e-125	9.94e-124	Krueppel-like factor 2
EH28_07779	2046	483	145	36.66	11.47	-1.67634	Down	9.8e-41	2.55e-39	Protein deltex-4
EH28_16279	1566	60	18	6	1.88	-1.67423	Down	2.93e-06	1.42e-05	Cryptochrome DASH
EH28_04976	2571	50	15	3	0.94	-1.67423	Down	2.04e-05	8.72e-05	Ectonucleotide pyrophosphatase/phosphodiesterase family member 2
EH28_03879	6003	113	34	2.87	0.9	-1.67305	Down	1.26e-10	9.37e-10	Protocadherin-15
EH28_21312	843	106.28	31.87	20.45	6.42	-1.67146	Down	2.38e-10	1.73e-09	Phosphoinositide-3-kinase-interacting protein 1
EH28_17680	696	60	18	14.21	4.47	-1.66856	Down	2.93e-06	1.42e-05	Syndecan-2-B
EH28_16292	1158	4208	1270	577.57	182.07	-1.6655	Down	0	0	Biglycan
EH28_16154	1530	79.45	23.98	8.15	2.57	-1.66503	Down	4.41e-08	2.62e-07	Tetratricopeptide repeat protein 38
EH28_15270	2790	386	117	21.31	6.73	-1.66285	Down	1.63e-32	3.36e-31	Periostin
EH28_06581	1851	145	44	12.2	3.86	-1.66021	Down	4e-13	3.61e-12	THUMP domain-containing protein 2
EH28_09328	639	86	26	22.37	7.09	-1.65771	Down	2.32e-08	1.42e-07	hypothetical protein
EH28_20468	2016	1309.11	398.22	100.88	32	-1.6565	Down	8.72e-106	6.64e-104	Peptide-N(4)-(N-acetyl-beta-D- glucosaminyl)asparagine amidase F
EH28_00615	5418	75	23	2.11	0.67	-1.65501	Down	2.39e-07	1.32e-06	Plexin A3
EH28_12417	5163	292	89	8.62	2.74	-1.65351	Down	8.06e-25	1.29e-23	Protein Shroom2
EH28_10995	1770	72	22	6.35	2.02	-1.6524	Down	3.94e-07	2.11e-06	Glycerophosphodiester phosphodiesterase domain-containing protein 5
EH28_20558	1158	439	134	60.26	19.21	-1.64934	Down	1.87e-36	4.33e-35	Zinc finger protein Gfi-1
EH28_19645	1155	59	18	8.12	2.59	-1.64853	Down	4.47e-06	2.1e-05	LIM domain-binding protein 2
EH28_01641	576	69	21	20.14	6.43	-1.64717	Down	6.5e-07	3.41e-06	Purpurin
EH28_05398	3639	326	100	13.73	4.39	-1.64504	Down	2.53e-27	4.39e-26	Protocadherin-18
EH28_01344	1554	62	19	6.25	2	-1.64386	Down	2.7e-06	1.31e-05	TBC1 domain family member 19
EH28_06122	1731	91	28	8.21	2.63	-1.64232	Down	1.3e-08	8.16e-08	P2X purinoceptor 7
EH28_09973	2796	3409	1048	187.8	60.17	-1.64208	Down	1.13e-268	2.42e-266	Eosinophil peroxidase
EH28_13388	14016	173	53	1.87	0.6	-1.64	Down	3.19e-15	3.3e-14	Protocadherin Fat 3
EH28_09421	651	62	19	15.8	5.07	-1.63987	Down	2.7e-06	1.31e-05	Leucine-rich repeat-containing protein 3
EH28_17744	1524	159.23	48.98	16.39	5.26	-1.63968	Down	2.45e-14	2.38e-13	NADP-dependent malic enzyme
EH28_08959	2406	172	53	11.05	3.55	-1.63816	Down	4.82e-15	4.94e-14	putative palmitoyltransferase ZDHHC8
EH28_09280	1347	299	92	35.01	11.25	-1.63784	Down	4.24e-25	6.82e-24	Arylsulfatase A
EH28_02749	858	83.21	25.54	15.71	5.05	-1.63733	Down	3.81e-08	2.28e-07	Lon protease
EH28_09075	324	874	266	496.95	159.88	-1.63611	Down	3.76e-71	1.79e-69	hypothetical protein
EH28_23613	3285	845	261	39.49	12.71	-1.63552	Down	1.27e-67	5.63e-66	Structural maintenance of chromosomes protein 6
EH28_07484	744	244	75	53.74	17.3	-1.63522	Down	8.69e-21	1.18e-19	Lysosome-associated membrane glycoprotein 3
EH28_10132	1968	42	13	3.32	1.07	-1.63357	Down	0.00013205	0.000497919	Cytochrome P450 19A1
[truncated: 791 more rows]

## Sheet: DEGs (72h 0h )
Table S2.Details of all differentially expressed genes identified in the spleen transcriptomes of the large yellow croaker after vaccination
gene ID	gene length	0 h-Expression	72 h-Expression	0 h-FPKM	72 h-FPKM	log2Ratio(72 h/0 h)	Up/Down	P-value	FDR	Description
EH28_16671	309	0	86.7	0.001	56.25	15.7796	Up	1.35906e-27	4.7422e-26	Stefin-C
EH28_05227	435	0	46.7	0.001	20.03	14.2899	Up	4.20898e-15	7.78529e-14	Hemoglobin subunit alpha-1
EH28_21234	375	0	22	0.001	11.25	13.4576	Up	1.31444e-07	1.13176e-06	Peptidoglycan-recognition protein SC2
EH28_02075	561	0	34.72	0.001	11.11	13.4396	Up	2.35212e-11	3.14436e-10	Ependymin-2
EH28_04838	309	0	14	0.001	9.08	13.1485	Up	4.13932e-05	0.000238101	Hypothetical protein
EH28_19900	489	0	19.85	0.001	7.43	12.8591	Up	1.13648e-06	8.55142e-06	Sclerostin domain-containing protein 1
EH28_05984	648	0	22	0.001	5.99	12.5483	Up	1.31444e-07	1.13128e-06	Pyroglutamyl-peptidase 1
EH28_17269	675	0	21.14	0.001	5.5	12.4252	Up	2.69782e-07	2.23142e-06	Ovarian cancer-associated 2 protein
EH28_08970	882	0	26.07	0.001	5.07	12.3078	Up	7.40708e-09	7.55647e-08	Exosome complex component RRP4
EH28_20428	660	0	17.34	0.001	4.63	12.1768	Up	4.78748e-06	3.25065e-05	UMP-CMP kinase
EH28_19473	684	0	17.2	0.001	4.41	12.1066	Up	4.78748e-06	3.24851e-05	hypothetical protein
EH28_07576	795	0	17.13	0.001	3.73	11.865	Up	4.78748e-06	3.25173e-05	hypothetical protein
EH28_12532	639	0	13.37	0.001	3.7	11.8533	Up	8.49574e-05	0.000460147	NADH dehydrogenase [ubiquinone] iron-sulfur protein 8, mitochondrial
EH28_09981	1089	0	23.38	0.001	3.63	11.8258	Up	6.40422e-08	5.78008e-07	NF-kappa-B inhibitor-like protein 1
EH28_21274	708	0	13	0.001	3.21	11.6484	Up	8.49574e-05	0.000460268	Fatty acyl-CoA hydrolase precursor, medium chain
EH28_00747	1071	0	19	0.001	3	11.5507	Up	1.13648e-06	8.54829e-06	CUB and zona pellucida-like domain-containing protein 1
EH28_21253	768	0	13.14	0.001	2.97	11.5362	Up	8.49574e-05	0.000460389	Transmembrane protein 150A
EH28_02194	981	0	14.91	0.001	2.58	11.3332	Up	4.13932e-05	0.000238034	RAD51-associated protein 1
EH28_07317	1437	0	20.92	0.001	2.42	11.2408	Up	5.53716e-07	4.36757e-06	4F2 cell-surface antigen heavy chain
EH28_11999	1191	0	16	0.001	2.26	11.1421	Up	9.8261e-06	6.28425e-05	Glutamine synthetase
EH28_00614	1650	0	20.99	0.001	2.1	11.0362	Up	5.53716e-07	4.36589e-06	Tripartite motif-containing protein 16
EH28_11605	1290	0	16.05	0.001	2.08	11.0224	Up	9.8261e-06	6.2862e-05	Protocadherin gamma-A8
EH28_14113	1719	0	21	0.001	2.02	10.9801	Up	2.69782e-07	2.23232e-06	Tripartite motif-containing protein 16
EH28_19294	1971	0	15	0.001	1.25	10.2877	Up	2.01676e-05	0.000122728	Retrovirus-related Pol polyprotein LINE-1
EH28_13576	1623	0	12	0.001	1.22	10.2527	Up	0.000174371	0.000877053	Synaptotagmin-16
EH28_22749	3267	0	12	0.001	0.6	9.22882	Up	0.000174371	0.000876625	Ras and EF-hand domain-containing protein
EH28_20854	4605	0	17	0.001	0.59	9.20457	Up	4.78748e-06	3.24958e-05	Zinc finger protein 804A
EH28_08905	279	4.04	299.73	2.76	221.32	6.32532	Up	1.01599e-86	1.40377e-84	hypothetical protein
EH28_03612	690	2	56.79	0.48	14.43	4.90989	Up	1.47494e-15	2.80894e-14	hypothetical protein
EH28_25262	1659	3	84	0.28	8.37	4.90173	Up	8.75776e-23	2.51109e-21	Serotransferrin
EH28_03859	549	1	28	0.31	9.19	4.88972	Up	2.79056e-08	2.64621e-07	hypothetical protein
EH28_21018	369	5	136	2.43	70.94	4.86757	Up	5.44082e-36	2.56316e-34	Type III iodothyronine deiodinase
EH28_00503	849	1.03	25.66	0.2	5.2	4.70044	Up	2.17888e-07	1.8227e-06	Guanine deaminase
EH28_02897	498	0.5	12	0.17	4.4	4.6939	Up	0.000174371	0.000876839	hypothetical protein
EH28_18535	1254	17	395	2.15	52.76	4.61704	Up	3.18172e-99	5.19858e-97	Interleukin-1 receptor type 2
EH28_00999	588	1	22	0.29	6.68	4.52572	Up	1.68168e-06	1.23162e-05	RAD52 motif-containing protein 1
EH28_05328	2118	2.58	56.07	0.19	4.34	4.51362	Up	1.47494e-15	2.80634e-14	YTH domain family protein 1
EH28_11465	912	4.23	85.11	0.75	15.96	4.41143	Up	5.15022e-22	1.4251e-20	Enoyl-CoA delta isomerase 1, mitochondrial
EH28_10869	639	1	20	0.26	5.53	4.4107	Up	6.51632e-06	4.3094e-05	rRNA maturation factor
EH28_15888	846	1	19	0.19	3.86	4.34453	Up	1.27917e-05	8.00434e-05	Hypothetical protein
EH28_17225	648	3	54	0.77	14.71	4.25579	Up	5.85318e-14	9.86084e-13	Collectin-12
EH28_01483	909	168	2910	29.82	547.56	4.19866	Up	0	0	Endonuclease domain-containing 1 protein
EH28_04578	1860	1.86	32.19	0.16	2.85	4.15482	Up	1.77576e-09	1.94146e-08	Monofunctional C1-tetrahydrofolate synthase, mitochondrial
EH28_20523	5424	1	18	0.03	0.53	4.14296	Up	2.50582e-05	0.000149876	Nebulin-related-anchoring protein
EH28_08899	522	1	16	0.33	5.56	4.07455	Up	9.54824e-05	0.00051057	Ubiquitin-like protein
EH28_24853	1641	1.32	20	0.13	2.02	3.95777	Up	6.51632e-06	4.30663e-05	hypothetical protein
EH28_10484	1137	1.89	25.87	0.26	3.83	3.88076	Up	2.17888e-07	1.82196e-06	Serine/threonine-protein kinase MARK1
EH28_06303	663	1.5	20.88	0.38	5.55	3.86842	Up	6.51632e-06	4.30801e-05	Ras-related protein Rab-17
EH28_24999	348	2	26	1.04	14.56	3.80735	Up	8.46162e-07	6.50969e-06	Cyclin-dependent kinases regulatory subunit 1
EH28_18284	606	3	38	0.83	11.15	3.74779	Up	2.20474e-09	2.38513e-08	Cysteine dioxygenase type 1
EH28_04713	675	33	415	8.08	108.04	3.74107	Up	8.2938e-90	1.22838e-87	NAD(P)(+)--arginine ADP-ribosyltransferase 1
EH28_12270	1323	138	1718	16.47	216.88	3.71898	Up	0	0	Immune-responsive 1 protein
EH28_21275	1743	21	261	1.88	24.7	3.71571	Up	7.53098e-57	6.08001e-55	ADP-ribosyl cyclase 1
EH28_22877	1434	4	49	0.44	5.68	3.69032	Up	1.14824e-11	1.57277e-10	Hyaluronidase PH-20
EH28_21523	351	1.4	16.69	0.72	9.25	3.68338	Up	9.54824e-05	0.000510703	BolA-like protein 3
EH28_03460	324	21	231	11.94	141.26	3.56448	Up	1.5394e-48	1.0029e-46	hypothetical protein
EH28_04470	1398	1.72	18.54	0.19	2.21	3.53998	Up	2.50582e-05	0.00014992	Pentraxin-related protein PTX3
EH28_18965	1809	2	20	0.17	1.82	3.42033	Up	4.01488e-05	0.00023133	Diacylglycerol kinase beta
EH28_20962	435	6	58	2.41	24.88	3.36788	Up	1.24733e-12	1.88261e-11	hypothetical protein
EH28_05767	2025	37	355	2.84	28.76	3.3401	Up	3.45024e-70	3.5515e-68	Pentraxin-4
EH28_02364	1686	16	150	1.48	14.69	3.31117	Up	2.96936e-30	1.13625e-28	Intermediate filament protein ON3
EH28_21923	768	10	93	2.13	21.01	3.30215	Up	3.22458e-19	7.6745e-18	Interleukin-1 beta
EH28_07998	1113	3	27	0.43	4.09	3.24969	Up	2.41624e-06	1.72959e-05	Complement C1q-like protein 4
EH28_00280	1071	2.38	20.83	0.35	3.29	3.23266	Up	4.01488e-05	0.000231395	4-hydroxyphenylpyruvate dioxygenase-like protein
EH28_03740	1137	3	26	0.42	3.85	3.1964	Up	4.49542e-06	3.06448e-05	Endothelial PAS domain-containing protein 1
EH28_23427	1233	3	26	0.39	3.54	3.1822	Up	4.49542e-06	3.06346e-05	C-type lectin domain family 4 member M
EH28_00091	252	3	25	2.33	21.07	3.17679	Up	8.33608e-06	5.3933e-05	UPF0631 protein
EH28_06136	1992	5	42	0.39	3.46	3.14923	Up	5.06778e-09	5.25594e-08	Ribonuclease
EH28_18917	1170	9.71	80.19	1.32	11.52	3.12553	Up	1.9604e-16	3.98802e-15	Sister chromatid cohesion protein DCC1
EH28_03964	558	3.59	29.52	1.09	9.51	3.12512	Up	6.91706e-07	5.40013e-06	hypothetical protein
EH28_15385	1323	22	180	2.63	22.72	3.11083	Up	4.48872e-34	1.99158e-32	Basic leucine zipper transcriptional factor ATF-like 3
EH28_02979	444	8	64.53	3.13	27.02	3.10979	Up	7.30008e-13	1.12828e-11	hypothetical protein
EH28_00120	402	3.48	26.74	1.53	12.59	3.04067	Up	4.49542e-06	3.06549e-05	putative RNA-binding protein EIF1AD
EH28_18941	555	17	129	5.17	41.8	3.01527	Up	5.08716e-24	1.54014e-22	Interleukin-10
EH28_12269	861	9	68	1.69	13.57	3.00533	Up	2.88442e-13	4.61037e-12	BTB/POZ domain-containing protein KCTD12
EH28_00106	585	2.52	18.48	0.72	5.64	2.96963	Up	0.000141591	0.000727823	Leucine-rich repeat-containing protein 16A
EH28_09207	495	16.28	117.82	5.63	43.5	2.94981	Up	1.50858e-21	4.09185e-20	hypothetical protein
EH28_03932	1506	7	51	0.73	5.62	2.9446	Up	4.18944e-10	4.94258e-09	Hypothetical protein
EH28_18273	2742	33	240	1.85	14.24	2.94435	Up	1.46466e-42	8.19375e-41	Chromosome transmission fidelity protein 18
EH28_20907	756	4.18	30.16	0.91	6.93	2.92892	Up	1.70688e-06	1.24785e-05	Peroxisomal carnitine O-octanoyltransferase
EH28_14234	1920	3	21	0.24	1.8	2.90689	Up	9.48834e-05	0.000507763	Interleukin-17 receptor C
EH28_18311	534	3	21	0.95	7.11	2.90385	Up	9.48834e-05	0.000507895	Hypothetical protein
EH28_23619	1011	49	343	7.76	57.58	2.89144	Up	5.1614e-59	4.39082e-57	Quinone oxidoreductase PIG3
EH28_23129	915	110	770	19.39	143.87	2.89138	Up	2.25954e-130	5.47261e-128	Mitochondrial ornithine transporter 1
EH28_16650	1326	21	146	2.5	18.39	2.87892	Up	6.67482e-26	2.19162e-24	Glycine--tRNA ligase
EH28_20859	1443	637	4251	69.42	489.9	2.81906	Up	0	0	Metalloreductase STEAP4
EH28_14331	612	3.1	20.62	0.85	5.99	2.81702	Up	0.000172368	0.000869741	Swi5-dependent recombination DNA repair protein 1
EH28_05751	858	4	26	0.76	5.21	2.77721	Up	1.85299e-05	0.000113534	hypothetical protein
EH28_01293	1626	5.04	32.29	0.48	3.29	2.77698	Up	2.03858e-06	1.47672e-05	Exonuclease 1
EH28_03689	813	16	102	3.2	21.66	2.75889	Up	9.8474e-18	2.16128e-16	GTP cyclohydrolase 1
EH28_22263	1635	45	288	4.31	29.13	2.75675	Up	1.62918e-47	1.04162e-45	D-3-phosphoglycerate dehydrogenase
EH28_01417	762	19.15	117.17	4.11	26.7	2.69963	Up	9.04462e-20	2.21142e-18	Dehydrogenase/reductase SDR family member 11
EH28_05101	909	7.39	45.25	1.31	8.51	2.69959	Up	1.44003e-08	1.4144e-07	Epithelial cell adhesion molecule
EH28_08318	666	5	30	1.24	7.93	2.67698	Up	6.51076e-06	4.3071e-05	Centrosomal protein
EH28_00963	1743	4.01	24.04	0.36	2.28	2.66297	Up	5.95744e-05	0.000333096	PiggyBac transposable element-derived protein 2
EH28_16651	693	22	131	5.24	33.13	2.6605	Up	1.45712e-21	3.9627e-20	Glycine--tRNA ligase
EH28_25064	750	18	107	3.93	24.81	2.65832	Up	7.4839e-18	1.65668e-16	Geminin
EH28_23109	5391	4	23	0.11	0.69	2.64909	Up	0.000106062	0.000560016	Synaptotagmin-like protein 2
EH28_20154	2643	25	148	1.46	9.12	2.64307	Up	4.27718e-24	1.29874e-22	Centromere protein T
EH28_00235	1113	375	2194	53.67	332.47	2.63104	Up	0	0	Threonine--tRNA ligase, cytoplasmic
EH28_03976	1677	7	40	0.65	3.94	2.59968	Up	2.55228e-07	2.12127e-06	High affinity choline transporter 1
EH28_14813	1248	9	51	1.14	6.85	2.58707	Up	5.83126e-09	6.01142e-08	Origin recognition complex subunit 5
EH28_11226	1218	573	3237	74.57	445.85	2.57989	Up	0	0	Threonine--tRNA ligase, cytoplasmic
EH28_11676	1212	8	45	1.05	6.23	2.56884	Up	5.10002e-08	4.68097e-07	Kelch domain-containing protein 1
EH28_15580	1035	456	2538	70.48	415.53	2.55967	Up	0	0	Gamma-glutamyl hydrolase
EH28_15312	1386	11	61	1.25	7.33	2.55189	Up	2.38584e-10	2.88078e-09	Serine/threonine-protein kinase Nek2
EH28_04186	3684	5	28	0.21	1.23	2.5502	Up	2.04612e-05	0.000124368	N-lysine methyltransferase SETD8
EH28_13993	300	120	639	74.97	430.24	2.52076	Up	1.91499e-92	2.96421e-90	C-C motif chemokine 4
EH28_14495	1323	26.79	144.76	3.2	18.27	2.51333	Up	1.38593e-22	3.92465e-21	SH2 domain-containing protein 7
EH28_20488	2388	44	237	2.85	16.2	2.50696	Up	1.40616e-35	6.51994e-34	Delta-1-pyrroline-5-carboxylate synthase
EH28_08891	453	9	47	3.45	19.23	2.47869	Up	5.44884e-08	4.97893e-07	hypothetical protein
EH28_00921	1293	7	37	0.86	4.78	2.4746	Up	1.37861e-06	1.02202e-05	Diacylglycerol O-acyltransferase 1
EH28_02913	501	4.57	23.79	1.56	8.66	2.47282	Up	0.000106062	0.00056016	Mitochondrial intermembrane space import and assembly protein 40
EH28_00098	675	24.03	124.37	5.89	32.38	2.45876	Up	8.02002e-19	1.86352e-17	Transferrin receptor protein 1
EH28_04331	1578	5	26	0.5	2.73	2.4489	Up	6.31486e-05	0.000351742	putative protein-like protein
EH28_24306	696	40	202	9.47	50.84	2.42453	Up	2.70278e-29	9.98961e-28	Thymidine kinase, cytosolic
EH28_17893	1932	194.51	984.75	15.66	83.76	2.41918	Up	9.33652e-137	2.52909e-134	Interferon-induced protein 44
EH28_18075	846	7.42	37.34	1.42	7.59	2.41821	Up	1.37861e-06	1.02239e-05	Ribonuclease H2 subunit A
EH28_00588	1257	88.86	448.41	11.19	59.74	2.41649	Up	2.20418e-63	2.11058e-61	Cystathionine gamma-lyase
EH28_05187	2604	11	55	0.65	3.44	2.4039	Up	6.57126e-09	6.73382e-08	Fanconi anemia-associated protein
EH28_21257	969	12.94	63.49	2.14	11.15	2.38136	Up	2.56042e-10	3.07534e-09	Sideroflexin-1
EH28_16128	1827	9.99	49	0.85	4.42	2.37851	Up	1.79268e-08	1.74661e-07	Prostaglandin G/H synthase 2
EH28_20681	639	7	34	1.82	9.41	2.37026	Up	7.1999e-06	4.71002e-05	Pairing-like protein 2
EH28_07574	375	42	202	20.04	103.33	2.3663	Up	2.49538e-28	8.91882e-27	Basic leucine zipper transcriptional factor ATF-like protein
EH28_11276	2358	65	317	4.26	21.95	2.3653	Up	5.30516e-44	3.05931e-42	Complement component C7
EH28_08048	897	12	58	2.16	11.07	2.35755	Up	3.9145e-09	4.10953e-08	Tumor necrosis factor receptor superfamily member 11B
EH28_08667	381	8	38	3.75	19.07	2.34634	Up	2.44172e-06	1.74601e-05	Coiled-coil-helix-coiled-coil-helix domain-containing protein 5
EH28_05186	429	15	71	6.12	30.95	2.33834	Up	9.52844e-11	1.19393e-09	Baculoviral IAP repeat-containing protein 5.2
EH28_02248	495	10.9	51.54	3.77	19.03	2.33564	Up	1.89292e-08	1.83559e-07	Calcineurin subunit B type 1
EH28_09183	402	16.44	75.55	7.23	35.57	2.29859	Up	3.3075e-11	4.35646e-10	hypothetical protein
EH28_24129	3519	13	61	0.57	2.8	2.29639	Up	2.31288e-09	2.49295e-08	Ankyrin repeat and LEM domain-containing protein 1
EH28_22350	645	10	46	2.57	12.59	2.29244	Up	2.82936e-07	2.33272e-06	DNA-directed RNA polymerase III subunit RPC7
EH28_13616	4998	786	3638	23.99	117.1	2.28724	Up	0	0	Coagulation factor VIII
EH28_07248	1968	1975	9117	156.02	760.78	2.28575	Up	0	0	Arginine--tRNA ligase, cytoplasmic
EH28_24121	453	16	73	6.13	29.86	2.28426	Up	9.546e-11	1.1954e-09	DNA-directed RNA polymerases I, II, and III subunit RPABC3
EH28_15456	279	9	40	6.15	29.54	2.26401	Up	2.40724e-06	1.72495e-05	Targeting protein for Xklp2-B
EH28_04785	2145	36.46	164.98	2.64	12.6	2.25481	Up	2.1275e-22	5.95903e-21	DNA polymerase delta catalytic subunit
EH28_22251	714	21	94	4.84	23	2.24855	Up	2.82668e-13	4.52863e-12	Kinetochore protein Spc25
EH28_19414	1335	8	36	0.95	4.5	2.24393	Up	7.13174e-06	4.6684e-05	Acyl-coenzyme A thioesterase 4
EH28_24073	744	16	71	3.52	16.61	2.2384	Up	2.73012e-10	3.27154e-09	Centromere protein H
EH28_05883	3738	5.74	26.14	0.24	1.13	2.23522	Up	6.31486e-05	0.000351647	G-protein coupled receptor family C group 6 member A
EH28_18678	1104	41	179	5.92	27.36	2.2084	Up	1.50972e-23	4.4979e-22	Lymphokine-activated killer T-cell-originated protein kinase
EH28_13614	1479	17	73	1.81	8.2	2.17963	Up	2.66126e-10	3.19274e-09	Phosphoethanolamine N-methyltransferase 3
EH28_17558	261	18.66	78.09	13.88	62.85	2.17891	Up	5.46682e-11	7.05614e-10	Cytochrome c oxidase subunit 6B1
EH28_04542	672	8	34	1.97	8.89	2.17399	Up	2.04704e-05	0.000124351	Chromosome transmission fidelity protein 8
EH28_11194	3984	83	354	3.19	14.34	2.16842	Up	3.26596e-44	1.90471e-42	Fanconi anemia group I protein
EH28_07592	1374	10.59	44.37	1.21	5.38	2.1526	Up	8.15426e-07	6.29913e-06	Carnitine O-acetyltransferase
EH28_12752	519	10.68	43.86	3.5	15.34	2.13187	Up	1.37671e-06	1.02134e-05	Hypothetical protein
EH28_05059	2382	39	160	2.53	10.97	2.11635	Up	3.39554e-20	8.56666e-19	BRCA1-associated RING domain protein 1
EH28_19276	2427	25	102	1.59	6.86	2.10918	Up	2.487e-13	4.01253e-12	Transcription factor E2F7
EH28_04128	2586	41.01	167.78	2.45	10.57	2.10912	Up	6.8289e-21	1.77733e-19	Interferon-induced very large GTPase 1
EH28_07200	1035	26	105	4.02	17.19	2.0963	Up	1.42585e-13	2.33338e-12	Tumor suppressor candidate 5
EH28_18727	1062	14.9	59.76	2.24	9.52	2.08746	Up	1.84803e-08	1.79544e-07	Adenylosuccinate lyase
EH28_12158	1788	97	390	8.46	35.94	2.08686	Up	3.36768e-46	2.10731e-44	Protein regulator of cytokinesis 1
EH28_02652	687	19	76	4.57	19.4	2.08579	Up	4.03572e-10	4.76669e-09	Polyamine-modulated factor 1
EH28_23617	870	16	64	2.98	12.63	2.08347	Up	9.9841e-09	1.00216e-07	Centromere protein O
EH28_11396	2796	8	32	0.44	1.86	2.07973	Up	5.7643e-05	0.000322911	putative ribonuclease
EH28_21119	3216	487	1950	23.26	98.27	2.0789	Up	4.82792e-223	2.48481e-220	hypothetical protein
EH28_10174	750	24	95	5.24	22.02	2.07118	Up	3.24926e-12	4.72739e-11	Armadillo repeat-containing protein 1
EH28_08085	735	175	692	39.06	164.02	2.07011	Up	1.79998e-79	2.14198e-77	Ribonucleoside-diphosphate reductase subunit M2
EH28_08640	1242	226	891	28.82	120.22	2.06053	Up	1.56004e-101	2.59005e-99	Argininosuccinate synthase
EH28_13310	369	8	31	3.89	16.17	2.05548	Up	9.59782e-05	0.000512955	CDGSH iron-sulfur domain-containing protein 3, mitochondrial
EH28_08986	711	44	172	10.18	42.28	2.05424	Up	9.50972e-21	2.44721e-19	Acyl-coenzyme A thioesterase 2, mitochondrial
EH28_21520	546	76	296	23.55	97.7	2.05263	Up	1.72441e-34	7.76816e-33	Glycine cleavage system H protein, mitochondrial
EH28_04952	3093	305	1196	15.16	62.72	2.04866	Up	5.42458e-135	1.41362e-132	Glycine dehydrogenase [decarboxylating], mitochondrial
EH28_05423	1311	7.2	28.15	0.87	3.59	2.0449	Up	0.000173673	0.000875254	E3 ubiquitin-protein ligase RAD18
EH28_19133	438	34	131	13.53	55.73	2.04229	Up	5.93644e-16	1.16727e-14	Deoxyribonucleoside 5'-monophosphate N-glycosidase
EH28_14357	660	16	62	4.02	16.55	2.04156	Up	2.72406e-08	2.58673e-07	Acylpyruvase FAHD1, mitochondrial
EH28_24009	810	15	58	3.01	12.36	2.03784	Up	7.96968e-08	7.09346e-07	Thiamin pyrophosphokinase 1
EH28_20155	258	35	132	26.42	107.86	2.02946	Up	9.00068e-16	1.74974e-14	NADH dehydrogenase [ubiquinone] 1 alpha subcomplex subunit 4
EH28_03239	12450	88	339	1.07	4.35	2.0234	Up	6.95406e-39	3.54364e-37	Fibrocystin-L
EH28_07062	1476	33.9	129.9	3.61	14.62	2.01787	Up	6.35362e-16	1.24573e-14	Interferon-induced very large GTPase 1
EH28_15428	519	7.46	28.36	2.45	9.92	2.01756	Up	0.000173673	0.00087504	hypothetical protein
EH28_16901	696	20	76	4.74	19.13	2.01288	Up	1.0193e-09	1.14418e-08	Retinoid-binding protein 7
EH28_19436	1770	11	42	0.97	3.91	2.01111	Up	5.98472e-06	3.98343e-05	Transcription factor 19
EH28_12462	2112	1948.29	7429.04	143.11	576.31	2.00972	Up	0	0	Coronin-1A
EH28_24297	1254	75	284	9.47	37.93	2.0019	Up	2.4752e-32	1.01914e-30	Keratin, type I cytoskeletal 20
EH28_05685	1344	113.92	429.48	13.37	53.33	1.99595	Up	3.99122e-48	2.57578e-46	Elongation factor Tu, mitochondrial
EH28_21533	735	16	60	3.57	14.22	1.99393	Up	7.34328e-08	6.55862e-07	UPF0544 protein
EH28_16243	969	38	142	6.3	24.95	1.98562	Up	1.0075e-16	2.08246e-15	Sideroflexin-1
EH28_01341	3780	32.9	122.95	1.33	5.26	1.98364	Up	8.03964e-15	1.45186e-13	Protein timeless
EH28_17226	771	118	438	25.01	98.52	1.97791	Up	4.42148e-48	2.84453e-46	C-type lectin domain family 4 member E
EH28_21159	5412	10	37	0.28	1.1	1.974	Up	2.92334e-05	0.000172444	Regulator of G-protein signaling 22
EH28_07725	1890	27	100	2.22	8.7	1.97046	Up	4.2463e-12	6.07495e-11	Rac GTPase-activating protein 1
EH28_01644	459	9.15	33.27	3.45	13.4	1.95756	Up	8.72002e-05	0.000471179	Interferon-inducible GTPase 5
EH28_10111	1743	664	2418	59.46	228.83	1.94428	Up	1.77411e-252	1.10678e-249	hypothetical protein
EH28_15315	1992	33	120	2.57	9.89	1.9442	Up	5.17364e-14	8.75902e-13	Denticleless protein
EH28_10643	834	77	279	14.99	57.62	1.94257	Up	1.61287e-30	6.25315e-29	Borealin
EH28_08379	987	17.3	62.34	2.81	10.74	1.93435	Up	6.69854e-08	6.02986e-07	Mortality factor 4-like protein 1
EH28_07798	519	12	43	3.94	15.04	1.93254	Up	8.8984e-06	5.72652e-05	hypothetical protein
EH28_20243	3702	42	152	1.74	6.64	1.9321	Up	2.70698e-17	5.75115e-16	Electrogenic sodium bicarbonate cotransporter 1
EH28_20062	1890	62	224	5.11	19.49	1.93134	Up	9.65874e-25	3.02655e-23	Chromatin assembly factor 1 subunit B
EH28_21922	903	27	97	4.83	18.38	1.92804	Up	1.80992e-11	2.44174e-10	Cytoskeleton-associated protein 2-like protein
EH28_09856	4110	34	123	1.27	4.83	1.92719	Up	2.91484e-14	5.05968e-13	DNA2-like helicase
EH28_08094	867	513.19	1840.03	95.82	364.36	1.92697	Up	1.02377e-189	4.39092e-187	Interferon-induced protein 44
EH28_12864	738	12	43	2.67	10.15	1.92657	Up	8.8984e-06	5.72473e-05	DNA repair protein RAD51
EH28_16781	1284	20	71	2.46	9.25	1.9108	Up	1.16245e-08	1.16002e-07	F-box only protein 5
EH28_17566	4740	244	869	7.86	29.51	1.9086	Up	5.8352e-90	8.76856e-88	DNA topoisomerase 2-alpha
EH28_18068	723	19	67	4.32	16.17	1.90422	Up	3.37082e-08	3.16007e-07	Centromere protein M
EH28_04737	894	22.43	78.83	4.05	15.1	1.89855	Up	2.24082e-09	2.42034e-08	Interferon-inducible GTPase 5
EH28_10052	1539	213	751	21.71	80.91	1.89796	Up	3.31812e-77	3.81621e-75	Histone-binding protein N1/N2
EH28_21262	846	102.02	357.55	19.56	72.71	1.89425	Up	2.55748e-37	1.25959e-35	Gap junction protein
EH28_01519	966	14	49	2.33	8.64	1.8907	Up	2.71118e-06	1.92201e-05	Testisin
EH28_03132	1671	45.41	159.27	4.25	15.75	1.88982	Up	1.25794e-17	2.73465e-16	Protein-tyrosine kinase 6
EH28_15866	2190	9.48	33.18	0.67	2.48	1.88811	Up	8.72002e-05	0.000471302	F-box/LRR-repeat protein 18
EH28_12471	1275	9.73	34.06	1.21	4.47	1.88527	Up	5.29826e-05	0.000298183	B-cell lymphoma/leukemia 10
EH28_00732	2043	76	266	5.78	21.35	1.88509	Up	3.26574e-28	1.16117e-26	Mitofusin-1
EH28_07594	1317	201.91	701	24.21	88.92	1.8769	Up	2.17268e-71	2.34183e-69	NACHT, LRR and PYD domains-containing protein 12
EH28_12165	1035	8.98	31.02	1.39	5.08	1.86974	Up	9.59782e-05	0.000512822	Fanconi anemia group F protein
EH28_14566	1659	37	128	3.49	12.75	1.8692	Up	3.45976e-14	5.96034e-13	putative interleukin-17 receptor E-like protein
EH28_09849	669	32	110	7.92	28.92	1.8685	Up	2.5777e-12	3.79322e-11	Protein MIS12
EH28_14211	501	48	164	16.39	59.71	1.86516	Up	1.46485e-17	3.16442e-16	Peptidyl-prolyl cis-trans isomerase-like 1
EH28_01365	996	30	103	4.83	17.57	1.86302	Up	1.3202e-11	1.79993e-10	Histone chaperone asf1b-B
EH28_19152	699	1284	4377	302.71	1096.35	1.8567	Up	0	0	Non-specific cytotoxic cell receptor protein 1
EH28_00127	273	11.18	37.39	7.86	28.39	1.85278	Up	6.88504e-05	0.000380618	Fucolectin-5
EH28_17598	2727	434	1485	24.53	88.58	1.85243	Up	3.15216e-146	9.40486e-144	G-protein coupled receptor 161
EH28_12019	1602	182	621	17.79	64.16	1.85061	Up	4.9722e-62	4.56976e-60	Glutamate decarboxylase-like protein 1
EH28_11910	1584	41	139	4.05	14.53	1.84304	Up	5.43882e-15	9.96165e-14	hypothetical protein
EH28_05841	1470	90	305	9.62	34.47	1.84123	Up	4.30492e-31	1.6978e-29	Prostacyclin synthase
EH28_13762	492	17	57	5.92	21.19	1.83971	Up	7.3291e-07	5.69804e-06	Peptidyl-prolyl cis-trans isomerase-like 3
EH28_24646	1911	73	247	5.94	21.25	1.83893	Up	1.94554e-25	6.27788e-24	Rac GTPase-activating protein 1
EH28_04688	2874	99.47	333.98	5.33	18.88	1.82465	Up	1.53519e-33	6.65366e-32	Rho GTPase-activating protein 11A
EH28_00538	5103	89	299	2.66	9.42	1.8243	Up	3.05868e-30	1.16609e-28	Protein CASC5
EH28_04357	1821	46	154	3.94	13.93	1.82193	Up	2.98996e-16	5.9936e-15	Spindle and kinetochore-associated protein 3
EH28_09560	6768	13	43	0.29	1.02	1.81444	Up	2.05538e-05	0.000124637	Rho guanine nucleotide exchange factor 40
EH28_22621	1848	22	73	1.85	6.5	1.81291	Up	2.37512e-08	2.27004e-07	Phosphorylase b kinase gamma catalytic chain, skeletal muscle isoform
EH28_01873	1173	1213	4022	164.25	576.47	1.81135	Up	0	0	L-threonine 3-dehydrogenase, mitochondrial
EH28_13192	1230	82	270	10.56	36.81	1.80149	Up	6.80204e-27	2.31844e-25	Sphingosine 1-phosphate receptor 1
EH28_16470	624	127	416	33.92	118.17	1.80066	Up	2.41944e-40	1.28705e-38	DNA damage-inducible transcript 4-like protein
EH28_20046	3618	40	131	1.69	5.85	1.79141	Up	9.80056e-14	1.62844e-12	Lymphocyte function-associated antigen 3
EH28_14666	816	113	367	22.52	77.61	1.78504	Up	1.85805e-35	8.5574e-34	Haptoglobin
EH28_14252	2733	18	59	1.02	3.51	1.7829	Up	6.44846e-07	5.0477e-06	A/G-specific adenine DNA glycosylase
EH28_20835	1263	36	117	4.51	15.51	1.782	Up	2.53348e-12	3.73884e-11	Pachytene checkpoint protein 2
EH28_18033	1749	196.42	639.23	17.53	60.28	1.78185	Up	9.5609e-61	8.41155e-59	Structural maintenance of chromosomes protein 2
EH28_23173	888	14	45	2.55	8.68	1.7672	Up	1.79325e-05	0.000110202	Tumor necrosis factor receptor superfamily member 6B
EH28_12927	3201	78	250	3.74	12.66	1.75917	Up	2.59434e-24	7.97159e-23	Mis18-binding protein 1
EH28_09259	999	26	83	4.17	14.11	1.7586	Up	5.60902e-09	5.78812e-08	DNA repair protein RAD52
EH28_19976	3696	35	112	1.45	4.9	1.75673	Up	1.13165e-11	1.55109e-10	Protein diaphanous
EH28_09210	501	11.62	36.83	3.97	13.41	1.7561	Up	0.000110545	0.000581599	Dr1-associated corepressor
EH28_15704	1002	48	153	7.68	25.93	1.75544	Up	2.28306e-15	4.28844e-14	Indoleamine 2,3-dioxygenase 2
EH28_06542	2616	116	371	6.84	23.09	1.7552	Up	3.12948e-35	1.43809e-33	Kinesin-like protein KIF23
EH28_10785	6291	164	525	3.97	13.39	1.75395	Up	3.23932e-49	2.15818e-47	DNA polymerase epsilon catalytic subunit A
EH28_24775	1365	134	427	15.48	52.16	1.75254	Up	3.87958e-40	2.04792e-38	Kinetochore protein Nuf2
EH28_20124	1974	60	191	4.72	15.89	1.75126	Up	8.5312e-19	1.97784e-17	HAUS augmin-like complex subunit 5
EH28_23032	471	28	88	10.25	34.4	1.74678	Up	2.70726e-09	2.8968e-08	Optic atrophy 3 protein
EH28_19016	3900	94	299	3.69	12.38	1.74632	Up	1.55756e-28	5.62551e-27	Sperm-associated antigen 5
EH28_07609	3531	131	415	5.69	19.01	1.74026	Up	8.40196e-39	4.26037e-37	Actin-binding protein anillin
EH28_08734	1188	39	123	5.21	17.39	1.7389	Up	1.70279e-12	2.54949e-11	G1/S-specific cyclin-E2
EH28_04810	3282	77	243	3.6	11.99	1.73576	Up	2.78974e-23	8.20463e-22	Regulator of telomere elongation helicase 1
EH28_22289	1158	49.96	156.75	6.86	22.78	1.73149	Up	1.27384e-15	2.44633e-14	Cell division cycle-associated protein 7
EH28_14915	435	21.68	67.35	8.7	28.89	1.73148	Up	1.71404e-07	1.45573e-06	Protein ccsmst1
EH28_04878	2673	386	1212	22.27	73.79	1.72832	Up	7.5419e-109	1.43764e-106	DNA replication licensing factor mcm2
EH28_15929	687	23.08	71.61	5.54	18.28	1.72231	Up	1.29033e-07	1.1138e-06	Suppressor of cytokine signaling 3
EH28_09154	1878	64	200	5.31	17.52	1.72222	Up	3.18406e-19	7.58683e-18	Protein downstream neighbor of son
EH28_19651	1302	60	187	7.28	24.01	1.72163	Up	5.10746e-18	1.13673e-16	Cyclin-A2
EH28_19835	4788	44	137	1.4	4.61	1.71934	Up	1.4238e-13	2.33188e-12	ATP-dependent DNA helicase Q4
EH28_07983	420	13	40	5.43	17.88	1.71932	Up	8.24528e-05	0.000448232	hypothetical protein
EH28_09219	2559	102	318	6.15	20.25	1.71926	Up	1.40302e-29	5.24209e-28	Lymphoid-specific helicase
EH28_21973	1863	54	168	4.51	14.84	1.71829	Up	2.63766e-16	5.3289e-15	Wee1-like protein kinase
EH28_17464	3735	128	399	5.25	17.26	1.71704	Up	1.07125e-36	5.15277e-35	Chromosome-associated kinesin KIF4
EH28_09891	1824	201	625	17.17	56.42	1.71632	Up	2.28896e-56	1.81941e-54	Replication protein A DNA-binding subunit
EH28_17018	1305	30	93	3.63	11.91	1.71413	Up	1.30233e-09	1.44145e-08	Aurora kinase A
EH28_23929	345	21.95	66.84	11.57	37.83	1.70914	Up	2.70298e-07	2.23479e-06	Ig lambda-6 chain C region
EH28_05912	1449	13	40	1.41	4.59	1.7028	Up	8.24528e-05	0.000448114	POC1 centriolar protein
EH28_01022	1698	65	200	5.98	19.45	1.70155	Up	6.72602e-19	1.57172e-17	Cell division control protein 6
EH28_05890	4371	128	395	4.48	14.57	1.70143	Up	6.26592e-36	2.94513e-34	Centromere-associated protein E
EH28_19938	975	74	227	12.19	39.62	1.70053	Up	3.5637e-21	9.43006e-20	Thymidylate synthase
EH28_08579	1323	170	522	20.29	65.9	1.69951	Up	1.12579e-46	7.10941e-45	Equilibrative nucleoside transporter 2
EH28_22768	2001	227	697	17.63	57.17	1.69723	Up	9.6375e-62	8.77908e-60	Kinetochore protein NDC80
EH28_16041	1173	13.8	42.11	1.87	6.04	1.69151	Up	3.28204e-05	0.000191898	Branched-chain-amino-acid aminotransferase, cytosolic
EH28_08354	510	112	339	37.47	120.94	1.69048	Up	2.22182e-30	8.5337e-29	Deoxyuridine 5'-triphosphate nucleotidohydrolase, mitochondrial
EH28_04056	1104	23	70	3.32	10.7	1.68836	Up	2.01836e-07	1.69462e-06	Centromere protein L
EH28_24131	7659	69	210	1.37	4.39	1.68005	Up	1.57748e-19	3.81169e-18	Kinesin-like protein KIF14
EH28_01274	927	32.76	98.96	5.69	18.23	1.67981	Up	6.24782e-10	7.2139e-09	Mitochondrial carnitine/acylcarnitine carrier protein CACL
EH28_11049	516	101	303	33.35	106.66	1.67726	Up	4.84856e-27	1.66085e-25	hypothetical protein
EH28_19403	2040	41	124	3.12	9.97	1.67605	Up	4.86584e-12	6.9276e-11	Forkhead box protein M1
EH28_10173	1134	23.27	70.26	3.27	10.44	1.67476	Up	2.01836e-07	1.69392e-06	Protein FAM54A
EH28_20342	2925	21.14	63.81	1.11	3.54	1.67319	Up	1.03873e-06	7.87637e-06	Monofunctional C1-tetrahydrofolate synthase, mitochondrial
EH28_17570	5718	529	1599	14.09	44.91	1.67237	Up	1.16634e-136	3.11837e-134	Antigen KI-67
EH28_22527	732	19	57	4.26	13.57	1.6715	Up	3.44242e-06	2.3918e-05	Rho-related GTP-binding protein RhoE
EH28_01932	942	168.49	505.25	28.79	91.49	1.66805	Up	4.33784e-44	2.50851e-42	Interferon-induced protein 44-like protein
EH28_03690	3393	175	526	7.91	25.1	1.66594	Up	7.55818e-46	4.67268e-44	WD repeat and HMG-box DNA-binding protein 1
EH28_12034	4206	154.98	465.82	5.63	17.86	1.66553	Up	6.01138e-41	3.26534e-39	hypothetical protein
EH28_00227	414	211.24	626.18	89.76	284.67	1.66515	Up	2.17202e-53	1.59129e-51	Fucolectin-1
EH28_03073	2064	58.42	175.24	4.39	13.92	1.66487	Up	2.31584e-16	4.70644e-15	ATPase family AAA domain-containing protein 3
EH28_07475	354	142	419	72.57	229.83	1.66312	Up	4.70974e-36	2.22895e-34	PCNA-associated factor
EH28_16664	537	35	104	11.05	34.98	1.66248	Up	3.99052e-10	4.71601e-09	Coiled-coil domain-containing protein 58
EH28_21987	2217	27	81	1.89	5.98	1.66176	Up	2.91658e-08	2.7619e-07	Sodium-dependent neutral amino acid transporter B(0)AT2
EH28_25286	2019	71	212	5.46	17.23	1.65795	Up	2.81836e-19	6.73104e-18	Kinesin-like protein KIF2C
EH28_09172	642	20.47	60.76	5.3	16.72	1.65751	Up	1.88992e-06	1.37532e-05	hypothetical protein
EH28_12318	7344	177	529	3.66	11.54	1.65673	Up	8.7033e-46	5.36452e-44	Nuclear mitotic apparatus protein 1
EH28_16181	4638	737	2203	24.27	76.49	1.6561	Up	5.5725e-185	2.29442e-182	Carbamoyl-phosphate synthase [ammonia], mitochondrial
EH28_09129	1791	43	128	3.74	11.78	1.65523	Up	3.6085e-12	5.20225e-11	Protein zwilch
EH28_07177	4275	152	454	5.44	17.12	1.654	Up	1.67094e-39	8.59993e-38	Condensin-2 complex subunit D3
EH28_13000	1995	42	125	3.27	10.28	1.65248	Up	6.49132e-12	9.12197e-11	hypothetical protein
EH28_15062	2811	42	125	2.3	7.23	1.65236	Up	6.49132e-12	9.11574e-11	Kinesin-like protein KIF18A
EH28_09070	807	63	186	12.71	39.81	1.64717	Up	7.10954e-17	1.47843e-15	Deoxycytidine kinase
EH28_10638	4023	122	362	4.64	14.52	1.64584	Up	1.39877e-31	5.60243e-30	Claspin
EH28_17459	273	38	110	26.7	83.52	1.64528	Up	2.49928e-10	3.00541e-09	Barrier-to-autointegration factor
EH28_12182	3492	132	391	5.8	18.12	1.64346	Up	6.54026e-34	2.88936e-32	Mitotic checkpoint serine/threonine-protein kinase BUB1
EH28_07806	525	96	281	31.08	96.98	1.6417	Up	1.80886e-24	5.60828e-23	Hypothetical protein MJ0240
EH28_03489	5991	31	92	0.79	2.46	1.63873	Up	4.23332e-09	4.43293e-08	NHS-like protein 1
EH28_16070	318	28	81	16.29	50.7	1.638	Up	5.97018e-08	5.41684e-07	Cytochrome c-b
EH28_07742	6849	53	157	1.18	3.67	1.63699	Up	1.5895e-14	2.82095e-13	Citron Rho-interacting kinase
EH28_18770	996	14	41	2.25	6.99	1.63537	Up	0.00011015	0.000579665	Hypothetical protein
EH28_09236	912	156	457	27.59	85.69	1.63498	Up	7.8823e-39	4.00674e-37	Cyclin-dependent kinase 1
EH28_07617	369	110	317	53.51	165.35	1.62764	Up	6.89898e-27	2.34759e-25	Replication protein A
EH28_22219	1413	36	105	4.01	12.37	1.62517	Up	5.27552e-10	6.14294e-09	Calcium-binding mitochondrial carrier protein SCaMC-2-A
EH28_23618	468	17	49	6.27	19.3	1.62206	Up	2.77302e-05	0.000163952	hypothetical protein
EH28_05909	1143	61.71	179.42	8.59	26.43	1.62145	Up	3.51588e-16	7.00014e-15	Isoleucine--tRNA ligase, cytoplasmic
EH28_00332	1131	25.6	74.24	3.6	11.06	1.61928	Up	1.48564e-07	1.26961e-06	Hsp90 co-chaperone Cdc37
EH28_19695	1299	39	113	4.74	14.54	1.61707	Up	1.38755e-10	1.71667e-09	Transmembrane protein 194A
EH28_13472	2448	312	905	19.69	60.31	1.61493	Up	2.83646e-74	3.19094e-72	DNA replication licensing factor MCM3
EH28_24874	2523	84	243	5.14	15.7	1.61092	Up	4.53534e-21	1.19093e-19	Protein MCM10
EH28_05594	7356	708	2051	14.63	44.66	1.61005	Up	1.13799e-165	3.97082e-163	Protein Wiz
EH28_04805	2661	126	364	7.3	22.26	1.60849	Up	9.89866e-31	3.85954e-29	Condensin complex subunit 3
EH28_04209	2769	138	398	7.68	23.37	1.60548	Up	2.21624e-33	9.46592e-32	Kinesin-like protein KIF20A
EH28_21353	6549	82.48	238.12	1.92	5.83	1.60239	Up	9.47634e-21	2.44167e-19	Kinetochore-associated protein 1
EH28_16469	1239	285	817	36.43	110.52	1.60111	Up	3.17114e-66	3.15383e-64	Transmembrane protein 173
EH28_01000	876	41	117	7.57	22.91	1.59761	Up	1.00734e-10	1.25914e-09	hypothetical protein
EH28_07214	831	32.04	91.38	6.26	18.94	1.5972	Up	1.31983e-08	1.30695e-07	Sulfatase-modifying factor 2
EH28_07353	1287	28	80	3.44	10.4	1.5961	Up	9.18392e-08	8.10066e-07	Mitotic checkpoint serine/threonine-protein kinase BUB1 beta
EH28_18677	1995	99	283	7.71	23.28	1.59429	Up	6.21508e-24	1.8761e-22	N-acetyltransferase ESCO2
EH28_01190	924	378	1076	65.93	198.93	1.59325	Up	7.35144e-86	9.95685e-84	Serine/threonine-protein kinase pim-2
EH28_01084	2001	36.17	103.15	2.81	8.46	1.59009	Up	1.24597e-09	1.38353e-08	Far upstream element-binding protein 2
EH28_08813	897	39	110	7.02	21	1.58085	Up	4.98946e-10	5.82302e-09	Cyclin-dependent kinase 2
EH28_01763	498	20	56	6.87	20.53	1.57935	Up	1.08229e-05	6.86206e-05	Cytidine deaminase
EH28_15879	1749	122	345	10.89	32.53	1.57877	Up	1.91885e-28	6.88213e-27	Serine/threonine-protein kinase PLK1
EH28_13620	360	32	89	16.03	47.83	1.57714	Up	3.08286e-08	2.90999e-07	Thiosulfate sulfurtransferase/rhodanese-like domain-containing protein 1
EH28_20796	834	52	146	10.12	30.15	1.57495	Up	8.6849e-13	1.32934e-11	Kinetochore protein Spc24
EH28_09832	8229	200	565	3.69	10.99	1.5745	Up	1.78558e-45	1.09079e-43	Centromere protein F
EH28_04668	1557	91	256	9.16	27.25	1.57284	Up	2.27408e-21	6.08006e-20	Neutral amino acid transporter B(0)
EH28_25266	1506	70	197	7.3	21.71	1.57239	Up	8.46628e-17	1.75701e-15	Cell division cycle protein 20
EH28_10105	2571	76	214	4.56	13.56	1.57225	Up	3.9284e-18	8.81941e-17	Complement component C7
EH28_22991	822	15	42	2.97	8.81	1.56868	Up	0.000143912	0.000738094	ATPase SWSAP1
EH28_07301	2382	502	1409	32.59	96.56	1.567	Up	8.47764e-110	1.63111e-107	Ribonucleoside-diphosphate reductase large subunit
EH28_08095	3615	479.67	1346.8	20.34	60.24	1.5664	Up	3.90724e-105	6.99464e-103	Interferon-induced protein 44
EH28_18276	693	102	284	24.28	71.82	1.56462	Up	3.11142e-23	9.11164e-22	Suppressor of cytokine signaling 1
EH28_19722	4332	48	134	1.69	4.99	1.56202	Up	9.00822e-12	1.24884e-10	DNA (cytosine-5)-methyltransferase 3B
EH28_06044	2709	25.1	70.21	1.43	4.22	1.56123	Up	8.36878e-07	6.44068e-06	Sacsin
EH28_06909	837	154	428	29.86	88.05	1.56011	Up	3.98506e-34	1.77962e-32	Proteasome assembly chaperone 1
EH28_13468	1365	32	89	3.7	10.87	1.55475	Up	3.08286e-08	2.90865e-07	Serine/threonine-protein kinase 35
EH28_08523	1086	35	97	5.14	15.09	1.55375	Up	8.00494e-09	8.11811e-08	Type-1A angiotensin II receptor
EH28_02926	6057	51.72	143.69	1.3	3.81	1.55128	Up	1.55822e-12	2.33983e-11	DNA (cytosine-5)-methyltransferase 3B
EH28_19418	864	84	232	15.74	46.11	1.55064	Up	4.59524e-19	1.07993e-17	Apoptosis facilitator Bcl-2-like protein 14
EH28_17888	492	51.93	142.26	18.1	52.89	1.54701	Up	2.36966e-12	3.5021e-11	Ig lambda chain C region
EH28_03998	957	148	408	24.86	72.64	1.54694	Up	2.90064e-32	1.19193e-30	Suppressor of cytokine signaling 1
EH28_20842	8346	1567	4341	28.51	83.23	1.54564	Up	0	0	Neurobeachin-like protein 2
EH28_15533	2433	54.06	149.13	3.43	10	1.54372	Up	9.46546e-13	1.44238e-11	Anaphase-promoting complex subunit 4
EH28_09059	2379	89	245	5.78	16.81	1.54018	Up	5.7925e-20	1.43502e-18	Ribonucleoside-diphosphate reductase large subunit
EH28_22579	3453	99	273	4.4	12.79	1.53944	Up	4.04498e-22	1.12381e-20	Dual specificity protein kinase Ttk
EH28_18671	1926	31	85	2.5	7.25	1.53605	Up	8.46728e-08	7.50068e-07	Toll-like receptor 5
EH28_17778	2172	58	159	4.14	11.98	1.53293	Up	2.10726e-13	3.41861e-12	G2 and S phase-expressed protein 1
EH28_09153	2814	16	44	0.88	2.54	1.52925	Up	0.000120572	0.000629044	HERV-H LTR-associating protein 2
EH28_10277	1959	89	243	7.06	20.37	1.52871	Up	1.31985e-19	3.2118e-18	Condensin-2 complex subunit H2
EH28_06961	354	16	43	8.18	23.59	1.528	Up	0.000184362	0.000922574	Mitochondrial import inner membrane translocase subunit tim16-A
EH28_13112	1536	165	450	16.85	48.58	1.52761	Up	6.471e-35	2.94731e-33	Endonuclease domain-containing 1 protein
EH28_07306	756	48	130	10.39	29.88	1.52398	Up	4.74812e-11	6.15939e-10	39S ribosomal protein L28, mitochondrial
EH28_02127	2874	29.85	81.45	1.6	4.6	1.52356	Up	1.19095e-07	1.0306e-06	Serine/threonine-protein kinase PLK4
EH28_11684	558	73	197	22.07	63.45	1.52353	Up	6.15032e-16	1.20817e-14	Angiopoietin-related protein 2
EH28_13652	579	43	116	12.48	35.83	1.52155	Up	5.84132e-10	6.75591e-09	Ribonuclease H2 subunit C
EH28_21038	2985	53	144	2.73	7.83	1.52011	Up	3.87996e-12	5.5702e-11	Kinesin-like protein KIF23
EH28_15717	1485	52	141	5.5	15.77	1.51968	Up	6.94962e-12	9.73278e-11	S-phase kinase-associated protein 2
EH28_01799	693	31.22	84.04	7.43	21.25	1.51603	Up	1.28456e-07	1.10928e-06	hypothetical protein
EH28_19518	324	49	130	27.86	79.5	1.51276	Up	9.04016e-11	1.13898e-09	CDKN2AIP N-terminal-like protein
EH28_15470	681	54	145	13.1	37.38	1.5127	Up	4.92376e-12	6.99555e-11	Thymocyte nuclear protein 1
EH28_10593	2505	34	92	2.1	5.99	1.51217	Up	3.32076e-08	3.11882e-07	Serine/threonine-protein kinase greatwall
EH28_02510	993	52	140	8.4	23.96	1.51217	Up	1.04778e-11	1.44189e-10	TIMELESS-interacting protein
EH28_20040	2451	30	81	1.89	5.39	1.5119	Up	2.3178e-07	1.93106e-06	Fanconi anemia group B protein
EH28_23892	213	39	102	37.79	107.74	1.51148	Up	1.36892e-08	1.35036e-07	26S proteasome complex subunit DSS1
EH28_15103	1563	20.41	54.96	2.05	5.83	1.50787	Up	2.5269e-05	0.000151049	GPI mannosyltransferase 2
EH28_15614	1710	54	145	4.93	14	1.50577	Up	4.92376e-12	7.00038e-11	Cell division control protein 45
EH28_19982	1968	32	86	2.53	7.18	1.50485	Up	1.07792e-07	9.39908e-07	RING finger protein 219
EH28_00844	1371	72	193	8.28	23.47	1.50312	Up	1.65013e-15	3.12811e-14	Nocturnin
EH28_21388	828	158	421	31	87.63	1.49916	Up	9.30532e-32	3.76363e-30	Replication protein A subunit
EH28_05095	516	17	45	5.61	15.84	1.4975	Up	0.000153304	0.000782756	dCTP pyrophosphatase 1
EH28_05744	1104	267	710	38.54	108.52	1.49353	Up	2.92972e-52	2.09424e-50	Hydroxycarboxylic acid receptor 3
EH28_19644	711	54	143	12.5	35.15	1.4916	Up	1.11114e-11	1.52399e-10	Dihydropteridine reductase
EH28_14562	981	43	114	7.04	19.76	1.48894	Up	1.32424e-09	1.46256e-08	3-oxo-5-beta-steroid 4-dehydrogenase
EH28_03971	3030	271	719	13.75	38.51	1.4858	Up	9.88242e-53	7.16371e-51	Kinesin-like protein KIF11
EH28_20728	987	94	248	15.28	42.72	1.48327	Up	4.26672e-19	1.00502e-17	Methylosome protein 50
EH28_20804	2217	408	1080	28.51	79.69	1.48293	Up	4.6478e-78	5.43661e-76	DNA replication licensing factor mcm5
EH28_10720	1710	65	172	5.94	16.6	1.48265	Up	9.50572e-14	1.58201e-12	Solute carrier organic anion transporter family member 2A1
EH28_06829	261	19	49	14.13	39.44	1.4809	Up	0.000105387	0.000557309	BolA-like protein 2
EH28_10573	1860	42	111	3.52	9.82	1.48015	Up	2.37414e-09	2.55496e-08	Tyrosyl-DNA phosphodiesterase 1
EH28_04421	1818	86	227	7.37	20.56	1.4801	Up	1.28482e-17	2.79015e-16	Abnormal spindle-like microcephaly-associated protein
EH28_16376	1812	27	71	2.32	6.45	1.47517	Up	2.0592e-06	1.4906e-05	Protein FAM83D
EH28_09011	1275	966	2535	119.83	332.71	1.47328	Up	2.11674e-178	8.38026e-176	Calreticulin
EH28_24045	1053	187	490	28.38	78.76	1.47259	Up	7.55776e-36	3.53617e-34	hypothetical protein
EH28_07113	1044	36	94.17	5.51	15.28	1.47152	Up	5.27842e-08	4.83178e-07	Cell growth-regulating nucleolar protein
EH28_20853	1209	68	178	8.92	24.71	1.46998	Up	5.60554e-14	9.45912e-13	UPF0661 TPR repeat-containing protein
EH28_13438	2703	24	63	1.37	3.79	1.46802	Up	8.0767e-06	5.24031e-05	putative ATP-dependent RNA helicase DDX11-like protein 8
EH28_07544	1209	85	222	11.15	30.82	1.46682	Up	5.09324e-17	1.06668e-15	Abhydrolase domain-containing protein 3
EH28_04116	2583	301	788	17.98	49.69	1.46656	Up	1.53093e-56	1.2216e-54	DNA replication licensing factor mcm4-B
EH28_21463	2454	18	47	1.13	3.12	1.46522	Up	0.000127218	0.000660872	Transcription factor E2F4
EH28_18343	2052	27.6	72.13	2.09	5.76	1.46257	Up	1.36513e-06	1.01385e-05	Protein MTO1, mitochondrial
EH28_11879	732	22	57	4.93	13.57	1.46076	Up	2.64982e-05	0.000157482	Peptide deformylase, mitochondrial
EH28_23662	1335	108	281	12.77	35.14	1.46036	Up	4.96124e-21	1.29945e-19	Nucleolar and spindle-associated protein 1
EH28_24792	1350	25	65	2.92	8.03	1.45943	Up	6.72056e-06	4.42881e-05	TRAF-interacting protein
EH28_03067	387	22.15	56.76	10.18	27.96	1.45763	Up	3.97708e-05	0.000229538	Adaptin ear-binding coat-associated protein 2
EH28_18034	3624	143	372.22	6.05	16.61	1.45705	Up	2.49998e-27	8.62095e-26	Structural maintenance of chromosomes protein 2
EH28_10460	1524	126	327	12.97	35.59	1.45629	Up	3.91268e-24	1.19157e-22	Inorganic pyrophosphatase
EH28_14900	1542	91	236	9.25	25.37	1.4556	Up	7.94008e-18	1.75389e-16	DNA primase large subunit
EH28_18925	885	336.36	869.54	61.44	168.41	1.45473	Up	4.35342e-61	3.8631e-59	Proteasome subunit alpha type-5
EH28_06076	1356	18.78	48.55	2.18	5.97	1.4534	Up	8.39474e-05	0.000455515	Interferon regulatory factor 4
EH28_12594	1335	124	321	14.66	40.14	1.45316	Up	1.22986e-23	3.68011e-22	Ornithine aminotransferase, mitochondrial
EH28_05253	2133	134	347	9.74	26.65	1.45214	Up	1.95412e-25	6.2957e-24	Condensin complex subunit 2
EH28_01382	729	29.6	76.14	6.67	18.21	1.44897	Up	9.51712e-07	7.2647e-06	Transmembrane protein 106B
EH28_03523	639	309.86	795.44	80.61	220.06	1.44887	Up	1.30887e-55	1.02455e-53	Cathepsin S
EH28_07777	2109	337	871	24.79	67.67	1.44876	Up	3.65106e-61	3.25387e-59	Sodium-dependent phosphate transporter 1-A
EH28_02153	1281	102	263	12.59	34.35	1.44803	Up	1.54907e-19	3.75184e-18	Ubiquitin-conjugating enzyme E2 C
EH28_01275	1419	67.69	174.57	7.51	20.48	1.44733	Up	1.48944e-13	2.43165e-12	Tryptophan--tRNA ligase, cytoplasmic
EH28_04274	3240	128	331	6.07	16.55	1.44706	Up	2.7466e-24	8.41432e-23	Origin recognition complex subunit 1
EH28_17980	855	28	72	5.31	14.47	1.44628	Up	2.57286e-06	1.83025e-05	Centromere protein Q
EH28_14500	1188	37	95	4.94	13.43	1.44288	Up	6.57846e-08	5.93474e-07	DnaJ
EH28_19323	429	220	558	89.7	243.26	1.43932	Up	9.99392e-39	5.04277e-37	heat shock protein, mitochondrial
EH28_21441	561	24	61	7.21	19.53	1.43762	Up	1.82034e-05	0.0001116	DNA replication complex GINS protein PSF2
EH28_22108	561	24	61	7.21	19.53	1.43762	Up	1.82034e-05	0.000111567	DNA replication complex GINS protein PSF2
EH28_07389	3471	62	159	2.74	7.41	1.4353	Up	2.6654e-12	3.91388e-11	Antithrombin-III
EH28_07289	699	110	279	25.93	69.88	1.43026	Up	3.68488e-20	9.2513e-19	U1 small nuclear ribonucleoprotein A
EH28_10663	5142	457	1166	13.55	36.47	1.42842	Up	9.95714e-80	1.19179e-77	Nuclear receptor ROR-alpha
EH28_19083	630	51	129	13.48	36.26	1.42756	Up	4.65576e-10	5.46143e-09	Claudin-7-A
EH28_15625	783	500	1267	104.2	280.24	1.42731	Up	1.37512e-85	1.81472e-83	Proliferating cell nuclear antigen
EH28_24859	669	32	81	7.92	21.3	1.42728	Up	8.18556e-07	6.3162e-06	Methyltransferase-like protein 21D
EH28_09572	474	106	267	38.54	103.62	1.42687	Up	3.61166e-19	8.57592e-18	hypothetical protein
EH28_23808	1602	206	524	20.14	54.14	1.42663	Up	1.26787e-36	6.05606e-35	Tyrosine--tRNA ligase, cytoplasmic
EH28_04501	4911	157	400	4.88	13.11	1.42571	Up	2.07792e-28	7.43968e-27	Ras GTPase-activating-like protein IQGAP1
EH28_00731	924	1024	2594	178.59	479.58	1.42512	Up	3.88696e-173	1.45492e-170	Protein FAM132B
EH28_08917	1095	127	321	18.49	49.49	1.42039	Up	7.55746e-23	2.16995e-21	Hypothetical protein
EH28_25326	3792	32	81	1.29	3.45	1.41923	Up	8.18556e-07	6.31856e-06	PAS domain-containing serine/threonine-protein kinase
EH28_12760	588	53	133	15.12	40.38	1.41718	Up	3.21904e-10	3.83731e-09	Chromobox protein
EH28_24530	1209	168	424	22.04	58.86	1.41716	Up	1.31881e-29	4.94541e-28	Interferon regulatory factor 4
EH28_03951	933	79	199	13.64	36.41	1.41649	Up	1.14851e-14	2.05246e-13	Aurora kinase B
EH28_11299	3864	177	447	7.01	18.68	1.41401	Up	3.7401e-31	1.47788e-29	Peroxisome proliferator-activated receptor gamma coactivator-related protein 1
EH28_18375	1035	152	382	23.49	62.54	1.41273	Up	1.14631e-26	3.85607e-25	Flap endonuclease 1
EH28_03096	2421	35	88	2.23	5.93	1.41099	Up	3.14126e-07	2.5642e-06	SHC SH2 domain-binding protein 1
EH28_13406	2226	62	156	4.31	11.46	1.41085	Up	8.67314e-12	1.204e-10	G2/M phase-specific E3 ubiquitin-protein ligase
EH28_22777	3153	215.16	541.56	10.49	27.85	1.40866	Up	3.70178e-37	1.80162e-35	Protein NLRC3
EH28_07714	1413	24	60	2.67	7.07	1.40487	Up	2.71608e-05	0.000160955	NAD-dependent deacetylase sirtuin-3, mitochondrial
EH28_18066	1320	22	55	2.63	6.96	1.40402	Up	5.94258e-05	0.000332445	Serine hydrolase-like protein
EH28_21653	1173	20	50	2.71	7.17	1.40368	Up	0.000130474	0.000676251	MAD2L1-binding protein
EH28_22409	2223	77	193	5.37	14.2	1.4029	Up	3.6074e-14	6.1888e-13	Centromere protein I
EH28_23985	609	68	169	18.66	49.33	1.40252	Up	1.94205e-12	2.89298e-11	Mitotic spindle assembly checkpoint protein MAD2A
EH28_20805	1272	700	1741	87.04	229.07	1.39604	Up	1.35489e-113	2.70806e-111	2-amino-3-ketobutyrate coenzyme A ligase, mitochondrial
EH28_15763	615	196.9	487.04	53.44	140.61	1.39571	Up	5.49612e-33	2.32338e-31	Beta-2-glycoprotein 1
EH28_05766	1503	248	617	25.9	68.14	1.39555	Up	1.98682e-41	1.09074e-39	Solute carrier family 2, facilitated glucose transporter member 6
EH28_12173	2025	47.98	119.38	3.68	9.67	1.39381	Up	2.13756e-09	2.31732e-08	GTPase IMAP family member 8
EH28_12303	777	66.79	165.32	14.04	36.87	1.3929	Up	2.81136e-12	4.11646e-11	Mannose-P-dolichol utilization defect 1 protein
EH28_08158	333	23	56	12.65	33.11	1.38813	Up	7.26636e-05	0.000399873	Transmembrane protein 93
EH28_17378	3849	91	225.12	3.62	9.45	1.38432	Up	5.82876e-16	1.1472e-14	Kinesin-like protein KIF20B
EH28_12761	636	603	1480	157.69	411.59	1.38412	Up	7.37604e-95	1.15916e-92	Sorting nexin-10
EH28_07453	2712	195	482	11.08	28.91	1.38361	Up	2.07728e-32	8.62197e-31	Chromatin assembly factor 1 subunit A
EH28_01530	2085	91.81	226.66	6.83	17.82	1.38354	Up	3.96798e-16	7.86983e-15	ADP-ribosylation factor-like protein 6-interacting protein 1
EH28_22935	2097	71	175	5.25	13.68	1.38168	Up	1.11202e-12	1.68455e-11	Long-chain-fatty-acid--CoA ligase 6
EH28_09737	651	167.3	409.82	42.64	111.05	1.38093	Up	2.31506e-27	7.99667e-26	MOB kinase activator 3A
EH28_24825	2235	54	133	3.74	9.73	1.3794	Up	5.80962e-10	6.72303e-09	Myb-related protein B
EH28_20421	534	58.57	143	18.61	48.41	1.37923	Up	1.26904e-10	1.57384e-09	U3 small nucleolar ribonucleoprotein IMP3
EH28_14205	390	35	85	15.95	41.48	1.37886	Up	1.01359e-06	7.6999e-06	Hypothetical protein
EH28_11455	870	199	488	37.02	96.27	1.37878	Up	2.12986e-32	8.8047e-31	RPA-interacting protein A
EH28_10635	600	532	1296	148.38	384.65	1.37425	Up	2.5823e-82	3.24157e-80	Proteasome subunit beta type-2
EH28_21059	714	533	1300	122.78	318.1	1.3734	Up	1.0123e-82	1.28643e-80	Proteasome subunit alpha type-4
EH28_07679	1140	54	132	7.54	19.5	1.37084	Up	8.53612e-10	9.70365e-09	Decaprenyl-diphosphate synthase subunit 2
EH28_01566	1239	24.53	60.02	3.14	8.12	1.37072	Up	2.71608e-05	0.000161002	Rho GTPase-activating protein 11A
EH28_17175	2838	580	1418	31.47	81.2	1.3675	Up	2.1095e-90	3.19326e-88	von Willebrand factor A domain-containing protein 7
EH28_25003	300	112	268	69.97	180.44	1.36671	Up	7.855e-18	1.73696e-16	Protein S100-A10
EH28_01781	387	32	77	14.71	37.93	1.36654	Up	3.9133e-06	2.69712e-05	39S ribosomal protein L52, mitochondrial
EH28_03270	1338	41	100	4.84	12.48	1.36654	Up	1.00962e-07	8.83341e-07	hypothetical protein
EH28_01322	1293	43.08	104.76	5.27	13.55	1.36242	Up	6.88792e-08	6.18141e-07	G2/mitotic-specific cyclin-B3
EH28_06890	639	90	217	23.41	60.03	1.35856	Up	6.88796e-15	1.25489e-13	Thymidylate kinase
EH28_25110	1986	40	97	3.13	8.02	1.35744	Up	1.79604e-07	1.52099e-06	Shugoshin-like 1
EH28_11644	1149	36	87	4.98	12.75	1.35628	Up	8.35876e-07	6.43778e-06	Protein FAM98B
EH28_17324	1284	36	87	4.43	11.33	1.35477	Up	8.35876e-07	6.44019e-06	Inward rectifier potassium channel 2
EH28_21763	828	131.96	317.61	25.89	66.11	1.35247	Up	3.57214e-21	9.44026e-20	Coiled-coil domain-containing protein 86
EH28_06968	2571	29	70	1.74	4.44	1.35147	Up	1.0321e-05	6.57623e-05	Cyclin-F
EH28_18774	2499	388	938	23.98	61.19	1.35146	Up	2.37722e-59	2.03916e-57	Zygotic DNA replication licensing factor mcm6-B
EH28_08699	717	55	132	12.61	32.15	1.35025	Up	1.51292e-09	1.66381e-08	39S ribosomal protein L12, mitochondrial
EH28_15391	1704	98	236	8.98	22.87	1.34867	Up	4.931e-16	9.74227e-15	RING finger protein B
EH28_13847	867	38	91	7.1	18.02	1.34371	Up	5.6773e-07	4.47125e-06	DTW domain-containing protein 2
EH28_09504	930	21.76	52.07	3.77	9.56	1.34245	Up	0.000107436	0.000566399	GTP-binding protein RAD
EH28_13314	792	546	1304	112.39	284.85	1.34169	Up	3.33942e-80	4.11669e-78	Proteasome subunit beta type-3
EH28_12560	876	23	55	4.25	10.77	1.34148	Up	0.000107282	0.000565729	Transcription factor HES-4-B
EH28_15797	537	173.04	411.24	54.62	138.33	1.34061	Up	3.20206e-26	1.06496e-24	Lysozyme g
EH28_08904	822	390.61	930.38	77.24	195.18	1.33739	Up	1.42227e-57	1.16655e-55	hypothetical protein
EH28_02086	570	147	348	43.41	109.42	1.33378	Up	2.55346e-22	7.13271e-21	TRAF-interacting protein with FHA domain-containing protein A
EH28_13273	474	55.88	131.82	20.32	51.16	1.33212	Up	2.20682e-09	2.38612e-08	Glutaredoxin-related protein 5, mitochondrial
EH28_16482	561	110	260	33.06	83.23	1.33202	Up	5.08372e-17	1.06577e-15	Prefoldin subunit 6
EH28_20480	1389	29	69	3.29	8.28	1.33154	Up	1.51609e-05	9.40113e-05	tRNA pseudouridine(38/39) synthase
EH28_09928	1335	29	69	3.43	8.63	1.33115	Up	1.51609e-05	9.3983e-05	Krueppel-like factor 4
EH28_19959	3528	146	348	6.35	15.96	1.32963	Up	1.4693e-22	4.155e-21	Condensin-2 complex subunit G2
EH28_02149	3990	60	143	2.3	5.78	1.32944	Up	3.9849e-10	4.71207e-09	Ral GTPase-activating protein subunit beta
EH28_04420	7767	105	250	2.05	5.15	1.32895	Up	1.31377e-16	2.6912e-15	Abnormal spindle-like microcephaly-associated protein
EH28_13656	372	38	89	18.31	45.97	1.32806	Up	1.20959e-06	9.05852e-06	tRNA methyltransferase 112
EH28_09969	417	32	75	13.48	33.81	1.32663	Up	8.3826e-06	5.41829e-05	Protein FAM136A
EH28_14203	789	168	397	34.72	87.08	1.32657	Up	3.61284e-25	1.16034e-23	UPF0739 protein
EH28_11574	747	161	380	35.31	88.49	1.32544	Up	4.11202e-24	1.25043e-22	Thioredoxin-dependent peroxide reductase, mitochondrial
EH28_11309	1308	30	71	3.62	9.07	1.32511	Up	1.24476e-05	7.82472e-05	Rho GTPase-activating protein 19
EH28_21295	912	67	158	11.85	29.62	1.32168	Up	7.15076e-11	9.12664e-10	Uracil-DNA glycosylase
EH28_24821	1422	1189	2809	131.57	328.73	1.32107	Up	1.69675e-167	6.12824e-165	Bactericidal permeability-increasing protein
EH28_02978	375	56	130.47	26.72	66.74	1.32063	Up	5.56384e-09	5.74437e-08	hypothetical protein
EH28_03873	561	77.6	181.81	23.32	58.2	1.31945	Up	3.43392e-12	4.97846e-11	Peptidyl-prolyl cis-trans isomerase F, mitochondrial
EH28_23953	774	277	651	58.45	145.82	1.31891	Up	7.22778e-40	3.77661e-38	Suppressor of cytokine signaling 3
EH28_16572	2808	42	99	2.3	5.73	1.3169	Up	2.60796e-07	2.16231e-06	Collagen alpha-3(V) chain
EH28_19431	1926	193	455	15.59	38.82	1.31618	Up	1.67098e-28	6.02459e-27	Carboxy-terminal kinesin 2
EH28_15682	756	90	211	19.48	48.49	1.31569	Up	6.4557e-14	1.08404e-12	DnaJ
EH28_09397	1062	23	54	3.46	8.6	1.31356	Up	0.000157648	0.000803539	Cyclic AMP-dependent transcription factor ATF-3
EH28_00609	393	27.49	63.73	12.41	30.82	1.31236	Up	4.82814e-05	0.000273745	hypothetical protein
EH28_19322	1809	571	1339	49.21	121.92	1.30891	Up	7.5555e-80	9.0962e-78	heat shock protein, mitochondrial
EH28_14651	1746	40.97	95.93	3.66	9.06	1.30767	Up	3.8503e-07	3.1097e-06	Vav-like protein
EH28_01231	1395	99.24	232.08	11.2	27.71	1.30691	Up	3.8067e-15	7.06023e-14	SCAN domain-containing protein 3
EH28_10216	1326	47	110	5.6	13.85	1.30639	Up	6.76136e-08	6.08109e-07	Ammonium transporter Rh type A
EH28_11377	2403	177	414	11.39	28.12	1.30383	Up	9.45232e-26	3.08881e-24	UPF0361 protein
EH28_08146	438	26	60	10.35	25.53	1.30256	Up	8.60876e-05	0.000465656	Zinc finger HIT domain-containing protein 3
EH28_17011	426	227	523	93.31	229.89	1.30084	Up	2.57772e-31	1.02645e-29	Cytochrome c oxidase subunit 5A, mitochondrial
EH28_16848	1164	43	100	5.87	14.45	1.29964	Up	3.11634e-07	2.5479e-06	Ceramide synthase 5
EH28_22436	987	121.62	281.53	19.77	48.49	1.29437	Up	8.97136e-18	1.97956e-16	Surfeit locus protein 6
EH28_05908	2709	404	938	22.99	56.33	1.2929	Up	1.53258e-55	1.19513e-53	Isoleucine--tRNA ligase, cytoplasmic
EH28_01298	486	58	133	20.49	50.15	1.29133	Up	5.4322e-09	5.61691e-08	Splicing factor U2AF subunit
EH28_02487	852	39	90	7.42	18.16	1.29127	Up	1.44178e-06	1.06769e-05	Voltage-dependent anion-selective channel protein 2
EH28_08398	4386	164	380	5.71	13.96	1.28974	Up	2.08666e-23	6.18102e-22	DNA polymerase alpha catalytic subunit
EH28_21515	480	38	87	13.62	33.28	1.28893	Up	2.54552e-06	1.81331e-05	Cytochrome b5
EH28_14786	1605	135	312	13.17	32.17	1.28846	Up	2.04786e-19	4.9194e-18	Kynureninase
EH28_24935	321	37	84	21.28	51.97	1.28818	Up	4.4902e-06	3.06396e-05	28S ribosomal protein S33, mitochondrial
EH28_06761	4344	786.57	1820.92	27.68	67.57	1.28754	Up	1.4747e-105	2.66312e-103	Macrophage mannose receptor 1
EH28_04861	4638	275.61	637.59	9.07	22.14	1.28748	Up	4.02878e-38	2.01802e-36	Condensin complex subunit 1
EH28_14600	1290	226	521	27.69	67.54	1.28638	Up	3.12138e-31	1.23815e-29	Actin-like protein 6A
EH28_17475	909	93	214	16.51	40.27	1.28637	Up	1.08606e-13	1.79588e-12	39S ribosomal protein L4, mitochondrial
EH28_24046	2370	45	104	2.94	7.16	1.28414	Up	2.10284e-07	1.76124e-06	ATR-interacting protein
EH28_13808	345	34	77	17.92	43.58	1.2821	Up	1.18359e-05	7.46526e-05	Sjoegren syndrome nuclear autoantigen 1
EH28_18338	1878	230	529	19.07	46.33	1.28064	Up	1.45139e-31	5.80188e-30	Kinesin-like protein KIF22
EH28_15798	468	46.96	106.76	17.32	42.05	1.27967	Up	1.72692e-07	1.46607e-06	Lysozyme g
EH28_04909	1725	30	69	2.72	6.6	1.27886	Up	2.6454e-05	0.00015731	B-cell CLL/lymphoma 6 member B protein
EH28_13801	1359	106	243	12.3	29.82	1.27762	Up	2.95496e-15	5.52031e-14	G2/mitotic-specific cyclin-B1
EH28_19239	1590	147	337	14.48	35.09	1.277	Up	1.4175e-20	3.62511e-19	6-phosphofructo-2-kinase/fructose-2, 6-bisphosphatase 3
EH28_15817	1023	25	57	3.91	9.45	1.27315	Up	0.000153389	0.000782993	Cell death regulator Aven
EH28_08633	2232	1376.25	3137.53	95.51	229.91	1.26735	Up	1.12054e-175	4.35257e-173	glucose-regulated protein
EH28_21627	4434	1039.43	2366.08	35.82	85.99	1.2634	Up	1.01551e-132	2.54955e-130	Macrophage mannose receptor 1
EH28_21238	1041	146.76	332.4	22.55	54.09	1.26223	Up	5.05098e-20	1.25585e-18	C5a anaphylatoxin chemotactic receptor
EH28_10636	762	39	88	8.37	20.05	1.2603	Up	3.00778e-06	2.11769e-05	Sororin
EH28_05246	867	314	709	58.63	140.4	1.25983	Up	1.94858e-40	1.03926e-38	Complement component 1 Q subcomponent-binding protein, mitochondrial
EH28_12909	3729	124	281	5.09	12.18	1.25878	Up	4.39136e-17	9.24386e-16	Kinesin-like protein KIF15-A
EH28_02977	363	45.93	102.41	22.78	54.49	1.25822	Up	4.3812e-07	3.49867e-06	hypothetical protein
EH28_17032	2796	256	580	14.1	33.72	1.25791	Up	1.40379e-33	6.097e-32	Methionine--tRNA ligase, cytoplasmic
EH28_18124	2103	34	77	2.51	6	1.25728	Up	1.18359e-05	7.46297e-05	hypothetical protein
EH28_09765	624	30.67	68.89	8.19	19.57	1.25671	Up	3.83396e-05	0.00022165	Interferon-induced protein 44
EH28_16672	306	39.81	88.25	24.27	57.96	1.25588	Up	3.00778e-06	2.11696e-05	Stefin-C
EH28_15188	1050	43	97	6.55	15.64	1.25567	Up	9.39044e-07	7.17332e-06	WD repeat domain-containing protein 83
EH28_22894	2181	456	1031	32.41	77.37	1.25534	Up	3.77356e-58	3.14519e-56	Dipeptidyl peptidase 3
EH28_08138	1617	25.42	57.28	2.46	5.86	1.25224	Up	0.000153389	0.000782799	hypothetical protein
EH28_13922	231	126	276	109.69	261.11	1.25123	Up	7.08684e-16	1.38422e-14	Cytochrome c oxidase subunit 6C-1
EH28_03137	966	65	146	10.81	25.73	1.25108	Up	1.9667e-09	2.13885e-08	THUMP domain-containing protein 1
EH28_14476	870	1831	4109	340.62	810.63	1.25088	Up	4.50928e-223	2.38032e-220	Granulin
EH28_15878	4995	50	113	1.53	3.64	1.25041	Up	1.12834e-07	9.80132e-07	Retinol dehydrogenase 8
EH28_24344	882	37	83	6.78	16.13	1.25039	Up	6.4692e-06	4.28098e-05	Ubiquitin-like domain-containing CTD phosphatase 1
EH28_01736	1356	82	184.43	9.54	22.69	1.25	Up	1.65518e-11	2.24326e-10	EH domain-containing protein 2
EH28_20645	3180	102	230	4.93	11.72	1.24931	Up	3.87732e-14	6.61877e-13	ATP-citrate synthase
EH28_13622	1809	120	270	10.34	24.58	1.24925	Up	2.78682e-16	5.61922e-15	DNA polymerase alpha subunit B
EH28_01596	702	657	1470	154.17	366.47	1.24917	Up	1.27906e-80	1.58626e-78	Proteasome subunit beta type-6
EH28_14601	780	96	215	20.09	47.75	1.24902	Up	3.64892e-13	5.79185e-12	39S ribosomal protein L47, mitochondrial
EH28_21345	1014	391	877	61.76	146.76	1.24871	Up	4.9359e-49	3.27792e-47	Bifunctional methylenetetrahydrofolate dehydrogenase/cyclohydrolase, mitochondrial
EH28_13379	456	36	80	13.68	32.47	1.24704	Up	1.13746e-05	7.18531e-05	39S ribosomal protein L43, mitochondrial
EH28_04742	1473	31.23	70.04	3.33	7.9	1.24633	Up	3.13134e-05	0.000183923	Beta-galactoside alpha-2,6-sialyltransferase 1
EH28_21711	1362	74	166	8.57	20.33	1.24624	Up	1.6301e-10	1.99874e-09	Isocitrate dehydrogenase [NADP], mitochondrial
EH28_21624	7017	108	243	2.34	5.55	1.24598	Up	8.41536e-15	1.51572e-13	Apical endosomal glycoprotein
EH28_04424	3309	879.14	1976.14	40.79	96.73	1.24575	Up	1.21691e-108	2.29839e-106	Complement factor H
EH28_02388	1836	495	1110	42.01	99.53	1.2444	Up	1.45054e-61	1.30974e-59	ATP-binding cassette sub-family F member 2
EH28_03982	6588	75.49	169.12	1.74	4.12	1.24356	Up	9.36216e-11	1.17739e-09	Kinesin-like protein KIF20B
EH28_15762	603	252.1	560.96	69.93	165.56	1.24337	Up	2.09318e-31	8.35122e-30	Beta-2-glycoprotein 1
EH28_00813	894	43	96	7.77	18.39	1.24293	Up	1.34852e-06	1.0026e-05	putative deoxyribonuclease TATDN1
EH28_07373	1560	51	114	5.12	12.11	1.24198	Up	1.3266e-07	1.13937e-06	Major facilitator superfamily domain-containing protein 2A-B
EH28_02035	789	349.73	778.83	72.28	170.84	1.24098	Up	3.20342e-43	1.82179e-41	Intercellular adhesion molecule 5
EH28_20750	333	61	134	33.55	79.22	1.23955	Up	1.80438e-08	1.75635e-07	PHD finger-like domain-containing protein 5A
EH28_12589	1902	157	351	12.85	30.34	1.23945	Up	1.73402e-20	4.42358e-19	Mitotic checkpoint protein BUB3
EH28_17727	507	47	104	15.83	37.35	1.23845	Up	6.0423e-07	4.74782e-06	hypothetical protein
EH28_16917	681	55	122	13.34	31.45	1.2373	Up	5.97506e-08	5.41649e-07	Cytokine-inducible SH2-containing protein
EH28_09125	7968	103	230	1.96	4.62	1.23704	Up	6.49168e-14	1.08742e-12	C-myc promoter-binding protein
EH28_07558	1923	854.04	1904.94	69.1	162.81	1.23643	Up	3.35034e-103	5.79609e-101	Acetyl-coenzyme A synthetase 2-like, mitochondrial
EH28_18782	2601	78	174	4.63	10.89	1.23392	Up	7.41162e-11	9.43618e-10	Origin recognition complex subunit 2
EH28_05684	1008	60.49	134.31	9.62	22.62	1.23349	Up	1.08254e-08	1.08449e-07	Hsp70-binding protein 1
EH28_08341	747	56	124	12.28	28.87	1.23326	Up	4.89442e-08	4.50834e-07	Methyltransferase-like protein 23
EH28_20357	477	168	370	60.64	142.55	1.23313	Up	5.79346e-21	1.51166e-19	hypothetical protein
EH28_16332	1653	58	129	5.49	12.9	1.23249	Up	2.30164e-08	2.2039e-07	Centrosomal protein
EH28_03071	1050	109.7	243.27	16.7	39.22	1.23174	Up	1.40665e-14	2.50725e-13	Succinate dehydrogenase [ubiquinone] iron-sulfur subunit, mitochondrial
EH28_10760	375	1158	2534	552.63	1296.28	1.22999	Up	4.53976e-132	1.12602e-129	Interferon-induced transmembrane protein 3
EH28_07041	426	32	70	13.15	30.77	1.22646	Up	5.27776e-05	0.00029711	hypothetical protein
EH28_07417	981	39.28	86.71	6.43	15.03	1.22495	Up	6.19506e-06	4.11279e-05	Mitochondrial thiamine pyrophosphate carrier
EH28_03955	2184	475	1051	33.71	78.76	1.22429	Up	5.29502e-57	4.29168e-55	DNA replication licensing factor mcm7-B
EH28_07897	606	46	101	12.69	29.64	1.22385	Up	1.05475e-06	7.99195e-06	Apoptosis regulator BAX
EH28_14470	681	955	2098	231.67	540.85	1.22316	Up	1.74683e-110	3.45788e-108	Tissue factor pathway inhibitor 2
EH28_07171	990	50	110	8.1	18.89	1.22163	Up	3.30848e-07	2.68897e-06	Prostaglandin reductase 1
EH28_06434	1449	187	412	20.29	47.27	1.22016	Up	3.51124e-23	1.02679e-21	Serine hydroxymethyltransferase, cytosolic
EH28_15386	555	97	212	29.51	68.69	1.2189	Up	1.7381e-12	2.59857e-11	ADP-ribosylation factor-like protein 2
EH28_13182	927	69.58	152.66	12.09	28.13	1.2183	Up	1.81238e-09	1.98044e-08	Ribonuclease H2 subunit A
EH28_08978	3474	271	597	11.96	27.81	1.21739	Up	7.35894e-33	3.08551e-31	DNA ligase 1
EH28_11769	2361	754	1660	49.39	114.81	1.21696	Up	3.65294e-88	5.11586e-86	Cysteine--tRNA ligase, cytoplasmic
EH28_08922	1047	93	204	14.2	32.99	1.21614	Up	3.83342e-12	5.50723e-11	SUMO-activating enzyme subunit 1
EH28_06795	720	155	339	35.38	82.19	1.21603	Up	4.19584e-19	9.89459e-18	mRNA turnover protein 4
EH28_14264	924	168	368	29.3	68.04	1.21548	Up	1.15989e-20	2.97367e-19	N-acetylneuraminate lyase
EH28_24292	873	37	81	6.86	15.92	1.21456	Up	1.3292e-05	8.29468e-05	Centromere protein K
EH28_03442	1014	91	199	14.37	33.3	1.21246	Up	8.07088e-12	1.12495e-10	Scavenger mRNA-decapping enzyme DcpS
EH28_06631	2892	47	103	2.5	5.79	1.21164	Up	8.62234e-07	6.6185e-06	Protein ECT2
EH28_19874	2214	691	1515	48.35	111.95	1.21127	Up	5.20866e-80	6.38278e-78	Antigen peptide transporter 1
EH28_22113	1038	33	72	5.08	11.75	1.20976	Up	4.29938e-05	0.000246687	Centromere protein N
EH28_11923	4239	63	138	2.27	5.25	1.20963	Up	1.21038e-08	1.20378e-07	Sterol O-acyltransferase 1
EH28_25232	756	727	1583	157.37	363.81	1.20902	Up	1.87456e-82	2.36758e-80	Proteasome subunit alpha type-7
EH28_02255	681	155	337	37.6	86.88	1.20829	Up	8.36786e-19	1.94215e-17	U2 small nuclear ribonucleoprotein B''
EH28_21383	717	57	124	13.07	30.2	1.20829	Up	8.11462e-08	7.21623e-07	YrdC domain-containing protein, mitochondrial
EH28_03273	381	45	97	21.08	48.68	1.20745	Up	2.61288e-06	1.85615e-05	Cytochrome c
EH28_13564	390	29.8	64.21	13.58	31.34	1.20652	Up	9.76892e-05	0.000521288	NACHT, LRR and PYD domains-containing protein 12
EH28_22169	1596	121	264	11.87	27.38	1.2058	Up	3.79608e-15	7.04688e-14	Nucleolar complex protein 4
EH28_14584	1062	302.08	657.37	45.43	104.71	1.20468	Up	3.4623e-35	1.58749e-33	Deoxyribonuclease-2-alpha
EH28_23802	429	65	140	26.5	61.03	1.20353	Up	1.62926e-08	1.59191e-07	Thioredoxin-like protein 4A
EH28_23172	2754	46	100	2.57	5.91	1.20139	Up	1.50202e-06	1.10752e-05	Leucine-rich repeat-containing protein 16A
EH28_06009	888	125	271	22.75	52.29	1.20067	Up	2.43528e-15	4.56604e-14	Purine nucleoside phosphorylase
EH28_08096	657	271	585	68.38	156.92	1.19838	Up	4.54784e-31	1.79018e-29	Interferon-induced protein 44
EH28_04772	3366	47	102	2.14	4.91	1.19811	Up	1.22695e-06	9.17515e-06	Maternal embryonic leucine zipper kinase
EH28_10974	1611	53	115	5.15	11.81	1.19736	Up	2.57414e-07	2.13685e-06	Cytoskeleton-associated protein 2
EH28_01646	1215	48.42	104.93	6.32	14.49	1.19706	Up	1.00229e-06	7.63382e-06	Interferon-inducible GTPase 5
EH28_02969	738	963	2079	213.99	490.58	1.19695	Up	5.77274e-106	1.05171e-103	Proteasome activator complex subunit 2
EH28_02191	681	293	632	71.08	162.93	1.19674	Up	2.1984e-33	9.40924e-32	V-type proton ATPase subunit E 1
EH28_18470	834	458	989	89.16	204.24	1.1958	Up	2.18276e-51	1.52327e-49	Proteasome subunit beta type-7
EH28_14432	747	45	97	9.87	22.59	1.19456	Up	2.61288e-06	1.8568e-05	Interleukin-27 subunit beta
EH28_13489	951	57	123	9.64	22.05	1.19367	Up	1.15037e-07	9.98428e-07	Zinc finger protein 367
EH28_03928	1422	148	320	16.38	37.45	1.19303	Up	9.30436e-18	2.04865e-16	DNA polymerase delta subunit 2
EH28_06145	540	36	77	11.29	25.74	1.18897	Up	3.3074e-05	0.000193271	Ran GTPase-activating protein 1
EH28_15583	852	121	260	23.02	52.47	1.1886	Up	1.50268e-14	2.67378e-13	Lipid phosphate phosphohydrolase 1
EH28_13175	930	60	129	10.39	23.68	1.18847	Up	6.28956e-08	5.68407e-07	Elongation factor Ts, mitochondrial
EH28_09732	1080	60	129	8.86	20.18	1.18755	Up	6.28956e-08	5.68158e-07	Glutaminyl-peptide cyclotransferase
EH28_03091	2043	58	125	4.41	10.04	1.18691	Up	9.40632e-08	8.26848e-07	DNA replication factor Cdt1
EH28_20392	1131	868.96	1868.57	122.28	278.38	1.18687	Up	7.86572e-95	1.22675e-92	60S ribosomal protein L5
EH28_21336	1527	145	312	14.9	33.89	1.18555	Up	3.33256e-17	7.03666e-16	U4/U6.U5 tri-snRNP-associated protein 2
EH28_15607	612	74	158	20.19	45.87	1.18391	Up	2.68024e-09	2.86938e-08	39S ribosomal protein L40, mitochondrial
EH28_06295	1125	66.87	143.34	9.46	21.47	1.18241	Up	9.42484e-09	9.47408e-08	Protein farnesyltransferase/geranylgeranyltransferase type-1 subunit alpha
EH28_03624	2754	33.26	71.54	1.86	4.22	1.18194	Up	6.13276e-05	0.00034234	DNA ligase 3
EH28_21964	801	980	2095	199.27	452.05	1.18176	Up	9.08566e-105	1.59869e-102	Proteasome subunit alpha type-1
EH28_16432	915	43	92	7.58	17.19	1.1813	Up	5.56492e-06	3.72206e-05	Sideroflexin-2
EH28_24274	1524	51	109	5.25	11.86	1.17571	Up	7.73522e-07	5.99793e-06	Inactive phospholipase D5
EH28_09574	531	310	657	99.1	223.84	1.17551	Up	1.62455e-33	7.01146e-32	Caprin-2
EH28_10048	789	110	234	22.73	51.33	1.1752	Up	5.20304e-13	8.13944e-12	Uridine-cytidine kinase 2-B
EH28_08629	1965	954.75	2040.31	75.54	170.52	1.17463	Up	4.00328e-102	6.70045e-100	glucose-regulated protein
EH28_17219	1323	144	307	17.18	38.76	1.17384	Up	1.12582e-16	2.32004e-15	Cell division cycle-associated protein 3
EH28_18828	1899	297	633	24.34	54.81	1.17111	Up	1.07003e-32	4.45926e-31	Protein arginine N-methyltransferase 5
EH28_04009	1161	547.62	1164.54	74.96	168.74	1.17061	Up	1.63924e-58	1.38308e-56	Krueppel-like factor 2
EH28_06636	1080	130	276	19.21	43.18	1.16851	Up	4.97606e-15	9.14662e-14	Replication factor C subunit 4
EH28_06444	405	151	317	65.83	147.91	1.1679	Up	1.07751e-16	2.22271e-15	E3 ubiquitin-protein ligase RBX1
EH28_00406	255	60.08	124.55	46.03	103.34	1.16675	Up	3.44964e-07	2.80038e-06	NADH dehydrogenase [ubiquinone] 1 beta subcomplex subunit 7
EH28_09004	1725	193	410	17.47	39.22	1.16671	Up	1.29738e-21	3.53297e-20	Lamin-B2
EH28_07019	3336	531	1129	24.43	54.81	1.16579	Up	1.02932e-56	8.24539e-55	Leptin receptor
EH28_22294	498	49	103	16.84	37.76	1.16497	Up	2.31042e-06	1.6602e-05	hypothetical protein
EH28_09654	3033	77.12	163.67	3.91	8.76	1.16376	Up	2.06528e-09	2.24132e-08	A-kinase anchor protein 7 isoform gamma
EH28_23296	792	63	133	12.97	29.05	1.16336	Up	6.82546e-08	6.13606e-07	Endoplasmic reticulum-Golgi intermediate compartment protein 1
EH28_14379	390	80.82	168.73	36.82	82.35	1.16128	Up	1.58594e-09	1.74132e-08	NADH dehydrogenase [ubiquinone] iron-sulfur protein 6, mitochondrial
EH28_21773	384	92	192	42.69	95.46	1.161	Up	1.42706e-10	1.76238e-09	NADH dehydrogenase [ubiquinone] 1 beta subcomplex subunit 6
EH28_20766	1089	286	604	41.89	93.67	1.16098	Up	9.71456e-31	3.79495e-29	Ribosomal L1 domain-containing protein 1
EH28_17774	2838	228	483	12.37	27.66	1.16096	Up	4.7525e-25	1.50987e-23	Nuclear pore complex protein Nup93
EH28_24367	738	57	120	12.67	28.32	1.1604	Up	3.23022e-07	2.62848e-06	Mitochondrial import inner membrane translocase subunit Tim9 B
EH28_07610	1626	115.34	243.78	11.1	24.8	1.15978	Up	2.69694e-13	4.32751e-12	Asparagine synthetase [glutamine-hydrolyzing]
EH28_04426	1233	83.86	176.86	10.77	24.05	1.15902	Up	4.41694e-10	5.19609e-09	Complement factor H
EH28_22141	3726	107	226.52	4.4	9.82	1.15822	Up	1.85893e-12	2.77317e-11	DNA excision repair protein ERCC-6-like protein
EH28_09360	1398	101	213	11.38	25.38	1.15719	Up	8.61778e-12	1.19874e-10	Transcription factor E2F2
EH28_02031	5877	1251.27	2643.17	32.42	72.21	1.15531	Up	1.16322e-128	2.75254e-126	Cdc42-interacting protein 4
EH28_01140	567	33	69	9.8	21.82	1.1548	Up	0.000123286	0.000642065	DNA replication complex GINS protein PSF1
EH28_16637	636	45	94	11.77	26.14	1.15114	Up	7.36126e-06	4.80794e-05	DNA replication complex GINS protein PSF3
EH28_16681	1572	330.15	692.8	32.91	73.01	1.14957	Up	1.672e-34	7.54858e-33	V-type proton ATPase catalytic subunit A
EH28_21137	1146	42	88	5.83	12.93	1.14915	Up	1.36229e-05	8.49091e-05	hypothetical protein
EH28_04390	1431	619	1295	68.05	150.55	1.14558	Up	8.97828e-63	8.36361e-61	Histidine--tRNA ligase, cytoplasmic
EH28_24412	1413	110	230	12.25	27.1	1.14551	Up	1.99775e-12	2.9695e-11	Serine/threonine-protein kinase Chk1
EH28_22265	1197	320.56	668.75	42.49	93.82	1.14277	Up	4.49828e-33	1.9094e-31	Lupus La protein
EH28_07968	891	102	212	18.5	40.76	1.13963	Up	1.92477e-11	2.58482e-10	Protein SCO1, mitochondrial
EH28_17404	9840	87.31	182.63	1.35	2.97	1.1375	Up	3.89008e-10	4.61054e-09	Breast cancer type 2 susceptibility protein
EH28_16241	630	539	1113	142.43	312.81	1.13503	Up	8.24188e-53	5.9956e-51	ATP synthase subunit O, mitochondrial
EH28_12170	3507	98.27	204.62	4.3	9.44	1.13445	Up	4.288e-11	5.58716e-10	GTPase IMAP family member 8
EH28_11946	1533	1245	2585	127.39	279.64	1.13432	Up	1.42461e-121	3.05505e-119	H/ACA ribonucleoprotein complex subunit 4
EH28_02074	1899	104	216	8.52	18.7	1.13411	Up	1.28977e-11	1.76194e-10	Alpha-protein kinase 1
EH28_17090	1227	1023	2121	132.11	289.87	1.13367	Up	8.3584e-100	1.3766e-97	Lysosome-associated membrane glycoprotein 1
EH28_04368	546	134	276	41.52	91.1	1.13364	Up	3.2163e-14	5.5642e-13	28S ribosomal protein S28, mitochondrial
EH28_23064	798	254	524	51.86	113.53	1.13038	Up	1.05875e-25	3.45426e-24	26S proteasome non-ATPase regulatory subunit 8
EH28_10051	597	277	569	77.69	169.83	1.12829	Up	1.54736e-27	5.38101e-26	Peroxiredoxin
EH28_21367	3978	70	145	2.69	5.88	1.12821	Up	3.25418e-08	3.06187e-07	Mitogen-activated protein kinase kinase kinase 5
EH28_18609	930	83	171	14.38	31.4	1.1267	Up	2.36116e-09	2.54232e-08	hypothetical protein
EH28_01630	1032	69	142	10.7	23.32	1.12396	Up	5.55726e-08	5.07575e-07	Cytoplasmic tRNA 2-thiolation protein 1
EH28_12338	1572	47	97	4.69	10.22	1.12374	Up	6.85274e-06	4.51015e-05	Coiled-coil domain-containing protein 111
EH28_16097	2460	47.31	97.52	2.97	6.47	1.1233	Up	6.85274e-06	4.5087e-05	Serine/threonine-protein phosphatase 4 regulatory subunit 3
EH28_18380	753	1219	2500	265.02	577.06	1.12262	Up	1.05189e-114	2.12306e-112	Proteasome activator complex subunit 1
EH28_18667	1128	76	156	10.72	23.31	1.12064	Up	1.34885e-08	1.33184e-07	Nucleoporin Nup43
EH28_20776	1212	37	76	4.84	10.52	1.12006	Up	7.55518e-05	0.000414107	Transforming growth factor beta receptor type 3
EH28_21862	774	169	346	35.66	77.5	1.11989	Up	3.01482e-17	6.3854e-16	Replication factor C subunit 2
EH28_02586	5490	150	309	4.16	9.04	1.11974	Up	9.55126e-16	1.85152e-14	ATPase family AAA domain-containing protein 5
EH28_23295	1092	178	365	25.99	56.44	1.11876	Up	3.6362e-18	8.1902e-17	Dual specificity protein phosphatase 1
EH28_07323	1611	90	185	8.75	19	1.11864	Up	5.7706e-10	6.68163e-09	Origin recognition complex subunit 4
EH28_06817	1011	1410	2887	223.43	484.66	1.11715	Up	1.03386e-131	2.53382e-129	Cathepsin L1
EH28_02009	609	72.49	147.79	19.89	43.14	1.11698	Up	4.21238e-08	3.90105e-07	Phosphoglycerate mutase 1
EH28_07117	612	104	212	28.38	61.54	1.11665	Up	4.80822e-11	6.23343e-10	THO complex subunit 7
EH28_03676	828	140	286	27.47	59.53	1.11576	Up	1.8667e-14	3.2846e-13	Histone RNA hairpin-binding protein
EH28_19070	1614	39.73	81.34	3.85	8.34	1.11519	Up	3.5559e-05	0.00020662	Dol-P-Glc:Glc(2)Man(9)GlcNAc(2)-PP-Dol alpha-1,2-glucosyltransferase
EH28_04008	1233	258.14	528.38	33.17	71.84	1.11491	Up	1.75975e-25	5.68729e-24	AP-1 complex subunit mu-1
EH28_23735	4791	98	201	3.12	6.75	1.11334	Up	1.15618e-10	1.43733e-09	putative histone-lysine N-methyltransferase NSD2
EH28_22835	966	1877.02	3825.95	312.2	674.37	1.11107	Up	3.86138e-172	1.41954e-169	Cathepsin D
EH28_24157	489	45	91	15.79	34.07	1.10949	Up	2.01594e-05	0.000122715	Peptidyl-prolyl cis-trans isomerase H
EH28_14302	426	247	498	101.53	218.9	1.10837	Up	2.03696e-23	6.04249e-22	Cytochrome c oxidase subunit 5A, mitochondrial
EH28_23674	1050	224	456	34.1	73.52	1.10837	Up	5.41686e-22	1.49486e-20	Arginase, non-hepatic 2
EH28_12809	3879	65	133	2.57	5.54	1.10812	Up	1.7418e-07	1.47809e-06	Nephrin
EH28_20109	4320	410	838	14.51	31.27	1.10773	Up	2.25892e-39	1.15683e-37	ATPase family AAA domain-containing protein 2
EH28_11786	2868	41.96	85.46	2.25	4.84	1.10508	Up	2.35348e-05	0.000141463	Nuclear pore complex protein Nup205
EH28_12139	2415	184	375	11.78	25.34	1.10508	Up	2.1102e-18	4.80561e-17	Transferrin receptor protein 1
EH28_03651	885	1305	2646	238.36	512.46	1.1043	Up	1.97066e-118	4.09798e-116	Annexin A5
EH28_09063	1413	123	250	13.7	29.45	1.10409	Up	1.06763e-12	1.62089e-11	MYC-induced nuclear antigen
EH28_14916	354	154.18	308.72	78.79	169.33	1.10375	Up	7.8556e-15	1.42112e-13	Histone H3.3
EH28_17308	918	39	79	6.85	14.71	1.10262	Up	6.97748e-05	0.000385418	Protein YIF1B
EH28_20670	654	55	111	13.95	29.93	1.10133	Up	2.58414e-06	1.83764e-05	Coiled-coil domain-containing protein 43
EH28_09943	1026	238	482	37.13	79.65	1.10109	Up	6.4066e-23	1.84983e-21	Ribosome biogenesis protein BRX1
EH28_21625	4125	2453.23	4987.78	90.97	195.07	1.10053	Up	1.06673e-222	5.3563e-220	Macrophage mannose receptor 1
EH28_04730	1569	73	148	7.29	15.63	1.10033	Up	4.77496e-08	4.40422e-07	Glutamyl-tRNA(Gln) amidotransferase subunit A, mitochondrial
EH28_04528	828	95	192	18.64	39.96	1.10015	Up	5.62186e-10	6.52041e-09	Exosome complex component MTR3
EH28_12418	2076	206	418	15.4	33.01	1.09997	Up	3.67646e-20	9.24143e-19	Glycerol kinase
EH28_17981	774	170	343	35.87	76.83	1.09889	Up	1.24073e-16	2.54411e-15	39S ribosomal protein L16, mitochondrial
EH28_23301	1170	101	204	13.71	29.32	1.09666	Up	1.68153e-10	2.05446e-09	PRELI domain-containing protein 1, mitochondrial
EH28_08797	438	75	150	29.85	63.82	1.09628	Up	6.0927e-08	5.51585e-07	39S ribosomal protein L42, mitochondrial
EH28_11230	1107	54	109	7.77	16.61	1.09607	Up	3.17124e-06	2.21761e-05	Phosphoserine aminotransferase
EH28_04223	1482	197	398	20.88	44.6	1.09492	Up	4.17832e-19	9.86457e-18	Cystine/glutamate transporter
EH28_22216	963	130	262	21.69	46.33	1.09492	Up	5.01654e-13	7.85963e-12	39S ribosomal protein L1, mitochondrial
EH28_02730	3402	392.79	795.21	17.72	37.84	1.09453	Up	7.48512e-37	3.62579e-35	Meprin A subunit beta
EH28_15324	3963	48	97	1.85	3.95	1.09433	Up	1.08659e-05	6.88723e-05	Centromere protein J
EH28_09729	3222	36	73	1.72	3.67	1.09337	Up	0.000130238	0.000675198	T-lymphoma invasion and metastasis-inducing protein 2
EH28_11057	1857	313	632	26.25	56.01	1.09337	Up	2.25246e-29	8.34018e-28	DnaJ
EH28_22526	1605	61	123	5.95	12.68	1.09159	Up	7.58606e-07	5.88892e-06	RNA-binding protein 43
EH28_08985	1272	83	167	10.32	21.97	1.09009	Up	8.73792e-09	8.80938e-08	Acyl-coenzyme A thioesterase 2, mitochondrial
EH28_12266	627	55	110	14.61	31.08	1.08903	Up	3.58238e-06	2.48485e-05	Ubiquitin carboxyl-terminal hydrolase isozyme L3
EH28_12260	627	55	110	14.61	31.08	1.08903	Up	3.58238e-06	2.48402e-05	Ubiquitin carboxyl-terminal hydrolase isozyme L3
EH28_05873	591	124.99	249.72	35.45	75.38	1.0884	Up	2.2978e-12	3.40567e-11	Low molecular weight phosphotyrosine protein phosphatase
EH28_18715	699	66	132	15.56	33.06	1.08724	Up	3.79114e-07	3.06673e-06	Mitochondrial import inner membrane translocase subunit TIM14
EH28_05199	690	396	791	94.69	200.98	1.08577	Up	1.53111e-35	7.08336e-34	Latexin
EH28_04820	2217	45.63	91.7	3.19	6.77	1.0856	Up	2.01594e-05	0.000122751	6-phosphofructo-2-kinase/fructose-2, 6-bisphosphatase 2
EH28_17481	948	77	154	13.07	27.7	1.08363	Up	4.06238e-08	3.77402e-07	39S ribosomal protein L45, mitochondrial
EH28_04992	1083	82	164	12.08	25.58	1.0824	Up	1.47662e-08	1.44758e-07	Mannose-1-phosphate guanyltransferase beta
EH28_21619	1287	52	104	6.39	13.52	1.08121	Up	6.62822e-06	4.37356e-05	C-C chemokine receptor type 11
EH28_05010	1512	140	280	14.53	30.73	1.08061	Up	1.28718e-13	2.11825e-12	UDP-glucose 4-epimerase
EH28_12597	1329	46.62	93.17	5.54	11.71	1.07978	Up	1.64031e-05	0.000101287	4-hydroxyphenylpyruvate dioxygenase-like protein
EH28_10457	288	71	139	46.66	98.56	1.07882	Up	3.5768e-07	2.90018e-06	NADH dehydrogenase [ubiquinone] 1 alpha subcomplex subunit 3
EH28_02101	2322	47	94	3.13	6.61	1.07849	Up	1.85436e-05	0.000113584	Solute carrier organic anion transporter family member 4A1
EH28_17365	1032	1198	2386	185.74	391.86	1.07705	Up	5.61652e-103	9.55597e-101	Arginase-1
EH28_18342	3144	145.46	290.96	7.11	15	1.07704	Up	4.73902e-14	8.04305e-13	Ataxin-2-like protein
EH28_14114	1380	377	752	43.05	90.82	1.077	Up	8.97922e-34	3.91642e-32	RuvB-like 2
EH28_05819	219	48	93	44.83	94.57	1.07692	Up	3.96436e-05	0.000228868	hypothetical protein
EH28_06446	888	88	175	16.01	33.77	1.07677	Up	6.0516e-09	6.22921e-08	Ran GTPase-activating protein 1
EH28_04527	3039	982	1963	49.69	104.81	1.07675	Up	9.89156e-86	1.32232e-83	Alanine--tRNA ligase, cytoplasmic
EH28_08395	384	128	252	59.4	125.29	1.07674	Up	5.03158e-12	7.13888e-11	NADH dehydrogenase [ubiquinone] 1 beta subcomplex subunit 4
EH28_10311	192	41	79	45.72	96.43	1.07666	Up	0.000169167	0.000854426	Cytochrome b-c1 complex subunit 9
EH28_19999	933	514	1022	88.72	186.99	1.07563	Up	5.53632e-45	3.29411e-43	26S proteasome non-ATPase regulatory subunit 14
EH28_07697	741	66	131	14.6	30.77	1.07556	Up	5.23266e-07	4.13849e-06	Proteasome subunit alpha type-6
EH28_07654	291	42	82	27.25	57.38	1.07429	Up	9.9835e-05	0.000531086	Anaphase-promoting complex subunit CDC26
EH28_06426	1065	729	1449	109.31	230.12	1.07396	Up	5.40516e-63	5.1044e-61	ATP synthase subunit gamma, mitochondrial
EH28_19458	858	91.83	182.14	17.34	36.48	1.073	Up	2.39848e-09	2.57981e-08	C-type lectin domain family 17, member A
EH28_25142	1674	288	573	26.89	56.55	1.07246	Up	5.505e-26	1.81621e-24	Sestrin-1
EH28_07172	324	480	938	272.93	573.62	1.07156	Up	6.51274e-40	3.41165e-38	Thioredoxin
EH28_23463	1149	62	123	8.58	18.02	1.07055	Up	1.18282e-06	8.88064e-06	G1/S-specific cyclin-E2
EH28_22174	384	175	343	81.21	170.54	1.07038	Up	1.07583e-15	2.07768e-14	Small nuclear ribonucleoprotein Sm D3
EH28_22384	669	114	225	28.2	59.16	1.06893	Up	6.08568e-11	7.82548e-10	Malignant T-cell-amplified sequence 1
EH28_15256	1047	133	263	20.31	42.53	1.06629	Up	1.35019e-12	2.03339e-11	Replication factor C subunit 3
EH28_04433	1506	314.46	622.13	32.78	68.56	1.06455	Up	8.17134e-28	2.88054e-26	Splicing factor 3A subunit 3
EH28_03640	495	119.45	234	41.34	86.39	1.06333	Up	3.05588e-11	4.05357e-10	Epithelial membrane protein 2
EH28_02925	2262	112.28	222.31	7.69	16.07	1.06331	Up	6.62974e-11	8.49325e-10	DNA (cytosine-5)-methyltransferase 3B
EH28_25092	360	229	446	114.71	239.69	1.06318	Up	1.09597e-19	2.67331e-18	Small nuclear ribonucleoprotein Sm D1
EH28_18242	2049	135	267	10.23	21.37	1.06278	Up	9.04844e-13	1.38293e-11	GTP-binding protein 1
EH28_08816	3723	58.1	115.05	2.39	4.99	1.06203	Up	2.6788e-06	1.90102e-05	Protein timeless
EH28_14991	1611	38	75	3.69	7.7	1.06124	Up	0.00016614	0.000840789	Large neutral amino acids transporter small subunit 1
EH28_14028	1005	65	128	10.37	21.63	1.06062	Up	8.83394e-07	6.76579e-06	28S ribosomal protein S35, mitochondrial
EH28_04048	417	293	571	123.46	257.38	1.05986	Up	8.5176e-25	2.68122e-23	ATP synthase-coupling factor 6, mitochondrial
EH28_23214	1341	7673	15114	902.75	1881.05	1.05914	Up	0	0	Tubulin beta-1 chain
EH28_21124	3636	70	138	2.95	6.14	1.05752	Up	3.19176e-07	2.59924e-06	Protein MMS22-like protein
EH28_03825	615	68	133	18.45	38.4	1.05749	Up	6.58522e-07	5.14692e-06	Interleukin-34
EH28_00485	519	41	80	13.45	27.98	1.05679	Up	0.000122905	0.000640245	28S ribosomal protein S25, mitochondrial
EH28_09540	2013	260	512	20.07	41.74	1.05639	Up	6.77106e-23	1.94959e-21	MAP kinase-interacting serine/threonine-protein kinase 1
EH28_12545	567	79	154	23.47	48.71	1.0534	Up	9.66242e-08	8.47551e-07	DNA-directed RNA polymerase II subunit RPB7
EH28_00881	2706	181.21	356	10.32	21.4	1.05217	Up	2.38462e-16	4.83191e-15	Epidermal retinol dehydrogenase 2
EH28_15587	357	44	85	22.26	46.15	1.05188	Up	9.07058e-05	0.000487689	28S ribosomal protein S36, mitochondrial
EH28_01917	2967	470.15	923.58	24.38	50.54	1.05173	Up	1.00445e-39	5.23511e-38	Uridine-cytidine kinase-like 1
EH28_12978	2157	140	274	10.06	20.8	1.04795	Up	8.51582e-13	1.30637e-11	Long-chain-fatty-acid--CoA ligase 3
EH28_12387	1680	1463	2861	136.11	281.32	1.04744	Up	3.13854e-118	6.46131e-116	Asparagine--tRNA ligase, cytoplasmic
EH28_18362	522	49	95	15.97	33	1.0471	Up	3.22506e-05	0.000188835	Eukaryotic translation elongation factor 1 epsilon-1
EH28_09377	1419	113.31	221.43	12.57	25.97	1.04686	Up	1.39328e-10	1.72273e-09	Tryptophan--tRNA ligase, cytoplasmic
EH28_10763	1677	43	84	4.01	8.28	1.04603	Up	8.11162e-05	0.000441666	Fatty acyl-CoA hydrolase precursor, medium chain
EH28_11490	429	165	318	67.27	138.63	1.0432	Up	3.68606e-14	6.30797e-13	Histone H2A.x
EH28_21329	1326	1109	2159	132.02	271.9	1.04232	Up	8.5872e-89	1.22767e-86	Transcobalamin-2
EH28_21338	1188	538	1046	71.88	147.92	1.04115	Up	8.11294e-44	4.66539e-42	S-adenosylmethionine synthase isoform type-2
EH28_14836	261	81	154	60.24	123.95	1.04096	Up	2.22406e-07	1.85898e-06	Small nuclear ribonucleoprotein F
EH28_08607	483	42	81	14.95	30.76	1.04091	Up	0.000137397	0.000707854	Proteasome assembly chaperone 3
EH28_23162	10290	243.69	475.37	3.59	7.38	1.03964	Up	5.00264e-21	1.30863e-19	Breast cancer type 2 susceptibility protein
EH28_03217	1380	245	476	27.97	57.48	1.03918	Up	8.47182e-21	2.19383e-19	Isocitrate dehydrogenase [NADP] cytoplasmic
EH28_24947	1230	50	97	6.44	13.22	1.03759	Up	2.62414e-05	0.000156227	C-X-C chemokine receptor type 1
EH28_12351	2856	74	144	3.99	8.19	1.03747	Up	2.66406e-07	2.20793e-06	Nuclear factor erythroid 2-related factor 1
EH28_15767	1581	103	200	10.21	20.95	1.03697	Up	1.41964e-09	1.56374e-08	Importin subunit alpha-2
EH28_12751	1407	252.47	489.8	28.25	57.96	1.03681	Up	2.87274e-21	7.64097e-20	Protein lifeguard 1
EH28_09014	2229	118	229	8.2	16.8	1.03477	Up	9.51298e-11	1.19344e-09	DNA repair and recombination protein RAD54-like protein
EH28_08665	924	45	87	7.85	16.08	1.0345	Up	7.37266e-05	0.000405073	Kinetochore-associated protein DSN1
EH28_21103	1107	122	236	17.56	35.97	1.0345	Up	5.81038e-11	7.49019e-10	Dual specificity protein phosphatase 4
EH28_10911	705	319	615	74.51	152.6	1.03425	Up	5.71716e-26	1.88018e-24	Splicing factor U2AF
EH28_10494	969	82.06	158.51	13.6	27.85	1.03407	Up	9.81814e-08	8.60111e-07	Sideroflexin-1
EH28_13125	2946	334	648	17.44	35.71	1.03393	Up	1.18114e-27	4.14245e-26	putative bifunctional E2/E3 enzyme
EH28_08001	567	399	767	118.51	242.59	1.03351	Up	8.86508e-32	3.59263e-30	NADH dehydrogenase [ubiquinone] 1 beta subcomplex subunit 8, mitochondrial
EH28_21421	498	60	115	20.62	42.16	1.03183	Up	6.31022e-06	4.1825e-05	39S ribosomal protein L17, mitochondrial
EH28_04333	1716	647	1251	58.89	120.33	1.0309	Up	1.99657e-51	1.39807e-49	26S proteasome non-ATPase regulatory subunit 13
EH28_13385	630	88	169	23.25	47.5	1.0307	Up	3.97614e-08	3.69724e-07	Redox-regulatory protein FAM213A
EH28_12969	2094	907	1752	67.21	137.12	1.02869	Up	3.82872e-71	4.10531e-69	Complement C2
EH28_05107	3750	42.94	82.94	1.75	3.57	1.02857	Up	9.9835e-05	0.000531223	Calmodulin
EH28_06823	3024	69	133.42	3.51	7.16	1.02849	Up	1.00628e-06	7.65567e-06	RNA-binding protein 4.1
EH28_15075	1326	116.66	224.9	13.89	28.32	1.02777	Up	1.93484e-10	2.35277e-09	Eukaryotic translation initiation factor 3 subunit J
EH28_02365	1203	1739	3348	229.29	467.22	1.02693	Up	3.32068e-133	8.43986e-131	Keratin, type I cytoskeletal 18
EH28_17221	2205	42	81	2.95	6.01	1.02665	Up	0.000137397	0.000708031	Prolyl 3-hydroxylase 3
EH28_14251	792	156	299	32.11	65.32	1.0245	Up	3.0054e-13	4.78887e-12	Elongation of very long chain fatty acids protein 4
EH28_24032	2406	41.18	79.47	2.65	5.39	1.02429	Up	0.000169167	0.000854217	F-box only protein 30
EH28_08704	387	46.58	88.43	21.42	43.56	1.02405	Up	8.21702e-05	0.000446814	Fucolectin-5
EH28_03403	999	85	163	13.64	27.72	1.02308	Up	7.28892e-08	6.51289e-07	Replication factor C subunit 5
EH28_22022	495	50.12	95.44	17.35	35.23	1.02187	Up	4.91462e-05	0.000278418	ADP-ribosylation factor-like protein 1
EH28_18769	1302	245	470	29.73	60.34	1.0212	Up	5.27214e-20	1.30926e-18	Caspase-10
EH28_13144	1371	251	481	28.86	58.49	1.01912	Up	2.17358e-20	5.51077e-19	RuvB-like 1
EH28_06839	414	236	447	100.28	203.21	1.01894	Up	1.40769e-18	3.22719e-17	Histone H2A.Z
EH28_07170	1950	133	255	10.61	21.48	1.01757	Up	1.61213e-11	2.18636e-10	HAUS augmin-like complex subunit 3
EH28_16524	432	47	89	19.01	38.48	1.01735	Up	9.1281e-05	0.000490014	NTF2-related export protein 2
EH28_22622	477	163	309	58.84	119.05	1.0167	Up	2.49576e-13	4.02351e-12	Coiled-coil-helix-coiled-coil-helix domain-containing protein 2, mitochondrial
EH28_10510	381	143	270	66.98	135.51	1.0166	Up	9.91962e-12	1.3669e-10	Histidine triad nucleotide-binding protein 1
EH28_07578	639	69.96	133.06	18.2	36.81	1.01616	Up	1.00628e-06	7.65284e-06	Acetyl-coenzyme A synthetase 2-like, mitochondrial
EH28_13599	972	292	557	48.25	97.53	1.01532	Up	3.97652e-23	1.15792e-21	putative rRNA-processing protein EBP2
EH28_15793	1323	732	1398	87.35	176.48	1.01463	Up	1.1133e-55	8.78145e-54	ATP-dependent RNA helicase DDX39A
EH28_06432	270	323	603	230.14	464.44	1.01298	Up	1.00881e-23	3.02747e-22	ATP synthase subunit f, mitochondrial
EH28_06518	4509	346	661	11.72	23.62	1.01104	Up	3.08866e-27	1.06154e-25	Acid trehalase-like protein 1
EH28_02976	363	54.07	101.59	26.82	54.05	1.01099	Up	3.99314e-05	0.000230336	hypothetical protein
EH28_14602	558	231	437	69.85	140.74	1.0107	Up	3.7861e-18	8.50922e-17	NADH dehydrogenase [ubiquinone] 1 beta subcomplex subunit 5, mitochondrial
EH28_13739	1011	382	726	60.53	121.88	1.00974	Up	2.07166e-29	7.69842e-28	Nuclear migration protein nudC
EH28_17539	1980	75.42	143.8	5.92	11.92	1.00972	Up	5.51968e-07	4.35879e-06	Sodium-dependent neutral amino acid transporter B(0)AT2
EH28_04811	435	163	307	65.4	131.67	1.00956	Up	4.539e-13	7.13861e-12	NADH dehydrogenase [ubiquinone] 1 beta subcomplex subunit 11, mitochondrial
EH28_01333	963	78.65	149.44	13.13	26.43	1.00931	Up	3.00472e-07	2.46742e-06	Cyclin-dependent kinase 4
EH28_13392	507	68	128	22.9	45.97	1.00535	Up	3.10464e-06	2.17547e-05	28S ribosomal protein S23, mitochondrial
EH28_05182	387	198	371	91.04	182.75	1.0053	Up	2.59962e-15	4.86531e-14	NHP2-like protein 1
EH28_04091	2058	157.57	299.44	11.89	23.86	1.00485	Up	4.51316e-13	7.1034e-12	CDK5 regulatory subunit-associated protein 3
EH28_19609	600	104	196	29.01	58.17	1.00373	Up	7.26834e-09	7.42597e-08	Density-regulated protein
EH28_02937	1041	212	401	32.57	65.25	1.00243	Up	8.97214e-17	1.85824e-15	UPF0160 protein MYG1, mitochondrial
EH28_02677	1335	301	570	35.58	71.28	1.00243	Up	2.99694e-23	8.78889e-22	Protein DEK
EH28_12112	1803	144.53	273.96	12.5	25.03	1.00173	Up	6.01986e-12	8.47101e-11	Vacuolar protein sorting-associated protein 33A
EH28_25107	900	82.78	156.25	14.85	29.72	1.00097	Up	1.81681e-07	1.53541e-06	OTU domain-containing protein 6B
EH28_19836	3390	2279	4321	103.16	206.35	1.00021	Up	2.60284e-165	8.93078e-163	Cytosolic non-specific dipeptidase
EH28_03692	5925	58	110	1.49	2.98	1	Up	1.2949e-05	8.09292e-05	C-myc promoter-binding protein
EH28_25360	1407	64	121	7.16	14.32	1	Up	5.16714e-06	3.4752e-05	Armadillo repeat-containing protein 6
EH28_12238	384	430	0	199.54	0.001	-17.6063	Down	1.90871e-125	4.41512e-123	Somatostatin-2
EH28_03553	1347	1612.96	0	188.89	0.001	-17.5272	Down	0	0	Insulin
EH28_10737	540	488	0	153.09	0.001	-17.224	Down	2.86196e-142	8.07112e-140	Glucagon-1
EH28_12237	366	251	0	123.28	0.001	-16.9116	Down	1.59705e-73	1.76766e-71	Somatostatin-1
EH28_02914	1272	535.67	0	66.61	0.001	-16.0235	Down	6.65824e-156	2.07687e-153	Protein transport protein Sec61 subunit alpha-like 1
EH28_08516	723	293	0	66.58	0.001	-16.0228	Down	1.04801e-85	1.39197e-83	Chymotrypsin-C
EH28_16843	828	306	0	60.04	0.001	-15.8736	Down	1.77604e-89	2.59315e-87	Elastase-1
EH28_00128	624	128.59	0	34.34	0.001	-15.0676	Down	7.62016e-38	3.78928e-36	Histone H1
EH28_16629	594	69.77	0	19.68	0.001	-14.2644	Down	9.91084e-21	2.54725e-19	Choline kinase alpha
EH28_17775	576	55	0	16.05	0.001	-13.9703	Down	1.1405e-16	2.34794e-15	High choriolytic enzyme 1
EH28_04608	1428	126.94	0	13.99	0.001	-13.7721	Down	2.89804e-37	1.42052e-35	CTD small phosphatase-like protein 2-A
EH28_12903	663	55.89	0	13.96	0.001	-13.769	Down	1.1405e-16	2.3456e-15	Charged multivesicular body protein 3
EH28_17572	285	20	0	13.32	0.001	-13.7013	Down	1.62015e-06	1.18909e-05	Peptide Y
EH28_13698	285	16	0	10.65	0.001	-13.3786	Down	2.34334e-05	0.000140977	Peptide YY-A
EH28_17776	780	50	0	10.46	0.001	-13.3526	Down	3.21696e-15	5.99887e-14	High choriolytic enzyme 1
EH28_02594	312	17	0	10.12	0.001	-13.3049	Down	1.20161e-05	7.56965e-05	Hypothetical protein
EH28_08482	669	36.69	0	9.07	0.001	-13.1469	Down	3.70194e-11	4.845e-10	Actin-related protein 2/3 complex subunit 1A
EH28_18994	1503	76.65	0	8.01	0.001	-12.9676	Down	9.23886e-23	2.63801e-21	Bile salt-activated lipase
EH28_17941	843	38	0	7.31	0.001	-12.8357	Down	9.73394e-12	1.34401e-10	Endonuclease domain-containing 1 protein
EH28_17715	612	25.21	0	6.88	0.001	-12.7482	Down	5.74384e-08	5.22761e-07	T-complex protein 11-like protein 2
EH28_17149	744	29.07	0	6.4	0.001	-12.6439	Down	3.9712e-09	4.1648e-08	Trypsin-3
EH28_06940	1209	42.92	0	5.63	0.001	-12.4589	Down	6.72988e-13	1.04486e-11	Inhibitor of nuclear factor kappa-B kinase-interacting protein
EH28_14404	786	27	0	5.6	0.001	-12.4512	Down	1.5103e-08	1.47989e-07	Chymotrypsin-like protease CTRL-1
EH28_05078	537	16.79	0	5.3	0.001	-12.3718	Down	2.34334e-05	0.000141018	Epidermal retinol dehydrogenase 2
EH28_20239	3729	128	0	5.26	0.001	-12.3608	Down	7.62016e-38	3.78015e-36	Thrombospondin-4-B
EH28_22915	2355	75.55	0	4.96	0.001	-12.2761	Down	1.80173e-22	5.06723e-21	Arf-GAP with coiled-coil, ANK repeat and PH domain-containing protein 3
EH28_15812	663	19	0	4.75	0.001	-12.2137	Down	3.15954e-06	2.21017e-05	Neuroendocrine protein 7B2
EH28_06278	1275	35	0	4.34	0.001	-12.0835	Down	7.21938e-11	9.20851e-10	Pancreatic lipase-related protein 1
EH28_11334	2217	57.82	0	4.04	0.001	-11.9801	Down	2.99884e-17	6.36465e-16	AN1-type zinc finger protein 4
EH28_01512	882	18.73	0	3.43	0.001	-11.744	Down	6.16162e-06	4.09588e-05	hypothetical protein
EH28_05949	1926	42	0	3.39	0.001	-11.7271	Down	6.72988e-13	1.04407e-11	Neuroendocrine convertase 2
EH28_23850	732	15	0	3.36	0.001	-11.7142	Down	4.56988e-05	0.000260827	Juxtaposed with another zinc finger protein 1
EH28_24976	735	15	0	3.35	0.001	-11.7099	Down	4.56988e-05	0.000260754	Trypsin
EH28_15283	927	18.8	0	3.27	0.001	-11.6751	Down	6.16162e-06	4.09191e-05	putative transposase element L1Md-A101/L1Md-A102/L1Md-A2
EH28_25384	990	18	0	2.92	0.001	-11.5118	Down	6.16162e-06	4.09455e-05	Cyclic AMP-responsive element-binding protein 3-like protein 3
EH28_15644	1206	22	0	2.89	0.001	-11.4969	Down	4.26004e-07	3.40456e-06	Betaine--homocysteine S-methyltransferase 1
EH28_08135	1590	28.12	0	2.77	0.001	-11.4357	Down	7.74448e-09	7.87336e-08	Chromobox protein
EH28_23136	903	15.01	0	2.68	0.001	-11.388	Down	4.56988e-05	0.000260465	RWD domain-containing protein 2B
EH28_02142	1698	28.68	0	2.64	0.001	-11.3663	Down	7.74448e-09	7.87725e-08	hypothetical protein
EH28_10678	825	13	0	2.56	0.001	-11.3219	Down	0.000173799	0.000874387	Cholesterol 25-hydroxylase-like protein 1, member 1
EH28_16091	2232	36.71	0	2.55	0.001	-11.3163	Down	3.70194e-11	4.84808e-10	Transcription factor Sp3
EH28_09443	1548	24	0	2.43	0.001	-11.2467	Down	1.12014e-07	9.75068e-07	Cytochrome P450 4V2
EH28_07880	1677	24.81	0	2.31	0.001	-11.1737	Down	1.12014e-07	9.74656e-07	Homeobox protein Hox-B3a
EH28_04256	1761	25.5	0	2.26	0.001	-11.1421	Down	5.74384e-08	5.22992e-07	Forkhead box protein J3
EH28_01339	1056	14.83	0	2.24	0.001	-11.1293	Down	8.91202e-05	0.00047979	Matrix metalloproteinase-19
EH28_00660	1431	19.4	0	2.13	0.001	-11.0566	Down	3.15954e-06	2.21093e-05	hypothetical protein
EH28_18996	1668	21.22	0	1.99	0.001	-10.9586	Down	8.30776e-07	6.40809e-06	Bile salt-activated lipase
EH28_06331	1146	13.79	0	1.91	0.001	-10.8994	Down	0.000173799	0.000875029	GTPase IMAP family member 7
EH28_13754	1671	18.34	0	1.72	0.001	-10.7482	Down	6.16162e-06	4.09323e-05	Merlin
EH28_00610	1650	16.57	0	1.57	0.001	-10.6165	Down	2.34334e-05	0.000140936	Tripartite motif-containing protein 16
EH28_01859	1560	15.35	0	1.54	0.001	-10.5887	Down	4.56988e-05	0.000260538	High affinity choline transporter 1
EH28_20411	1518	14	0	1.45	0.001	-10.5018	Down	8.91202e-05	0.000480167	Y+L amino acid transporter 2
EH28_09330	2301	20.15	0	1.36	0.001	-10.4094	Down	1.62015e-06	1.18994e-05	Neuroendocrine convertase 1
EH28_13546	1539	13	0	1.32	0.001	-10.3663	Down	0.000173799	0.000875243	Pancreatic alpha-amylase
EH28_02485	1695	14.19	0	1.31	0.001	-10.3554	Down	8.91202e-05	0.000479916	Zinc finger protein 503
EH28_19909	1551	13	0	1.31	0.001	-10.3554	Down	0.000173799	0.000874601	SWI/SNF-related matrix-associated actin-dependent regulator of chromatin subfamily D member 3
EH28_09869	2097	15.28	0	1.13	0.001	-10.1421	Down	4.56988e-05	0.000260682	NTPase KAP family P-loop domain-containing protein 1
EH28_18512	2037	14	0	1.07	0.001	-10.0634	Down	8.91202e-05	0.000480041	Retrovirus-related Pol polyprotein LINE-1
EH28_03877	3738	20.28	0	0.83	0.001	-9.69697	Down	1.62015e-06	1.18951e-05	Calcium-activated potassium channel subunit alpha-1
EH28_00472	3297	15.89	0	0.74	0.001	-9.53138	Down	4.56988e-05	0.00026061	ATP-dependent DNA helicase PIF1
EH28_15176	4329	17	0	0.6	0.001	-9.22882	Down	1.20161e-05	7.56734e-05	Contactin-2
EH28_21417	744	558	1	122.91	0.23	-9.06175	Down	3.8768e-160	1.26685e-157	Anionic trypsin-1
EH28_22475	3834	13	0	0.52	0.001	-9.02237	Down	0.000173799	0.000874815	KN motif and ankyrin repeat domain-containing protein 1
EH28_00138	564	721	2	215.43	0.64	-8.39493	Down	4.62224e-205	2.06865e-202	Chymotrypsin B
EH28_22342	984	306	1	49.91	0.17	-8.19765	Down	2.67432e-87	3.72002e-85	Chymotrypsin-like elastase family member 2A
EH28_01547	825	2372	8	467.2	1.67	-8.12805	Down	0	0	Trypsin-1
EH28_16841	867	261	1	48.73	0.2	-7.92867	Down	2.58246e-74	2.92116e-72	Elastase-1
EH28_21981	1260	185	1	23.23	0.13	-7.48133	Down	2.04156e-52	1.46445e-50	Carboxypeptidase A2
EH28_22235	1920	522	3	42.3	0.26	-7.346	Down	1.10255e-145	3.24259e-143	Dipeptidyl peptidase 4
EH28_24140	801	806	5	163.89	1.08	-7.24555	Down	1.31529e-223	7.12575e-221	Chymotrypsin-like elastase family member 2A
EH28_21416	750	572	4	124.9	0.93	-7.06933	Down	3.1976e-158	1.01275e-155	Trypsin
EH28_17148	744	278.93	2	61.44	0.47	-7.03037	Down	2.21296e-77	2.55945e-75	Trypsin-3
EH28_23380	927	77	1	13.38	0.18	-6.21594	Down	1.84778e-21	4.97257e-20	Low choriolytic enzyme
EH28_18995	1677	223.13	3	20.8	0.3	-6.11548	Down	4.77244e-60	4.14558e-58	Bile salt-activated lipase
EH28_08522	1251	187	3	23.66	0.4	-5.88631	Down	7.87714e-50	5.29956e-48	Carboxypeptidase B
EH28_12600	2088	172	3	12.78	0.24	-5.73471	Down	1.38326e-45	8.50064e-44	Matrix metalloproteinase-21
EH28_21215	6099	51	1	1.27	0.03	-5.40372	Down	4.34428e-14	7.39749e-13	Down syndrome cell adhesion molecule
EH28_11815	780	44	1	9.21	0.22	-5.38763	Down	4.05674e-12	5.81588e-11	High choriolytic enzyme 1
EH28_10485	1620	26.81	0.72	2.59	0.07	-5.20945	Down	2.94532e-08	2.78527e-07	Leucine-rich glioma-inactivated protein 1
EH28_05574	702	205.23	5.49	48.16	1.37	-5.13559	Down	3.29464e-52	2.34695e-50	hypothetical protein
EH28_13174	1164	72	2	9.83	0.29	-5.08307	Down	9.0566e-19	2.09492e-17	Poly(U)-specific endoribonuclease
EH28_18037	4986	32.95	0.99	1.01	0.03	-5.07325	Down	5.3544e-10	6.22071e-09	Mast/stem cell growth factor receptor kita
EH28_19877	693	64	2	15.23	0.51	-4.90027	Down	1.51478e-16	3.09372e-15	Vitelline membrane outer layer protein 1
EH28_18170	954	225.4	7.4	37.99	1.32	-4.84701	Down	2.52952e-55	1.95772e-53	Chymotrypsin-like elastase family member 3B
EH28_24440	13020	22	1	0.26	0.01	-4.70044	Down	5.19984e-06	3.49263e-05	Ryanodine receptor 2
EH28_04894	2019	45	2	3.46	0.16	-4.43463	Down	2.54094e-11	3.38797e-10	Leucine-rich repeat transmembrane protein FLRT2
EH28_02312	531	25.57	1.14	8.18	0.39	-4.39055	Down	7.85056e-07	6.07592e-06	hypothetical protein
EH28_17435	1320	24.42	1.08	2.92	0.14	-4.38247	Down	1.47641e-06	1.09098e-05	Sorting nexin-30
EH28_00334	504	21.28	1	7.22	0.36	-4.32593	Down	9.73576e-06	6.23034e-05	hypothetical protein
EH28_01438	666	165	8	41.02	2.11	-4.28101	Down	8.34538e-38	4.12996e-36	hypothetical protein
EH28_17486	915	20.72	1	3.65	0.19	-4.26383	Down	1.81969e-05	0.000111594	hypothetical protein
EH28_01941	684	18	1	4.35	0.26	-4.06443	Down	6.3201e-05	0.000351749	Coiled-coil domain-containing protein 106
EH28_24139	1560	228	13	22.91	1.38	-4.05324	Down	7.8477e-50	5.29707e-48	Chymotrypsin-C
EH28_03576	456	13.95	0.82	5.3	0.33	-4.00545	Down	0.000173799	0.000875457	hypothetical protein
EH28_18723	738	17	1	3.78	0.24	-3.97728	Down	0.000117398	0.000613885	Myelin proteolipid protein
EH28_03836	1566	29	2	2.9	0.21	-3.78759	Down	5.00374e-07	3.96658e-06	Leucine-rich repeat transmembrane neuronal protein 4
EH28_14619	15534	65	5	0.63	0.05	-3.65535	Down	5.55282e-14	9.38554e-13	Obscurin
EH28_25337	4359	25	2	0.88	0.07	-3.65208	Down	5.57094e-06	3.72488e-05	von Willebrand factor A domain-containing protein 5B2
EH28_24645	2409	39	3	2.5	0.2	-3.64386	Down	7.70122e-09	7.841e-08	Inactive dipeptidyl peptidase 10
EH28_04377	1296	36	3	4.39	0.39	-3.49267	Down	4.6012e-08	4.24966e-07	RNA-directed DNA polymerase from mobile element jockey
EH28_19100	2361	48	4	3.14	0.28	-3.48727	Down	2.19976e-10	2.66234e-09	Protein Dok-7
EH28_16773	3051	35	3	1.76	0.16	-3.45943	Down	8.31916e-08	7.38218e-07	Amyloid beta A4 precursor protein-binding family B member 2
EH28_00802	1983	32.03	2.73	2.51	0.23	-3.44798	Down	8.04506e-08	7.15746e-07	putative ATP-dependent RNA helicase DDX17
EH28_03552	447	44.04	4	17.12	1.66	-3.36643	Down	2.31972e-09	2.49901e-08	Insulin
EH28_13053	1296	22	2	2.68	0.26	-3.36565	Down	3.31108e-05	0.000193431	Repulsive guidance molecule A
EH28_13505	933	31	3	5.35	0.55	-3.28204	Down	8.70892e-07	6.67998e-06	Low density lipoprotein receptor adapter protein 1-B
EH28_09042	4029	333.35	32.65	12.66	1.31	-3.27264	Down	2.9899e-61	2.67622e-59	Transposon Ty3-I Gag-Pol polyprotein
EH28_11112	2655	45.6	4.6	2.65	0.28	-3.24249	Down	1.29032e-09	1.43047e-08	Alanine aminotransferase 2
EH28_09044	4029	34.12	3.6	1.3	0.14	-3.21501	Down	1.5012e-07	1.28185e-06	Transposon Ty3-I Gag-Pol polyprotein
EH28_03711	423	85.97	8.94	35.63	3.96	-3.16952	Down	8.84926e-17	1.83464e-15	Cytosolic phospholipase A2 gamma
EH28_10706	1341	28.94	3.04	3.41	0.38	-3.1657	Down	4.94314e-06	3.34421e-05	Tumor protein 63
EH28_15126	1518	66.59	7.04	6.88	0.77	-3.15948	Down	9.64776e-13	1.46907e-11	GPI mannosyltransferase 2
EH28_15177	3852	56	6	2.23	0.25	-3.15704	Down	5.94966e-11	7.66014e-10	Neurofascin
EH28_03605	732	29.72	3.35	6.66	0.8	-3.05745	Down	2.77852e-06	1.96568e-05	Ras-related protein Rab-12
EH28_08459	654	24.22	2.75	6.14	0.74	-3.05264	Down	1.01183e-05	6.4631e-05	OTU domain-containing protein 6B
EH28_00276	1086	95	11	13.95	1.71	-3.0282	Down	3.67152e-17	7.74442e-16	hypothetical protein
EH28_04789	1008	31.51	3.69	5.01	0.62	-3.01447	Down	8.70892e-07	6.68247e-06	Hsp70-binding protein 1
EH28_22267	1467	51.3	6.1	5.49	0.69	-2.99214	Down	1.01078e-09	1.13524e-08	Lupus La protein
EH28_07330	5022	25	3	0.76	0.1	-2.926	Down	2.73344e-05	0.000161798	Collagen alpha-1(XVIII) chain
EH28_00404	420	67.3	8.57	28.12	3.83	-2.87618	Down	2.56404e-12	3.77852e-11	Cytosolic phospholipase A2 gamma
EH28_21805	4014	23	3	0.88	0.12	-2.87447	Down	8.4019e-05	0.000455784	Zinc finger protein basonuclin-2
EH28_04298	4299	222	29	7.89	1.09	-2.8557	Down	3.88178e-36	1.84134e-34	Retrovirus-related Pol polyprotein from transposon 297
EH28_13444	3429	24.07	3.12	1.08	0.15	-2.848	Down	4.8013e-05	0.000272524	von Willebrand factor
EH28_24815	3801	30	4	1.21	0.17	-2.8314	Down	6.87926e-06	4.52037e-05	Neural cell adhesion molecule L1-like protein
EH28_06267	2607	52	7	3.08	0.44	-2.80735	Down	2.45638e-09	2.6407e-08	putative G-protein coupled receptor 135
EH28_22315	6024	44	6	1.11	0.16	-2.79442	Down	4.92e-08	4.52785e-07	Protein turtle
EH28_06423	2970	112	16	5.8	0.87	-2.73697	Down	4.19592e-18	9.40974e-17	Inter-alpha-trypsin inhibitor heavy chain H5
EH28_01886	3303	99	14	4.6	0.69	-2.73697	Down	3.05282e-16	6.11366e-15	N-lysine methyltransferase SETD8
EH28_24275	5463	42	6	1.17	0.18	-2.70044	Down	1.46278e-07	1.25163e-06	Girdin
EH28_00592	930	55	8	9.53	1.47	-2.69666	Down	1.87338e-09	2.04385e-08	Interleukin-11 receptor subunit alpha
EH28_00277	4029	388.53	57.74	14.76	2.31	-2.67573	Down	3.28442e-58	2.74863e-56	Transposon Ty3-I Gag-Pol polyprotein
EH28_22042	1185	27	4	3.62	0.57	-2.66696	Down	3.55478e-05	0.000206613	G-protein coupled receptor family C group 5 member B
EH28_11282	1008	33	5	5.25	0.84	-2.64386	Down	5.07598e-06	3.42396e-05	Growth hormone receptor
EH28_08873	1602	72	11	7.04	1.14	-2.62654	Down	1.07702e-11	1.48014e-10	Cytochrome P450 1B1
EH28_16208	4866	51	8	1.6	0.26	-2.62149	Down	1.58591e-08	1.55103e-07	A disintegrin and metalloproteinase with thrombospondin motifs 2
EH28_02291	708	26	4	6.04	0.99	-2.60905	Down	6.09922e-05	0.000340745	Guanidinoacetate N-methyltransferase
EH28_13840	2613	32	5	1.89	0.31	-2.60805	Down	8.67118e-06	5.59078e-05	Dimethylglycine dehydrogenase, mitochondrial
EH28_00302	2304	51.58	7.97	3.46	0.57	-2.60174	Down	4.24342e-09	4.44124e-08	Cytosolic carboxypeptidase-like protein 5
EH28_09850	2433	38	6	2.41	0.4	-2.59096	Down	1.25182e-06	9.34754e-06	Delta-like protein D
EH28_04497	2064	127	20	9.55	1.59	-2.58647	Down	2.74372e-19	6.56039e-18	Thioredoxin-interacting protein
EH28_10227	501	33.01	5.16	11.27	1.88	-2.58368	Down	5.07598e-06	3.42284e-05	Histone deacetylase 1
EH28_02511	3270	63	10	2.96	0.5	-2.5656	Down	3.50864e-10	4.17046e-09	Ephrin type-B receptor 3
EH28_00394	327	336.84	53.01	189.4	32.05	-2.56304	Down	1.4518e-48	9.48832e-47	Nattectin
EH28_20461	5037	37	6	1.12	0.19	-2.55943	Down	2.12518e-06	1.53351e-05	Thrombospondin type-1 domain-containing protein 7A
EH28_03704	1461	31	5	3.33	0.57	-2.54649	Down	1.47599e-05	9.16903e-05	Alpha-1-syntrophin
EH28_21048	1476	43	7	4.58	0.79	-2.53542	Down	3.09598e-07	2.53629e-06	Neuronal acetylcholine receptor subunit alpha-7
EH28_03710	1086	160.27	26.19	23.54	4.07	-2.53201	Down	1.70136e-23	5.05425e-22	Cytosolic phospholipase A2 gamma
EH28_07807	2022	24	4	1.84	0.32	-2.52356	Down	0.000177255	0.000889168	Bestrophin-3
EH28_02367	4392	84	14	2.92	0.51	-2.5174	Down	8.57394e-13	1.31431e-11	Tensin-like C1 domain-containing phosphatase
EH28_03362	1506	30	5	3.13	0.55	-2.50866	Down	2.50292e-05	0.00014979	Gamma-aminobutyric acid receptor subunit gamma-3
EH28_08169	942	36	6	6.15	1.09	-2.49626	Down	3.5961e-06	2.49269e-05	Aspartoacylase
EH28_18676	3939	46.01	7.86	1.79	0.32	-2.48382	Down	6.31342e-08	5.70063e-07	Coiled-coil domain-containing protein 25
EH28_15171	1353	41	7	4.78	0.86	-2.4746	Down	8.81062e-07	6.75295e-06	ATP-binding cassette sub-family C member 9
EH28_12030	1545	41	7	4.16	0.75	-2.47162	Down	8.81062e-07	6.75044e-06	Cysteinyl leukotriene receptor 1
EH28_05585	1866	64.39	11.09	5.37	0.98	-2.45407	Down	7.09932e-10	8.12868e-09	Nuclear factor interleukin-3-regulated protein
EH28_06783	8661	148	26	2.59	0.48	-2.43185	Down	8.17516e-21	2.11967e-19	Zonadhesin
EH28_00393	483	924.16	161.99	328.86	61.52	-2.41835	Down	1.82321e-122	3.951e-120	Type-2 ice-structuring protein
EH28_05875	1074	25.14	4.45	3.74	0.7	-2.41761	Down	0.00010421	0.00055137	F-box only protein 25
EH28_03723	825	412	73	81.15	15.25	-2.41178	Down	6.2259e-55	4.76478e-53	Tryptase-2
EH28_14972	483	46	8.11	16.37	3.08	-2.41005	Down	2.16868e-07	1.8149e-06	Microfibrillar-associated protein 2
EH28_25190	6195	28	5	0.69	0.13	-2.40808	Down	7.11014e-05	0.00039201	putative voltage-dependent R-type calcium channel subunit alpha-1E
EH28_04896	2460	152.06	27.2	9.55	1.8	-2.4075	Down	3.4684e-21	9.1897e-20	RNA-directed DNA polymerase from mobile element jockey
EH28_03862	1614	39	7	3.78	0.72	-2.39232	Down	2.47632e-06	1.7683e-05	Paralemmin-3
EH28_03875	1518	850.44	153.4	87.91	16.77	-2.39014	Down	2.63758e-110	5.12263e-108	Annexin A11
EH28_14556	1434	38	7	4.17	0.81	-2.36405	Down	4.13078e-06	2.83941e-05	Peroxisome proliferator-activated receptor alpha
EH28_19079	837	38	7	7.37	1.44	-2.3556	Down	4.13078e-06	2.83846e-05	Endonuclease domain-containing 1 protein
EH28_05120	987	27	5	4.39	0.86	-2.35181	Down	0.000119051	0.000622057	Lipid phosphate phosphohydrolase 3
EH28_09704	1815	32	6	2.75	0.54	-2.3484	Down	2.84448e-05	0.000168032	Serine/threonine-protein kinase BRSK2
EH28_20963	429	815	152	332.3	66.26	-2.32628	Down	3.36776e-103	5.77767e-101	hypothetical protein
EH28_17431	7488	37.18	6.82	0.75	0.15	-2.32193	Down	2.12518e-06	1.53405e-05	Chondroitin sulfate proteoglycan 4
EH28_13198	1488	68	13	7.18	1.45	-2.30793	Down	9.29698e-10	1.05048e-08	Sialidase-4
EH28_25312	3024	37	7	1.88	0.38	-2.30666	Down	6.86626e-06	4.51616e-05	Ephrin type-B receptor 1
EH28_13378	2694	31	6	1.77	0.36	-2.29768	Down	4.7233e-05	0.000268467	Semaphorin-4G
EH28_17334	2406	46	9	2.96	0.61	-2.27872	Down	6.74602e-07	5.2686e-06	Protein hid-1
EH28_03713	2286	1740.45	340.28	117.85	24.33	-2.27614	Down	9.54896e-211	4.46783e-208	Cytosolic phospholipase A2 gamma
EH28_13338	2025	36	7	2.76	0.57	-2.27563	Down	1.1371e-05	7.18525e-05	PiggyBac transposable element-derived protein 4
EH28_01025	3411	47.22	9.33	2.12	0.44	-2.26849	Down	4.08878e-07	3.27915e-06	WD repeat-containing protein 35
EH28_13839	1203	1568	308	206.75	42.98	-2.26615	Down	2.41384e-189	1.01416e-186	Betaine--homocysteine S-methyltransferase 1
EH28_06767	1908	35	7	2.85	0.6	-2.24793	Down	1.87585e-05	0.000114696	Homeobox protein TGIF2
EH28_21085	2070	29.26	5.93	2.19	0.47	-2.2202	Down	4.22746e-05	0.000242831	Midline-1
EH28_17425	1005	30.71	6.34	4.9	1.07	-2.19517	Down	7.80874e-05	0.000426302	putative cytochrome P450 120
EH28_20637	1293	58	12	7.09	1.55	-2.19352	Down	4.43324e-08	4.10005e-07	SH3 and cysteine-rich domain-containing protein 2
EH28_22104	423	158.66	32.52	65.75	14.41	-2.18992	Down	4.63494e-20	1.1566e-18	hypothetical protein
EH28_14423	348	137	28	71.46	15.68	-2.18821	Down	1.8204e-17	3.8957e-16	Ig kappa chain V region 3368
EH28_21081	2604	29	6	1.72	0.38	-2.17834	Down	0.000128501	0.000666698	SLIT and NTRK-like protein 6
EH28_22826	3222	35.01	7.26	1.67	0.37	-2.17425	Down	1.87585e-05	0.00011473	hypothetical protein
EH28_09532	1857	200	42	16.78	3.72	-2.17337	Down	2.5163e-24	7.74336e-23	Chemokine XC receptor 1
EH28_15410	4296	29.07	6.02	1.03	0.23	-2.16294	Down	0.000128501	0.000666866	hypothetical protein
EH28_23500	879	208	44	38.27	8.58	-2.15716	Down	4.26962e-25	1.36277e-23	C-type lectin domain family 4 member M
EH28_05645	204	56.33	11.72	57.84	13.14	-2.1381	Down	4.08878e-08	3.79683e-07	Ig heavy chain V-III region HIL
EH28_20820	1395	30.17	6.56	3.41	0.78	-2.12823	Down	7.80874e-05	0.000426528	Non-syndromic hearing impairment protein 5
EH28_11981	1497	42	9.19	4.41	1.02	-2.11221	Down	4.83816e-06	3.27966e-05	Inositol-pentakisphosphate 2-kinase
EH28_17532	708	128	28	29.76	6.92	-2.10453	Down	1.37022e-15	2.62164e-14	hypothetical protein
EH28_01947	468	146	32	53.86	12.6	-2.09579	Down	1.47529e-17	3.18363e-16	Interferon alpha/beta receptor 1
EH28_23126	603	41	9	11.37	2.66	-2.09573	Down	7.84802e-06	5.10158e-05	Lipoma HMGIC fusion partner
EH28_23913	1857	63	14	5.28	1.24	-2.0902	Down	3.04478e-08	2.87536e-07	Protein ZNF750
EH28_25258	3027	40	9	2.03	0.48	-2.08037	Down	1.26819e-05	7.95014e-05	Chloride channel protein 2
EH28_20178	3540	40	9	1.73	0.41	-2.07708	Down	1.26819e-05	7.95256e-05	Nck-associated protein 5
EH28_19655	4086	182	41	6.81	1.62	-2.07166	Down	4.6796e-21	1.22725e-19	LIM and calponin domains-containing protein 1
EH28_05735	732	147.36	33	33.04	7.86	-2.07161	Down	2.47618e-17	5.2826e-16	hypothetical protein
EH28_02726	726	30.02	6.77	6.79	1.63	-2.05854	Down	7.80874e-05	0.000426415	Glutathione S-transferase theta-1
EH28_10716	2133	211	48	15.34	3.69	-2.05561	Down	5.59304e-24	1.69081e-22	Angiomotin-like protein 2
EH28_09617	1506	35	8	3.65	0.88	-2.05232	Down	5.20018e-05	0.000293144	Tubby protein
EH28_16642	1695	7140.57	1635.32	658.25	159.32	-2.04671	Down	0	0	Olfactomedin-4
EH28_04999	1728	82.72	19	7.47	1.81	-2.04512	Down	5.11978e-10	5.96496e-09	Uromodulin
EH28_05653	360	26.34	5.95	13.2	3.2	-2.04439	Down	0.000198392	0.000986308	Ig heavy chain V-III region CAM
EH28_13142	861	48	11	9.03	2.19	-2.0438	Down	1.98589e-06	1.44108e-05	GATA-binding factor 2
EH28_14981	3909	82	19	3.21	0.78	-2.04103	Down	5.11978e-10	5.96834e-09	Neural cell adhesion molecule L1-like protein
EH28_09797	3369	373	86	16.99	4.13	-2.04047	Down	1.01041e-40	5.45965e-39	Integrin alpha-6
EH28_17355	906	48	11	8.55	2.08	-2.03934	Down	1.98589e-06	1.44159e-05	Hepatic leukemia factor
EH28_02496	3225	565.35	131.39	26.92	6.6	-2.02814	Down	1.57691e-60	1.38144e-58	Vinculin
EH28_14982	3090	42	10	2.09	0.52	-2.00692	Down	1.28638e-05	8.04458e-05	Contactin-4
EH28_11105	2274	80	19	5.45	1.37	-1.99208	Down	1.29573e-09	1.43569e-08	Rhophilin-1
EH28_05018	1956	67	16	5.33	1.34	-1.9919	Down	3.18778e-08	3.00352e-07	Polyadenylate-binding protein 1
EH28_10106	1743	105	25	9.4	2.37	-1.98777	Down	3.50906e-12	5.08382e-11	Growth hormone receptor
EH28_05667	369	75.93	17.88	36.93	9.33	-1.98484	Down	1.9769e-09	2.1488e-08	Ig heavy chain V-III region HIL
EH28_10987	1425	1144.48	273.47	126.37	31.93	-1.98467	Down	1.40079e-117	2.85525e-115	Collagenase 3
EH28_10133	1485	184	44	19.46	4.92	-1.98378	Down	3.23098e-20	8.1615e-19	Secretogranin-3
EH28_19440	3111	174	42	8.6	2.19	-1.97341	Down	4.85502e-19	1.13839e-17	Sodium/potassium-transporting ATPase subunit alpha-3
EH28_08739	4029	41	10	1.56	0.4	-1.96347	Down	2.04894e-05	0.000124319	Atrial natriuretic peptide receptor 1
EH28_05074	1116	37	9	5.28	1.36	-1.95693	Down	5.22168e-05	0.000294114	GDNF family receptor alpha-1
EH28_12187	1167	41	10	5.58	1.44	-1.9542	Down	2.04894e-05	0.000124356	5-hydroxytryptamine receptor 1B
EH28_24155	6483	61	15	1.43	0.37	-1.95042	Down	2.00318e-07	1.68462e-06	Rho guanine nucleotide exchange factor 16
EH28_09444	2730	476	117	26.87	6.97	-1.94677	Down	1.38865e-48	9.10449e-47	Toll-like receptor 3
EH28_21422	1896	53	13	4.35	1.13	-1.94469	Down	1.26526e-06	9.44108e-06	Transmembrane protein 145
EH28_09581	3660	114	28	4.77	1.24	-1.94365	Down	9.1229e-13	1.39224e-11	Adenylate cyclase type 2
EH28_13066	4074	440	109	16.52	4.32	-1.93511	Down	1.05806e-44	6.22352e-43	Sodium channel protein type 4 subunit alpha B
EH28_07036	3543	195.19	48.4	8.45	2.21	-1.9349	Down	8.58874e-21	2.21852e-19	Poly [ADP-ribose] polymerase 10
EH28_25215	2910	394	98	20.84	5.47	-1.92974	Down	4.80164e-40	2.52172e-38	Zinc finger protein 227
EH28_17020	1995	40	10	3.12	0.82	-1.92785	Down	3.25008e-05	0.000190192	Rho GTPase-activating protein 40
EH28_12805	243	33	8	26.9	7.07	-1.92782	Down	0.000133727	0.000690504	hypothetical protein
EH28_24494	2487	44	11	2.73	0.72	-1.92283	Down	1.27876e-05	8.00421e-05	C-Jun-amino-terminal kinase-interacting protein 1
EH28_08377	2256	58.02	14.46	3.98	1.05	-1.92238	Down	3.17428e-07	2.58808e-06	E3 SUMO-protein ligase PIAS1
EH28_16643	1284	5672.75	1415.97	698.49	184.47	-1.92085	Down	0	0	Olfactomedin
EH28_23219	1161	164	41	22.45	5.94	-1.91818	Down	1.79817e-17	3.85213e-16	Protein CYR61
EH28_07465	3930	96	24	3.74	0.99	-1.91754	Down	8.48946e-11	1.07288e-09	Tight junction protein ZO-3
EH28_23379	810	92	23	18.48	4.9	-1.91511	Down	2.1073e-10	2.55495e-09	Low choriolytic enzyme
EH28_21687	2646	44	11	2.56	0.68	-1.91254	Down	1.27876e-05	8.00664e-05	MAM domain-containing glycosylphosphatidylinositol anchor protein 1
EH28_02958	984	111	28	18.1	4.84	-1.90291	Down	3.53156e-12	5.10922e-11	Solute carrier family 25 member 42
EH28_07752	2055	37	9.45	2.8	0.75	-1.90046	Down	5.22168e-05	0.000294195	putative family 31 glucosidase
EH28_03167	1386	267	68	30.35	8.17	-1.89329	Down	4.93596e-27	1.68798e-25	putative glutamate receptor
EH28_15830	5526	47	12	1.3	0.35	-1.89308	Down	7.96042e-06	5.16975e-05	Signal-induced proliferation-associated 1-like protein 1
EH28_16493	4227	78	20	2.82	0.76	-1.89162	Down	7.97354e-09	8.09025e-08	Microtubule-associated tumor suppressor 1
EH28_05320	2859	55	14	2.96	0.8	-1.88753	Down	1.25042e-06	9.34051e-06	Metabotropic glutamate receptor 7
EH28_21322	3351	58	15	2.66	0.72	-1.88536	Down	7.80266e-07	6.04794e-06	GAS2-like protein 1
EH28_06963	2055	39	10	2.95	0.8	-1.88264	Down	5.1332e-05	0.000289844	Vasorin
EH28_23883	1860	70	18	5.86	1.59	-1.88187	Down	4.96456e-08	4.56682e-07	Protein QNR-71
EH28_14951	1398	35	9	3.94	1.07	-1.88058	Down	0.000131187	0.000679261	Protein S100-B
EH28_11384	1698	74	19	6.81	1.85	-1.88013	Down	1.98828e-08	1.92353e-07	hypothetical protein
EH28_05719	570	42.97	10.98	12.69	3.45	-1.87902	Down	1.28638e-05	8.04702e-05	Glutamate decarboxylase 1
EH28_00943	975	931.92	239.15	153.48	41.74	-1.87855	Down	1.8485e-89	2.67993e-87	Olfactomedin
EH28_01144	2166	62	16	4.44	1.21	-1.87555	Down	3.10942e-07	2.54527e-06	Transposon Ty3-I Gag-Pol polyprotein
EH28_09173	606	39	10	10.76	2.94	-1.87179	Down	5.1332e-05	0.000289924	Insulin-like growth factor-binding protein 6
EH28_13479	2361	212	55	13.89	3.8	-1.86998	Down	2.14734e-21	5.75616e-20	Zinc finger protein 366
EH28_16352	1281	154	40	19.01	5.22	-1.86464	Down	6.39326e-16	1.25231e-14	Tumor necrosis factor receptor superfamily member 16
EH28_05541	2715	50	13	2.84	0.78	-1.86434	Down	4.94586e-06	3.34495e-05	Protein Dok-7
EH28_06039	7134	46	12	0.98	0.27	-1.85982	Down	1.25018e-05	7.8516e-05	Matrix-remodeling-associated protein 5
EH28_12226	5958	681	178	17.4	4.8	-1.85798	Down	1.01398e-64	9.89325e-63	Latent-transforming growth factor beta-binding protein 4
EH28_24662	4422	42	11	1.45	0.4	-1.85798	Down	3.17042e-05	0.000185847	Membrane-associated guanylate kinase, WW and PDZ domain-containing protein 3
EH28_20626	3558	57	15	2.46	0.68	-1.85505	Down	1.22004e-06	9.13011e-06	C-type mannose receptor 2
EH28_08730	1200	130	34	17.19	4.76	-1.85254	Down	1.43193e-13	2.34147e-12	WD repeat-containing protein 73
EH28_05651	624	218.66	57.06	58.4	16.21	-1.84908	Down	8.59674e-22	2.35347e-20	Ig heavy chain V-III region HIL
EH28_05002	2127	72	19	5.25	1.46	-1.84635	Down	4.84456e-08	4.46641e-07	Zinc finger protein 536
EH28_15495	4458	94	25	3.22	0.9	-1.83906	Down	4.94722e-10	5.78027e-09	Thrombospondin type-1 domain-containing protein 7B
EH28_11132	1263	53	14	6.64	1.86	-1.83588	Down	3.06838e-06	2.15299e-05	Vascular endothelial growth factor C
EH28_16589	1380	64	17	7.31	2.05	-1.83425	Down	3.02502e-07	2.48211e-06	Dixin-A
EH28_08013	3465	105	28	4.65	1.31	-1.82766	Down	5.04936e-11	6.5296e-10	A disintegrin and metalloproteinase with thrombospondin motifs 3
EH28_19705	2034	225	60	17.18	4.84	-1.82765	Down	5.1811e-22	1.43172e-20	Solute carrier family 13 member 3
EH28_20499	3582	86	23	3.68	1.04	-1.82312	Down	3.04616e-09	3.23755e-08	Potassium voltage-gated channel subfamily H member 4
EH28_18497	1059	191	51	28.81	8.15	-1.8217	Down	6.94248e-19	1.62046e-17	Chemokine XC receptor 1
EH28_24851	1611	56	15	5.44	1.54	-1.82068	Down	1.90144e-06	1.38321e-05	Solute carrier family 45 member 3
EH28_06797	4437	242	65	8.33	2.36	-1.81953	Down	2.16314e-23	6.39836e-22	Multiple epidermal growth factor-like domains protein 6
EH28_13753	1917	44.64	12.02	3.62	1.03	-1.81335	Down	3.0469e-05	0.00017927	F-box only protein 21
EH28_18028	1590	1515	410	149.24	42.69	-1.80566	Down	1.20377e-136	3.17719e-134	5,6-dihydroxyindole-2-carboxylic acid oxidase
EH28_23932	831	711.19	191.83	138.99	39.77	-1.80523	Down	1.3331e-65	1.31313e-63	Ig lambda-6 chain C region
EH28_23698	2790	123	34	6.79	1.98	-1.77791	Down	3.01244e-12	4.39838e-11	Neutral alpha-glucosidase C
EH28_22215	12564	142	39	1.71	0.5	-1.774	Down	5.1413e-14	8.71144e-13	Extracellular matrix protein FRAS1
EH28_05655	591	50	13.78	14.18	4.16	-1.7692	Down	4.94586e-06	3.34386e-05	Ig heavy chain V-III region VH26
EH28_21000	1041	569	159	87.41	25.87	-1.75652	Down	1.17617e-50	8.09829e-49	Connective tissue growth factor
EH28_16604	2349	156	44	10.27	3.06	-1.74683	Down	7.49428e-15	1.35934e-13	Spondin-1
EH28_17338	1398	255	72	28.72	8.58	-1.74301	Down	2.53824e-23	7.48635e-22	Serine protease HTRA1B
EH28_13356	1149	228.9	64.71	31.68	9.48	-1.74061	Down	3.83346e-21	1.01179e-19	Heparan sulfate glucosamine 3-O-sulfotransferase 3A1
EH28_00673	2568	718	204	43.15	12.94	-1.73752	Down	2.62238e-62	2.43184e-60	Alpha-tectorin
EH28_19224	3753	49	14	2	0.6	-1.73697	Down	1.76991e-05	0.00010893	A disintegrin and metalloproteinase with thrombospondin motifs 20
EH28_04724	4179	85.2	24.47	3.12	0.94	-1.73081	Down	1.0708e-08	1.07325e-07	Peroxidasin
EH28_13470	1779	42	12	3.68	1.11	-1.72915	Down	7.30118e-05	0.000401467	Zinc finger protein 395
EH28_18384	636	37.38	10.62	9.77	2.95	-1.72764	Down	0.000126312	0.000656499	PTB-containing, cubilin and LRP1-interacting protein
EH28_09721	9231	724	208	11.9	3.6	-1.72489	Down	4.97008e-62	4.5883e-60	Collagen alpha-1(XII) chain
EH28_01668	2220	68.03	19.54	4.75	1.44	-1.72186	Down	2.78458e-07	2.29856e-06	Carnitine O-palmitoyltransferase 1, liver isoform
EH28_16260	2961	104	30	5.4	1.64	-1.71926	Down	3.96356e-10	4.68953e-09	SH3 domain-containing RING finger protein 3
EH28_21058	2679	222	64	12.78	3.89	-1.71605	Down	4.78896e-20	1.19359e-18	Cytoplasmic polyadenylation element-binding protein 1
EH28_22414	894	177	51	31.98	9.77	-1.71074	Down	2.74174e-16	5.53375e-15	Four and a half LIM domains protein 1
EH28_13432	684	80	23	19.31	5.9	-1.71056	Down	4.05672e-08	3.77046e-07	MOB kinase activator 2
EH28_08871	1083	149	43	21.95	6.71	-1.70984	Down	6.5002e-14	1.08796e-12	Cdc42 effector protein 3
EH28_03086	6777	93	27	2.09	0.64	-1.70736	Down	3.87906e-09	4.0744e-08	Otoferlin
EH28_07146	360	56	16	28.05	8.6	-1.70559	Down	4.32892e-06	2.96472e-05	Growth-regulated alpha protein
EH28_16641	1083	6042.58	1753.76	890.16	273.59	-1.70205	Down	0	0	Olfactomedin
EH28_17186	2985	527	154	27.16	8.37	-1.69818	Down	9.69408e-45	5.73483e-43	Filamin A-interacting protein 1-like protein
EH28_24726	2388	41	12	2.65	0.82	-1.6923	Down	0.000112261	0.000588968	Axin-2
EH28_10805	2751	497	146	27.84	8.63	-1.68973	Down	4.94622e-42	2.72997e-40	Troponin T, cardiac muscle isoform
EH28_01817	1005	41	12	6.54	2.03	-1.68781	Down	0.000112261	0.000589118	Schwannomin-interacting protein 1
EH28_04922	14325	121	36	1.28	0.4	-1.67807	Down	3.39222e-11	4.45665e-10	Dynein heavy chain 7, axonemal
EH28_23930	378	981.41	286.89	463.96	145.36	-1.67437	Down	5.1208e-82	6.38921e-80	Ig lambda chain V-III region LOI
EH28_23532	2910	44	13	2.33	0.73	-1.67436	Down	6.82416e-05	0.000377354	Nuclear factor of activated T-cell, cytoplasmic 1
EH28_03876	5964	153.83	45.97	3.93	1.24	-1.66419	Down	5.78208e-14	9.74903e-13	Disks large
EH28_17430	1764	295.25	88.35	26.12	8.26	-1.66094	Down	3.73516e-25	1.19775e-23	Ras-GEF domain-containing family member 1B-A
EH28_12411	1416	50	15	5.56	1.76	-1.65951	Down	2.52924e-05	0.000151101	Desmin
EH28_04976	2571	50	15	3	0.95	-1.65896	Down	2.52924e-05	0.000151145	Ectonucleotide pyrophosphatase/phosphodiesterase family member 2
EH28_16644	1383	4696.99	1411.43	535.08	170.06	-1.65371	Down	0	0	Olfactomedin-4
EH28_15921	3159	53	16	2.58	0.82	-1.65368	Down	1.5419e-05	9.54393e-05	GATA-binding factor 5-A
EH28_12494	801	634	190	128.92	41	-1.65278	Down	6.3965e-52	4.50975e-50	Aquaporin FA-CHIP
EH28_18029	5115	63	19	1.88	0.6	-1.6477	Down	2.31936e-06	1.66604e-05	Receptor-type tyrosine-protein phosphatase delta
EH28_23378	870	3564	1075	663	212.08	-1.6444	Down	3.9961e-281	2.57087e-278	Low choriolytic enzyme
EH28_20828	5991	241.03	73.48	6.13	1.97	-1.63769	Down	1.81724e-20	4.62442e-19	Kinesin-like protein KIF13A
EH28_08182	375	50	15	23.86	7.67	-1.6373	Down	2.52924e-05	0.000151057	hypothetical protein
EH28_20965	423	103	31	42.69	13.74	-1.63552	Down	1.29846e-09	1.43794e-08	hypothetical protein
EH28_04634	735	333	101	74.33	23.94	-1.63452	Down	1.1839e-27	4.14507e-26	Serine protease 57
EH28_21312	843	106.28	32.31	20.45	6.59	-1.63375	Down	8.01372e-10	9.12996e-09	Phosphoinositide-3-kinase-interacting protein 1
EH28_03668	1962	506	155	40.1	12.98	-1.62731	Down	1.07491e-40	5.77787e-39	Leiomodin-1
EH28_05232	435	20320	6186	8152.99	2653.14	-1.61963	Down	0	0	Hemoglobin subunit alpha
EH28_08944	2019	155.07	47.92	11.93	3.89	-1.61675	Down	1.15353e-13	1.90286e-12	ARF GTPase-activating protein GIT2
EH28_20052	1134	185	57	25.96	8.47	-1.61586	Down	9.6081e-16	1.86079e-14	C-X-C chemokine receptor type 7
EH28_05648	360	234.48	71.37	117.45	38.36	-1.61437	Down	7.06834e-20	1.74062e-18	Ig heavy chain V-III region CAM
EH28_22608	1668	61	19	5.72	1.88	-1.60528	Down	5.29426e-06	3.55257e-05	Solute carrier family 2, facilitated glucose transporter member 10
EH28_19043	2376	141	44	9.18	3.02	-1.60395	Down	3.69506e-12	5.32332e-11	Hedgehog-interacting protein
EH28_09127	1359	45	14	5.22	1.72	-1.60164	Down	9.57806e-05	0.000512032	Dual specificity mitogen-activated protein kinase kinase 1
EH28_06070	1998	535	167	41.61	13.72	-1.60065	Down	5.9828e-42	3.29326e-40	Plectin
EH28_00427	360	228.19	70.51	114.31	37.9	-1.59268	Down	3.8368e-19	9.06868e-18	Ig heavy chain V-III region CAM
EH28_12636	3354	52.05	16.44	2.38	0.79	-1.59104	Down	2.337e-05	0.000140678	Zinc finger protein 507
EH28_07408	2373	47	15	3.06	1.03	-1.57089	Down	8.74752e-05	0.000472417	Nuclear factor 1 A-type
EH28_12514	300	112	35	69.97	23.57	-1.56978	Down	6.37384e-10	7.35116e-09	C-X-C motif chemokine 14
EH28_04638	1710	137	44	12.51	4.25	-1.55755	Down	1.82124e-11	2.4554e-10	Duodenase-1
EH28_23285	1221	56	18	7.27	2.47	-1.55744	Down	1.95805e-05	0.000119438	Lysophosphatidic acid receptor 1-A
EH28_22102	270	670.01	211.29	477.38	162.74	-1.55257	Down	1.56525e-51	1.09979e-49	Stromal cell-derived factor 1
EH28_03428	1605	71.96	23.27	7.02	2.4	-1.54844	Down	1.65102e-06	1.21045e-05	Protein tweety
EH28_16534	1260	111	36	13.94	4.78	-1.54415	Down	1.93437e-09	2.10703e-08	Type-1 angiotensin II receptor B
EH28_18929	4596	98	32	3.26	1.12	-1.54137	Down	2.01e-08	1.94181e-07	Liprin-alpha-2
EH28_02504	2052	80	26	6.05	2.08	-1.54035	Down	3.7791e-07	3.05939e-06	Dapper 1-B
EH28_07565	1149	117	38	16.19	5.57	-1.53935	Down	7.32516e-10	8.38261e-09	Proto-oncogene
EH28_08059	1815	46	15	3.95	1.36	-1.53825	Down	0.000131135	0.000679163	Kelch-like protein 26
EH28_14809	384	84.4	27.14	39.17	13.49	-1.53786	Down	1.55541e-07	1.32648e-06	Protein LLP
EH28_05652	657	629.16	204.07	158.75	54.74	-1.53609	Down	1.10422e-46	6.99461e-45	Ig heavy chain V-III region HIL
EH28_18281	3126	46	15	2.26	0.78	-1.53478	Down	0.000131135	0.000679334	Semaphorin-6A
EH28_19222	2571	98	32	5.88	2.03	-1.53434	Down	2.01e-08	1.94089e-07	Prickle-like protein 1
EH28_23957	1572	2168	708	216.11	74.61	-1.53432	Down	4.65684e-155	1.4309e-152	Galectin-3-binding protein A
EH28_13729	444	48.49	15.73	19	6.59	-1.52765	Down	5.80912e-05	0.000325244	Stathmin
EH28_24957	1698	1730	569	159.19	55.33	-1.52462	Down	6.27582e-123	1.38925e-120	Solute carrier family 40 member 1
EH28_03263	1581	130.46	43	12.93	4.5	-1.52273	Down	1.4183e-10	1.75261e-09	Tumor necrosis factor receptor superfamily member 21
EH28_08480	1701	301.26	99.89	27.67	9.7	-1.51227	Down	9.1489e-23	2.61595e-21	Monocarboxylate transporter 7
EH28_10492	2358	255.94	85.17	16.79	5.9	-1.50882	Down	3.47482e-19	8.26052e-18	Leucine zipper hypothetical tumor suppressor 2
EH28_05654	363	712.6	233.78	353.44	124.38	-1.50671	Down	5.34542e-52	3.78166e-50	Ig heavy chain V region MOPC 21
EH28_12558	2127	90	30	6.56	2.31	-1.5058	Down	1.1688e-07	1.01271e-06	Pleckstrin domain-containing family N member 1
EH28_00594	1779	58.67	19.57	5.14	1.81	-1.50578	Down	1.77831e-05	0.000109382	Zinc finger BED domain-containing protein 1
EH28_19908	972	84.54	28.12	13.97	4.92	-1.5056	Down	3.11256e-07	2.54683e-06	Transmembrane protein 106B
EH28_18630	1665	249	83	23.38	8.24	-1.50456	Down	9.06174e-19	2.09376e-17	Perforin-1
EH28_07414	2835	62.53	20.85	3.4	1.2	-1.5025	Down	7.26106e-06	4.744e-05	FRAS1-related extracellular matrix protein 1
EH28_19172	3657	157	53	6.58	2.34	-1.49158	Down	3.58136e-12	5.17037e-11	Roundabout
EH28_17788	4866	145	49	4.55	1.62	-1.48987	Down	2.47302e-11	3.30169e-10	Tensin
EH28_02821	855	157	53	29.76	10.65	-1.48252	Down	3.58136e-12	5.174e-11	Low density lipoprotein receptor adapter protein 1
EH28_07315	564	67.77	22.78	20.25	7.25	-1.48187	Down	4.0231e-06	2.76909e-05	Calmodulin
EH28_12084	3717	135.44	46.1	5.58	2	-1.48027	Down	1.54701e-10	1.90708e-09	Rab11 family-interacting protein 1
EH28_08263	1380	147	50	16.78	6.04	-1.47412	Down	2.2347e-11	2.98933e-10	Krueppel-like factor 2
EH28_05636	345	288.45	96.84	152.03	54.81	-1.47184	Down	1.79196e-21	4.82868e-20	Ig heavy chain V region 5A
EH28_08084	1995	222	76	17.29	6.25	-1.46801	Down	2.55676e-16	5.17053e-15	Krueppel-like factor 11
EH28_06424	2838	102	35	5.53	2	-1.46728	Down	3.23218e-08	3.04256e-07	Inter-alpha-trypsin inhibitor heavy chain H2
EH28_20006	639	174	59.28	45.27	16.4	-1.46486	Down	2.90588e-13	4.64107e-12	Ependymin-2
EH28_07674	3114	70	24	3.45	1.25	-1.46467	Down	4.83674e-06	3.27977e-05	Storkhead-box protein 2
EH28_05630	363	142.33	48.13	70.59	25.61	-1.46276	Down	4.0108e-11	5.23591e-10	Ig heavy chain V-III region HIL
EH28_00942	1386	2096.55	725.26	238.3	87.19	-1.45054	Down	2.46346e-138	6.85341e-136	Olfactomedin-4
EH28_04174	1149	118.49	40.99	16.4	6.01	-1.44826	Down	1.936e-09	2.10769e-08	Polymeric immunoglobulin receptor
EH28_23319	1962	215	75	17.04	6.28	-1.44009	Down	1.85396e-15	3.50482e-14	NEDD4-binding protein 3
EH28_09622	474	116.12	40.18	42.22	15.59	-1.43731	Down	4.15144e-09	4.3494e-08	Glutaredoxin-related protein 5, mitochondrial
EH28_16520	8106	211	74	3.95	1.46	-1.43588	Down	4.34668e-15	8.02557e-14	Teneurin-2
EH28_12413	1608	60	21	5.84	2.16	-1.43494	Down	3.1345e-05	0.000184003	Sterol 26-hydroxylase, mitochondrial
EH28_15657	3759	51	18	2.08	0.77	-1.43365	Down	0.000139753	0.000719452	A disintegrin and metalloproteinase with thrombospondin motifs 12
EH28_08592	1671	263.78	92.64	24.68	9.16	-1.42992	Down	1.6465e-18	3.75377e-17	Tripartite motif-containing protein 39
EH28_05109	924	327.61	114.75	57.14	21.22	-1.42908	Down	9.41724e-23	2.68522e-21	Epithelial cell adhesion molecule
EH28_09427	1305	131	46	15.86	5.89	-1.42905	Down	7.00762e-10	8.03262e-09	Polymeric immunoglobulin receptor
EH28_06223	2823	60.23	21.34	3.29	1.23	-1.41943	Down	3.1345e-05	0.000184056	Methyltransferase-like protein 16
EH28_21592	2238	51	18	3.53	1.32	-1.41913	Down	0.000139753	0.000719812	Myosin light chain kinase family member 4
EH28_12363	2175	55.49	19.71	3.95	1.48	-1.41626	Down	5.77352e-05	0.000323339	Cadherin-2
EH28_13473	426	77	27	31.65	11.87	-1.41489	Down	2.3695e-06	1.69968e-05	Interleukin-17F
EH28_03674	609	78.21	27.69	21.46	8.08	-1.40922	Down	1.61981e-06	1.19012e-05	hypothetical protein
EH28_05640	363	334.48	117.6	165.9	62.57	-1.40677	Down	4.72548e-23	1.37019e-21	Ig heavy chain V-III region HIL
EH28_22046	1803	167.87	59.93	14.52	5.48	-1.40579	Down	4.04222e-12	5.79911e-11	GTPase SLIP-GC
EH28_01223	1176	101	36	13.64	5.15	-1.4052	Down	8.96704e-08	7.91614e-07	Sodium channel subunit beta-1
EH28_21095	1668	51.14	18.25	4.79	1.81	-1.40404	Down	0.000139753	0.000719632	Sorting nexin-18
EH28_23948	2403	67	24	4.31	1.63	-1.40282	Down	1.51378e-05	9.39532e-05	Protein hid-1
EH28_03771	2520	237	85	14.52	5.5	-1.40054	Down	2.95702e-16	5.93335e-15	Collagen alpha-2(VI) chain
EH28_10355	1656	167	60	15.77	5.99	-1.39655	Down	7.5561e-12	1.05534e-10	Zinc-binding protein A33
EH28_25297	1041	67	24	10.29	3.91	-1.396	Down	1.51378e-05	9.39249e-05	Protein phosphatase 1L
EH28_04577	2832	195.64	70.61	10.64	4.05	-1.3935	Down	1.29488e-13	2.12921e-12	A-kinase anchor protein 12
EH28_05230	435	530.43	189.12	212.82	81.11	-1.39168	Down	9.72312e-35	4.40903e-33	Hemoglobin subunit alpha-1
EH28_22312	2475	230.17	83.1	14.37	5.48	-1.39081	Down	1.10766e-15	2.13715e-14	Dihydropyrimidinase-related protein 2
EH28_21055	4470	55	20	1.88	0.72	-1.38466	Down	0.000109786	0.000577901	Neogenin
EH28_11830	546	214	77	66.3	25.42	-1.38304	Down	9.41524e-15	1.69285e-13	Caveolin-1
EH28_13164	2010	471	171	36.41	13.96	-1.38304	Down	3.04634e-30	1.16354e-28	Rho guanine nucleotide exchange factor 25
EH28_00692	1416	92.04	33.49	10.23	3.94	-1.37654	Down	3.8675e-07	3.12114e-06	Angiopoietin-related protein 4
EH28_01998	1038	88.07	32.03	13.57	5.23	-1.37554	Down	9.11922e-07	6.9739e-06	Ig kappa chain V region K29-213
EH28_02818	660	113	41	28.37	10.94	-1.37475	Down	2.3971e-08	2.28998e-07	Tumor necrosis factor ligand superfamily member 12
EH28_04517	1125	541	198	76.56	29.66	-1.36807	Down	4.42642e-34	1.96818e-32	Protein CYR61
EH28_24724	1752	59.9	22	5.34	2.07	-1.36721	Down	8.54058e-05	0.000462454	Multidrug and toxin extrusion protein 1
EH28_10404	3522	91.26	33.81	3.97	1.55	-1.35687	Down	5.59968e-07	4.4135e-06	DNA repair and recombination protein pif1, mitochondrial
EH28_18974	7230	140	52	2.94	1.15	-1.35418	Down	1.04937e-09	1.17665e-08	Unconventionnal myosin-X
EH28_09974	693	3626	1336	862.95	337.84	-1.35294	Down	5.7549e-216	2.75526e-213	Proactivator polypeptide
EH28_07167	8892	1724.3	641.16	29.43	11.53	-1.3519	Down	3.1998e-102	5.39953e-100	Sushi, von Willebrand factor type A, EGF and pentraxin domain-containing protein 1
EH28_16498	1065	100	37	15	5.88	-1.35107	Down	2.39888e-07	1.997e-06	Lysophosphatidic acid receptor 4
EH28_07782	2013	78	29	6.02	2.36	-1.35098	Down	5.69134e-06	3.80167e-05	Cationic amino acid transporter 4
EH28_25191	465	57	21	21.18	8.33	-1.34631	Down	9.69354e-05	0.000517399	RING finger protein 11
EH28_13446	8535	172.56	64.38	3.07	1.21	-1.34323	Down	1.39928e-11	1.90522e-10	von Willebrand factor
EH28_15393	2700	139	52	7.94	3.13	-1.34298	Down	1.50139e-09	1.65201e-08	Heat shock protein 12B
EH28_03757	9303	349.6	130.75	5.7	2.25	-1.34104	Down	5.82312e-22	1.60268e-20	Triple functional domain protein
EH28_22633	369	207.09	76.31	100.73	39.8	-1.33965	Down	6.4758e-14	1.08565e-12	Ig kappa chain V-IV region
EH28_10995	1770	72	27	6.35	2.51	-1.33907	Down	1.51391e-05	9.39044e-05	Glycerophosphodiester phosphodiesterase domain-containing protein 5
EH28_15808	1821	64	24	5.48	2.17	-1.33648	Down	4.58974e-05	0.000261453	Scavenger receptor class A member 3
EH28_13535	3633	101	38	4.26	1.69	-1.33383	Down	3.03978e-07	2.49223e-06	Dermatan-sulfate epimerase-like protein
EH28_04099	2481	1668	628	103.85	41.28	-1.33099	Down	5.54798e-97	8.85397e-95	[Pyruvate dehydrogenase [lipoamide]] kinase isozyme 2, mitochondrial
EH28_00985	1908	61	23	4.98	1.98	-1.33065	Down	7.51054e-05	0.000412099	Plastin-1
EH28_04341	6387	56	21	1.33	0.53	-1.32736	Down	0.000140081	0.0007206	Pecanex-like protein 2
EH28_07173	10176	1237.51	468.62	18.44	7.36	-1.32506	Down	7.90484e-72	8.5651e-70	Sushi, von Willebrand factor type A, EGF and pentraxin domain-containing protein 1
EH28_25254	4407	153	58	5.31	2.12	-1.32465	Down	3.51382e-10	4.17421e-09	Period circadian protein
EH28_01148	1758	82	31	7.28	2.91	-1.32292	Down	4.42238e-06	3.0237e-05	Actin filament-associated protein 1
EH28_07234	1539	79	30	8.05	3.23	-1.31745	Down	7.19536e-06	4.70855e-05	Aldehyde dehydrogenase family 1 member A3
EH28_18708	1740	129	49	11.57	4.65	-1.31509	Down	9.03496e-09	9.09104e-08	TRAF2 and NCK-interacting protein kinase
EH28_19176	1386	100	38	11.37	4.57	-1.31497	Down	4.34416e-07	3.47044e-06	Pannexin-3
EH28_06293	1422	405	154	44.82	18.02	-1.31454	Down	1.92109e-24	5.94728e-23	Cathepsin F
EH28_10990	1371	187.07	71.12	21.51	8.65	-1.31424	Down	4.16306e-12	5.96001e-11	Collagenase 3
EH28_16017	1371	4177.71	1588.96	480.28	193.21	-1.31371	Down	4.32144e-236	2.54187e-233	Coronin-1A
EH28_13767	3135	186	71	9.12	3.67	-1.31325	Down	5.91276e-12	8.34311e-11	Potassium channel subfamily T member 1
EH28_05637	507	335.56	126.81	113.01	45.55	-1.31093	Down	7.8282e-21	2.03227e-19	Ig heavy chain V region 3
EH28_20425	2106	173.7	66.37	12.8	5.16	-1.3107	Down	3.16428e-11	4.18657e-10	B-cell lymphoma 6 protein
EH28_16731	1272	118	45	14.67	5.92	-1.3092	Down	4.32496e-08	4.00171e-07	Alpha-2 adrenergic receptor
EH28_10199	1125	63	24	8.91	3.6	-1.30743	Down	6.59364e-05	0.000365786	Endosialin
EH28_12620	714	84	32	19.35	7.83	-1.30525	Down	3.8907e-06	2.68695e-05	Amino-terminal enhancer of split
EH28_12672	1935	154	59	12.38	5.01	-1.30513	Down	4.40552e-10	5.18562e-09	Leucine-rich repeat-containing protein 32
EH28_23459	2859	206	79	11.09	4.49	-1.30447	Down	5.36298e-13	8.37056e-12	Hypothetical protein
EH28_07882	957	102	39	17.14	6.94	-1.30436	Down	3.82368e-07	3.09062e-06	Homeobox protein Hox-B5a
EH28_20618	1464	159	61	17.07	6.92	-1.30262	Down	2.41048e-10	2.90372e-09	Gap junction gamma-1 protein
EH28_21983	4638	203	78	6.68	2.71	-1.30156	Down	8.61494e-13	1.31961e-11	Kinesin-like protein KIF21A
EH28_05647	345	442.67	168.1	233.32	95.15	-1.29403	Down	1.50385e-26	5.03409e-25	Ig heavy chain V region 5A
EH28_13342	1116	83	32	11.85	4.84	-1.29181	Down	5.55084e-06	3.71385e-05	Arrestin domain-containing protein 3
EH28_16880	1365	57	22	6.58	2.69	-1.29048	Down	0.00017638	0.000884996	Transcriptional enhancer factor TEF-5
EH28_06201	1287	62	24	7.62	3.12	-1.28824	Down	9.43576e-05	0.000505212	putative G-protein coupled receptor 22
EH28_15257	3687	270	105	11.22	4.6	-1.28637	Down	3.15666e-16	6.30934e-15	StAR-related lipid transfer protein 13
EH28_00729	843	119	46	22.9	9.39	-1.28615	Down	5.40842e-08	4.94419e-07	Armadillo repeat-containing protein 1
EH28_07247	3456	67	26	2.97	1.22	-1.28358	Down	5.06006e-05	0.000286028	Rho GTPase-activating protein 7
EH28_08497	2994	72	28	3.7	1.52	-1.28345	Down	2.71924e-05	0.00016105	Serine/threonine-protein phosphatase 2A regulatory subunit B'' subunit alpha
EH28_15975	5016	157	61	4.77	1.96	-1.28314	Down	4.8351e-10	5.65891e-09	Serine/threonine-protein kinase LMTK1
EH28_21587	693	54.17	20.94	12.89	5.3	-1.28219	Down	0.000159243	0.000810669	Tumor necrosis factor receptor superfamily member 14
EH28_21783	1752	72	28	6.41	2.64	-1.27979	Down	2.71924e-05	0.000161096	Nephronectin
EH28_23609	1869	82	32	6.83	2.82	-1.27619	Down	7.89526e-06	5.12905e-05	Forkhead box protein O3
EH28_05658	726	224.36	87.24	50.75	20.96	-1.27577	Down	9.74152e-14	1.61994e-12	Ig heavy chain V-III region HIL
EH28_24686	3108	69	27	3.41	1.41	-1.27408	Down	4.42444e-05	0.000253157	Teashirt
EH28_05225	3018	74	29	3.77	1.56	-1.27302	Down	2.37836e-05	0.000142709	KN motif and ankyrin repeat domain-containing protein 2
EH28_11875	288	86	33	56.52	23.4	-1.27225	Down	3.41896e-06	2.37711e-05	C-C motif chemokine 4
EH28_08947	8859	74.68	29.24	1.28	0.53	-1.27208	Down	2.37836e-05	0.00014275	Hypothetical protein
EH28_08593	1647	142.86	55.96	13.57	5.62	-1.27178	Down	2.96488e-09	3.15605e-08	Zinc finger protein RFP
EH28_04021	4548	125	49	4.2	1.74	-1.2713	Down	3.65962e-08	3.41681e-07	Apolipoprotein L6
EH28_07779	2046	483	190	36.66	15.23	-1.26729	Down	2.66706e-27	9.18173e-26	Protein deltex-4
EH28_06481	7146	226	89	4.81	2	-1.26604	Down	1.49446e-13	2.43791e-12	Spectrin beta chain, brain 4
EH28_08591	495	60.1	23.46	20.8	8.66	-1.26414	Down	0.000107807	0.000568206	Calcineurin subunit B type 1
EH28_13440	3378	66	26	3	1.25	-1.26303	Down	7.20106e-05	0.000396598	IQ motif and SEC7 domain-containing protein 3
EH28_01355	828	145	57	28.45	11.86	-1.26232	Down	3.2315e-09	3.42569e-08	Protein FAM84B
EH28_05398	3639	326	129	13.73	5.73	-1.26072	Down	9.48088e-19	2.1857e-17	Protocadherin-18
EH28_18226	3819	197	78	7.9	3.3	-1.25939	Down	6.78366e-12	9.50682e-11	Guanylate cyclase soluble subunit beta-1
EH28_06203	4341	78	31	2.75	1.15	-1.2578	Down	1.81414e-05	0.000111287	Pleckstrin domain-containing family A member 5
EH28_09075	324	874	340	496.95	207.92	-1.25707	Down	5.62852e-49	3.72586e-47	hypothetical protein
EH28_00079	378	814.92	319.1	385.25	161.68	-1.25265	Down	3.6054e-45	2.1703e-43	Ig kappa chain V-IV region JI
EH28_10269	2556	161	64	9.72	4.08	-1.25239	Down	6.4914e-10	7.47419e-09	Hypothetical protein
EH28_04249	1476	3294	1308	350.61	147.21	-1.25199	Down	3.44028e-173	1.31157e-170	hypothetical protein
EH28_02918	900	63	25	11.3	4.75	-1.25032	Down	0.000117236	0.000613352	Mitochondrial carnitine/acylcarnitine carrier protein
EH28_19026	3120	138	55	6.8	2.86	-1.24952	Down	1.17432e-08	1.1696e-07	Protein FAM13A
EH28_06022	882	68	27	12.47	5.25	-1.24807	Down	6.28056e-05	0.000350211	Myeloid-associated differentiation marker
EH28_10524	591	2351.53	931.34	666.96	281.15	-1.24626	Down	9.03854e-125	2.02257e-122	HLA class II histocompatibility antigen gamma chain
EH28_01802	2550	1631.36	651.57	98.75	41.64	-1.24581	Down	6.13056e-86	8.35827e-84	Leukocyte receptor cluster member 8
EH28_23199	3990	60	24	2.3	0.97	-1.24558	Down	0.000190922	0.000952853	Patatin-like phospholipase domain-containing protein 7
EH28_02269	4299	130	52	4.62	1.95	-1.24442	Down	3.46202e-08	3.24114e-07	Receptor tyrosine-protein kinase erbB-4
EH28_15464	327	63.04	24.75	35.44	14.96	-1.24427	Down	6.59364e-05	0.000365688	Peptidyl-prolyl cis-trans isomerase FKBP1A
EH28_25209	576	73	29	21.31	9.01	-1.24193	Down	3.37216e-05	0.00019672	Dual specificity protein phosphatase 22-B
EH28_13452	3012	77	31	3.93	1.67	-1.23468	Down	2.5611e-05	0.000152827	Synemin
EH28_10913	2262	872	351	59.69	25.37	-1.23437	Down	4.33606e-46	2.69687e-44	Amyloid beta A4 protein
EH28_22358	1053	259	104	39.31	16.72	-1.23332	Down	7.60216e-15	1.37769e-13	Protein FAM81B
EH28_07941	1848	797	321	67.18	28.59	-1.23252	Down	3.14952e-42	1.75241e-40	Beta-mannosidase
EH28_07381	5877	60	24	1.55	0.66	-1.23173	Down	0.000190922	0.000952622	Plexin-A1
EH28_06213	9408	106	43	1.71	0.73	-1.22803	Down	8.95406e-07	6.85269e-06	Triple functional domain protein
EH28_19200	1791	178	72	15.5	6.62	-1.22737	Down	1.59383e-10	1.95893e-09	Ankyrin repeat and SAM domain-containing protein 1A
EH28_07084	1617	64.62	26.11	6.25	2.67	-1.22702	Down	0.000144174	0.000739253	Transmembrane protein
EH28_01344	1554	62	25	6.25	2.67	-1.22702	Down	0.000165979	0.000840388	TBC1 domain family member 19
EH28_22360	2205	101	41	7.1	3.04	-1.22375	Down	1.65229e-06	1.21052e-05	Multiple C2 and transmembrane domain-containing protein 1
EH28_19873	4038	266	108	10.08	4.32	-1.22239	Down	6.2303e-15	1.13809e-13	Neurogenic locus notch
EH28_24554	8277	130	53	2.38	1.02	-1.22239	Down	5.9331e-08	5.38795e-07	Serine/threonine-protein kinase WNK2
EH28_07792	1542	74	30	7.53	3.23	-1.22112	Down	4.14498e-05	0.000238293	E3 ubiquitin-protein ligase TRIM21
EH28_17707	1482	673	273	71.33	30.6	-1.22098	Down	1.79231e-35	8.27317e-34	Decorin
EH28_23001	1245	152.84	62	19.44	8.34	-1.22091	Down	4.56962e-09	4.77053e-08	Nuclear factor interleukin-3-regulated protein
EH28_24404	1158	185	75	25.39	10.9	-1.21993	Down	7.62258e-11	9.68679e-10	Angiopoietin-related protein 5
EH28_15170	3162	66	27	3.21	1.38	-1.21791	Down	0.000125139	0.000651388	ATP-binding cassette sub-family C member 9
EH28_22465	5379	101	41	2.86	1.23	-1.21736	Down	1.65229e-06	1.21095e-05	Collagen alpha-1(XXVII) chain B
EH28_17543	1089	536.02	217.75	78.5	33.77	-1.21695	Down	1.10827e-28	4.01688e-27	putative RNA-binding protein Luc7-like 1
EH28_21739	366	107	43	52.55	22.65	-1.21418	Down	6.38042e-07	5.00205e-06	Ig kappa chain V-III region CLL
EH28_03356	1353	81	33	9.44	4.07	-1.21376	Down	1.93945e-05	0.000118444	Protein FAM110C
EH28_05635	678	435.02	176.69	106.04	45.77	-1.21213	Down	1.33353e-23	3.98454e-22	Ig heavy chain V region 5A
EH28_14101	3042	144	59	7.28	3.15	-1.20859	Down	1.33932e-08	1.32433e-07	Autism susceptibility 2 protein
EH28_01672	525	182	74	58.93	25.54	-1.20624	Down	1.2173e-10	1.5115e-09	Ferritin, heavy subunit
EH28_02858	525	182	74	58.93	25.54	-1.20624	Down	1.2173e-10	1.51058e-09	Ferritin, heavy subunit
EH28_05631	360	337.62	136.39	169.12	73.3	-1.20616	Down	1.03535e-18	2.3842e-17	Ig heavy chain V-III region HIL
EH28_10741	8304	613	252	11.21	4.86	-1.20576	Down	1.06066e-31	4.28153e-30	Dedicator of cytokinesis protein 9
EH28_05633	345	178.9	72.23	94.29	40.88	-1.20571	Down	1.59383e-10	1.9601e-09	Ig heavy chain V region 5A
EH28_22310	1617	231.47	95.04	22.41	9.72	-1.20511	Down	6.99924e-13	1.08422e-11	Vacuolar protein sorting-associated protein 33A
EH28_16540	3768	119	49	4.84	2.1	-1.20462	Down	2.79902e-07	2.30956e-06	Protocadherin-7
EH28_06573	2706	92	38	5.24	2.28	-1.20053	Down	6.8728e-06	4.51757e-05	Potassium voltage-gated channel subfamily KQT member 5
EH28_05650	360	202.98	82.37	101.68	44.27	-1.19963	Down	1.09386e-11	1.50129e-10	Ig heavy chain V-III region CAM
EH28_10267	1935	131	54	10.53	4.59	-1.19794	Down	7.21278e-08	6.44766e-07	Protein Wnt-16
EH28_14439	1623	104	43	10.03	4.38	-1.19532	Down	1.75014e-06	1.27812e-05	D-2-hydroxyglutarate dehydrogenase, mitochondrial
EH28_05233	447	70448	28815	27392.8	11971.4	-1.19421	Down	0	0	Hemoglobin subunit beta
EH28_19262	3726	567	235	23.31	10.19	-1.19379	Down	5.1192e-29	1.88869e-27	NACHT, LRR and PYD domains-containing protein 12
EH28_23328	3165	726	301	35.24	15.42	-1.19241	Down	1.13269e-36	5.4356e-35	Synaptopodin
EH28_19383	2739	1439	597	80.96	35.45	-1.19142	Down	6.68238e-71	7.05488e-69	Liprin-beta-1
EH28_19185	579	85	35	24.66	10.81	-1.18981	Down	1.46516e-05	9.10724e-05	Cysteine and glycine-rich protein 2
EH28_16611	1167	227	94	30.9	13.55	-1.18931	Down	1.54414e-12	2.32037e-11	Wilms tumor protein
EH28_19763	2241	84	35	5.81	2.55	-1.18804	Down	2.04668e-05	0.000124365	Segment polarity protein dishevelled
EH28_24856	6096	125	52	3.12	1.37	-1.18737	Down	1.8436e-07	1.55741e-06	Kinesin-like protein KIF26A
EH28_23209	1461	339	141	36.47	16.04	-1.18504	Down	7.28742e-18	1.61492e-16	Nuclear receptor subfamily 5 group A member 2
EH28_24326	4425	724.91	302.37	25.03	11.01	-1.18484	Down	3.58482e-36	1.7044e-34	RNA-directed DNA polymerase from mobile element jockey
EH28_25277	2112	484	202	35.55	15.67	-1.18184	Down	1.0788e-24	3.35488e-23	Angiomotin-like protein 2
EH28_17437	2664	518.48	216.6	30.01	13.23	-1.18163	Down	2.33248e-26	7.78262e-25	A-kinase anchor protein 2
EH28_13306	1035	437	182	67.54	29.8	-1.18043	Down	1.56238e-22	4.40613e-21	C-C chemokine receptor type 7
EH28_14782	4593	98	41	3.26	1.44	-1.1788	Down	4.49898e-06	3.06487e-05	Collagen alpha-2(I) chain
EH28_22047	1905	959.92	401.38	78.42	34.64	-1.17878	Down	3.77396e-47	2.39798e-45	GTPase SLIP-GC
EH28_00983	4167	152.21	63.76	5.59	2.47	-1.17834	Down	7.72122e-09	7.85748e-08	Regulator of G-protein signaling 3
EH28_06388	1461	67	28	7.21	3.19	-1.17644	Down	0.000152006	0.000776319	Forkhead box protein N3
EH28_12769	726	108	45	24.43	10.81	-1.17629	Down	1.32183e-06	9.85247e-06	Juxtaposed with another zinc finger protein 1
EH28_00602	396	343	142	153.52	68.05	-1.17376	Down	3.3254e-18	7.50658e-17	Ig kappa chain V-IV region B17
EH28_21034	972	185.7	77.66	30.68	13.6	-1.17369	Down	2.17146e-10	2.62964e-09	Mortality factor 4-like protein 1
EH28_17830	1671	288	121	26.94	11.96	-1.17153	Down	3.92444e-15	7.27205e-14	Gamma-glutamyltransferase 5
EH28_21621	4545	69	29	2.32	1.03	-1.17148	Down	0.000131505	0.000680222	Rab effector MyRIP
EH28_21856	2265	226	95	15.45	6.86	-1.17133	Down	3.5607e-12	5.14776e-11	Arylsulfatase I
EH28_22285	4857	1204	508	37.83	16.83	-1.1685	Down	9.27994e-58	7.67254e-56	Neurabin-1
EH28_00600	432	4951	2062	2002.44	891.59	-1.16731	Down	1.66564e-237	1.00854e-234	Ig kappa chain V-IV region JI
EH28_09870	999	107	45	17.17	7.65	-1.16636	Down	1.83629e-06	1.33724e-05	Ephrin-B2
EH28_01262	1299	140	59	17.03	7.59	-1.16591	Down	4.98246e-08	4.58124e-07	Heparan sulfate glucosamine 3-O-sulfotransferase 1
EH28_03837	996	94.95	40	15.29	6.82	-1.16474	Down	9.9961e-06	6.38702e-05	hypothetical protein
EH28_16640	561	921.52	386.1	276.99	123.59	-1.16427	Down	3.72728e-45	2.23713e-43	hypothetical protein
EH28_11215	1596	104	44	10.2	4.56	-1.16146	Down	2.93546e-06	2.0696e-05	Immunoglobulin A1 protease autotransporter
EH28_16941	2265	99	42	6.77	3.03	-1.15984	Down	5.4141e-06	3.62708e-05	Membrane metallo-endopeptidase-like 1
EH28_17029	4488	73	31	2.48	1.11	-1.15978	Down	9.83042e-05	0.000524162	Zinc finger protein GLI1
EH28_05531	963	116	49	19.36	8.67	-1.15898	Down	7.50938e-07	5.8316e-06	PHD finger protein 23B
EH28_20171	462	69	29	25.83	11.59	-1.15617	Down	0.000131505	0.000680393	ORM1-like protein 1
EH28_13594	4668	143	61	4.68	2.1	-1.15612	Down	5.18564e-08	4.75743e-07	KN motif and ankyrin repeat domain-containing protein 4
EH28_23350	1302	80	34	9.71	4.36	-1.15514	Down	4.57458e-05	0.000260661	Serine/threonine-protein phosphatase 2A regulatory subunit B beta isoform
EH28_02234	783	82.96	35.15	17.29	7.77	-1.15395	Down	3.9558e-05	0.000228502	Poly [ADP-ribose] polymerase 11
EH28_05643	336	132.6	55.6	72.15	32.51	-1.15012	Down	8.72906e-08	7.71929e-07	Ig heavy chain V-III region VH26
EH28_15832	9321	143	61	2.33	1.05	-1.14994	Down	5.18564e-08	4.75531e-07	Laminin subunit alpha-2
EH28_19620	7692	395	169	7.8	3.52	-1.1479	Down	1.5341e-19	3.71997e-18	Tetratricopeptide repeat protein 28
EH28_20205	5994	82	35	2.08	0.94	-1.14585	Down	3.9558e-05	0.000228438	Agrin
EH28_00430	1425	784.52	335.27	86.62	39.15	-1.14569	Down	2.62112e-37	1.28785e-35	Transmembrane protein 184C
EH28_05641	360	106.46	44.91	53.33	24.13	-1.14412	Down	1.52127e-06	1.12052e-05	Ig heavy chain V-III region HIL
EH28_09445	4023	375	161	14.26	6.46	-1.14237	Down	1.64642e-18	3.75773e-17	Sorbin and SH3 domain-containing protein 2
EH28_12417	5163	292	126	8.62	3.92	-1.13683	Down	1.31256e-14	2.34359e-13	Protein Shroom2
EH28_14835	1884	79	34	6.53	2.97	-1.13662	Down	6.33812e-05	0.000352656	Netrin-4
EH28_12856	1623	281	121	27.1	12.33	-1.13612	Down	3.62942e-14	6.21621e-13	ETS translocation variant 5
EH28_16690	1692	137	59	12.65	5.76	-1.135	Down	1.3072e-07	1.12694e-06	putative phospholipid-transporting ATPase IB
EH28_23553	996	72	31	11.59	5.29	-1.13154	Down	0.000136376	0.0007033	Regulator of G-protein signaling 1
EH28_18720	3000	103.96	45.03	5.33	2.44	-1.12725	Down	6.66462e-06	4.39476e-05	Zinc finger protein 185
EH28_19173	3393	271	118	12.26	5.63	-1.12275	Down	1.93608e-13	3.14835e-12	Roundabout
EH28_21433	1146	273.96	118.86	38.02	17.46	-1.1227	Down	1.03705e-13	1.72037e-12	C-X-C chemokine receptor type 3
EH28_12377	5871	621	271	16.11	7.41	-1.12041	Down	1.03827e-28	3.76982e-27	Protein Shroom3
EH28_14309	1704	71	31	6.51	3	-1.1177	Down	0.000188491	0.000941633	Cytochrome P450 1A1
EH28_12087	1110	75.89	33	10.89	5.02	-1.11724	Down	0.000139836	0.000719521	PDZ and LIM domain protein 2
EH28_10036	1464	169.52	73.9	18.2	8.39	-1.1172	Down	4.9734e-09	5.16847e-08	Fizzy-related protein
EH28_18257	1422	78	34	8.63	3.98	-1.11659	Down	8.7516e-05	0.000472513	Cytochrome P450 3A30
EH28_11283	684	4666	2025	1126.46	519.51	-1.11657	Down	1.54895e-206	7.08627e-204	Selenoprotein Pa
EH28_19998	7332	1624	711	33.66	15.53	-1.11598	Down	7.37572e-72	8.03407e-70	Fibronectin
EH28_24664	726	400	174	90.48	41.8	-1.1141	Down	3.63152e-19	8.61315e-18	CDP-diacylglycerol--serine O-phosphatidyltransferase
EH28_15821	4647	5075	2227	166.77	77.17	-1.11175	Down	1.97425e-219	9.67714e-217	Thrombospondin-1
EH28_01110	2310	1426	625	95.53	44.21	-1.11158	Down	3.53928e-63	3.37329e-61	Myosin light chain kinase, smooth muscle
EH28_18564	1266	160	70	19.99	9.26	-1.11019	Down	1.96327e-08	1.90112e-07	Carbohydrate sulfotransferase 7
EH28_17843	1881	180	79	14.9	6.91	-1.10855	Down	2.8808e-09	3.0745e-08	Kelch-like protein 22
EH28_08320	5397	93	41	2.63	1.22	-1.10818	Down	2.25922e-05	0.000136315	Teneurin-3
EH28_20031	2262	91	40	6.23	2.89	-1.10816	Down	2.61914e-05	0.000156064	Rho GTPase-activating protein 6
EH28_07040	513	140	61	46.53	21.62	-1.10579	Down	1.34586e-07	1.15543e-06	Tumor protein p53-inducible nuclear protein 1
EH28_24669	966	180	79	29.94	13.92	-1.10492	Down	2.8808e-09	3.07609e-08	Protein FAM132A
EH28_01284	2457	91	40	5.72	2.66	-1.10459	Down	2.61914e-05	0.000155974	Cadherin-11
EH28_07676	1365	1136	500	131.2	61.08	-1.103	Down	2.92788e-50	2.00253e-48	Carboxypeptidase E
EH28_25163	1086	259	114	38.04	17.73	-1.10132	Down	1.18027e-12	1.78531e-11	WNT1-inducible-signaling pathway protein 1
EH28_00904	5241	163	72	4.74	2.21	-1.10084	Down	2.00748e-08	1.94119e-07	Signal-induced proliferation-associated 1-like protein 1
EH28_04905	4050	79	35	2.98	1.39	-1.10023	Down	0.000103691	0.000549468	Insulin receptor substrate 1
EH28_08199	774	91	40	19.2	8.96	-1.09954	Down	2.61914e-05	0.000156019	MOB kinase activator 2
EH28_06214	1164	229	101	31.26	14.59	-1.09934	Down	2.60222e-11	3.46519e-10	C-C chemokine receptor type 5
EH28_03189	5643	262	116	7.07	3.3	-1.09924	Down	1.20518e-12	1.82032e-11	Proprotein convertase subtilisin/kexin type 5
EH28_06874	1296	325.91	143.98	39.74	18.57	-1.09762	Down	1.61354e-15	3.06155e-14	Interferon regulatory factor 7
EH28_08511	1959	708.6	313.6	56.24	26.29	-1.09708	Down	1.11331e-31	4.48526e-30	Polypyrimidine tract-binding protein 1
EH28_11707	1242	142	63	18.11	8.5	-1.09125	Down	1.8798e-07	1.58604e-06	Nuclear receptor subfamily 1 group D member 2
EH28_10104	2829	1241	552	67.55	31.71	-1.09102	Down	1.41022e-53	1.0481e-51	Complement component C6
EH28_24342	819	79	35	15.68	7.37	-1.08919	Down	0.000103691	0.000549326	Ubiquitin domain-containing protein 2
EH28_14935	3030	1055	471	53.54	25.22	-1.08605	Down	1.83881e-45	1.11999e-43	Neuropilin-2
EH28_13711	3066	83	37	4.16	1.96	-1.08573	Down	7.68618e-05	0.000420727	Histone deacetylase 5
EH28_07924	432	41476	18314	16775	7918.78	-1.08297	Down	0	0	Hemoglobin subunit alpha-A
EH28_21114	2025	87	39	6.67	3.16	-1.07776	Down	5.69604e-05	0.000319347	Sodium-dependent serotonin transporter
EH28_09363	2514	80	36	4.91	2.33	-1.07539	Down	0.000122106	0.000636405	Connector enhancer of kinase suppressor of ras 1
EH28_20814	3867	149	67	5.9	2.8	-1.07529	Down	1.42347e-07	1.22002e-06	Ubiquitin carboxyl-terminal hydrolase 43
EH28_21866	516	83	37	27.4	13.02	-1.07345	Down	7.68618e-05	0.000420839	Versican core protein
EH28_14963	1395	75.05	33.71	8.47	4.03	-1.07158	Down	0.000139836	0.000719701	Neuroblastoma suppressor of tumorigenicity 1
EH28_09743	2121	91	41	6.66	3.17	-1.07104	Down	4.22048e-05	0.000242498	Colorectal mutant cancer protein
EH28_21635	3252	182	82	8.59	4.09	-1.07056	Down	6.36638e-09	6.54669e-08	Transforming acidic coiled-coil-containing protein 2
EH28_06309	1053	123.28	55.66	18.71	8.95	-1.06385	Down	1.5342e-06	1.12963e-05	Serine/threonine-protein kinase 17B
EH28_03887	1041	115	52	17.67	8.46	-1.06257	Down	4.41982e-06	3.02295e-05	Lipid phosphate phosphohydrolase 3
EH28_07722	2511	86.48	39.22	5.32	2.55	-1.06093	Down	7.76484e-05	0.000424468	Plexin-A1
EH28_01695	4332	101	46	3.56	1.71	-1.05788	Down	1.99373e-05	0.000121506	Calmodulin-regulated spectrin-associated protein 2
EH28_03788	3009	125.04	56.97	6.39	3.07	-1.05758	Down	1.32401e-06	9.86511e-06	Zinc finger protein 185
EH28_11947	1299	185	84	22.5	10.81	-1.05756	Down	6.42592e-09	6.60461e-08	hypothetical protein
EH28_18396	3174	158	72	7.65	3.68	-1.05575	Down	9.23452e-08	8.13483e-07	MDS1 and EVI1 complex locus protein EVI1
EH28_19216	3285	241	110	11.26	5.42	-1.05484	Down	4.34696e-11	5.65682e-10	Contactin-1a
EH28_24172	10923	350.49	159.77	4.86	2.34	-1.05445	Down	1.34542e-15	2.57658e-14	Kinesin heavy chain isoform 5A
EH28_18746	3447	1055	482	46.95	22.63	-1.05289	Down	2.60532e-43	1.48575e-41	E3 ubiquitin-protein ligase RNF216
EH28_04233	387	858.85	386.6	394.91	190.43	-1.05226	Down	1.0486e-36	5.05563e-35	Ig kappa chain V-IV region B17
EH28_07257	3390	175	80.01	7.92	3.82	-1.05193	Down	2.10576e-08	2.02766e-07	NACHT, LRR and PYD domains-containing protein 3
EH28_05634	357	442.54	198.92	223.9	108	-1.05182	Down	7.49142e-20	1.8426e-18	Ig heavy chain V region 5A
EH28_19569	1536	252	115	25.73	12.42	-1.05079	Down	1.55744e-11	2.11497e-10	Scavenger receptor class B member 1
EH28_11175	1839	1311	599	111.07	53.62	-1.05063	Down	2.16444e-53	1.5914e-51	Protein slit
EH28_04395	7299	771	353	16.05	7.75	-1.05031	Down	5.8544e-32	2.39136e-30	Nebulin
EH28_15243	3075	164	75	8.2	3.96	-1.05012	Down	5.93292e-08	5.39016e-07	Rho guanine nucleotide exchange factor 26
EH28_05139	2391	636	291	41.13	19.87	-1.0496	Down	1.10223e-26	3.71385e-25	Platelet endothelial cell adhesion molecule
EH28_10665	7530	1138	523	22.96	11.12	-1.04597	Down	5.40472e-46	3.35141e-44	Talin-2
EH28_01390	987	129	59	20.97	10.16	-1.04543	Down	1.56088e-06	1.14805e-05	Zinc finger protein Gfi-1b
EH28_22913	1479	93.82	43.12	9.97	4.84	-1.04259	Down	5.74936e-05	0.000322161	Endothelial cell-selective adhesion molecule
EH28_08372	1521	98	45	10.11	4.91	-1.04199	Down	3.14052e-05	0.000184252	Mothers against decapentaplegic
EH28_17307	5097	191	88	5.72	2.78	-1.04093	Down	6.48254e-09	6.65284e-08	Leucine-rich repeat and WD repeat-containing protein
EH28_23245	2670	291	134	16.81	8.17	-1.04091	Down	7.258e-13	1.12346e-11	Breakpoint cluster region protein
EH28_15270	2790	386	178	21.31	10.37	-1.03911	Down	1.54397e-16	3.15023e-15	Periostin
EH28_10732	2499	232	107	14.34	6.98	-1.03875	Down	1.63826e-10	2.00516e-09	Cordon-bleu protein-like 1
EH28_04797	588	118	54	33.66	16.39	-1.03822	Down	4.44586e-06	3.03773e-05	Rho-related GTP-binding protein RhoH
EH28_20277	825	98	45	19.3	9.4	-1.03787	Down	3.14052e-05	0.000184304	Tetratricopeptide repeat protein 33
EH28_01385	717	96	44	22.01	10.72	-1.03785	Down	3.65178e-05	0.000211356	Lecithin retinol acyltransferase
EH28_21821	1905	7297	3371	596.12	290.93	-1.03493	Down	1.65228e-281	1.09727e-278	Nucleolar GTP-binding protein 1
EH28_05662	363	81.79	37.22	40.57	19.81	-1.03418	Down	0.000142964	0.000733781	Ig heavy chain V-III region CAM
EH28_20991	2382	601	278	39.01	19.05	-1.03405	Down	9.94224e-25	3.11065e-23	Inositol-trisphosphate 3-kinase B
EH28_18747	720	274	126	62.54	30.55	-1.03361	Down	3.13024e-12	4.55744e-11	E3 ubiquitin-protein ligase RNF216
EH28_01228	1149	85.22	39.33	11.79	5.76	-1.03342	Down	0.000105506	0.000557792	Ras-related GTP-binding protein C
EH28_10861	3051	203	94	10.23	5	-1.03281	Down	2.67768e-09	2.86813e-08	cAMP-specific 3',5'-cyclic phosphodiesterase 4D
EH28_16947	1317	134	62	16.07	7.86	-1.03177	Down	1.34644e-06	1.00214e-05	ERBB receptor feedback inhibitor 1
EH28_22402	4551	157	73	5.27	2.58	-1.03043	Down	1.94463e-07	1.63738e-06	BCL-6 corepressor-like protein 1
EH28_06888	4083	155	72	5.81	2.85	-1.02758	Down	2.2565e-07	1.88304e-06	FERM, RhoGEF and pleckstrin domain-containing protein 2
EH28_05626	1518	114358	53074.6	11821.6	5800.74	-1.02711	Down	0	0	Ig mu chain C region membrane-bound form
EH28_14307	1137	82	38	11.47	5.63	-1.02666	Down	0.000166472	0.000842056	Collagen and calcium-binding EGF domain-containing protein 1
EH28_14373	3411	573	267	25.77	12.67	-1.02428	Down	2.7722e-23	8.1647e-22	Testis-expressed sequence 2 protein
EH28_11320	843	110	51	21.17	10.41	-1.02405	Down	1.2713e-05	7.96719e-05	Homeobox protein Nkx-2.5
EH28_16635	1467	142	66	15.21	7.48	-1.02391	Down	7.4112e-07	5.75752e-06	putative D-lactate dehydrogenase, mitochondrial
EH28_05029	870	327	152	60.83	29.99	-1.0203	Down	5.24112e-14	8.86598e-13	Lysosomal thioesterase PPT2-A
EH28_16820	6717	436	204	9.87	4.87	-1.01913	Down	6.25846e-18	1.38839e-16	Rotatin
EH28_08018	3246	122	57	5.77	2.85	-1.01761	Down	5.15248e-06	3.46647e-05	Zinc finger MIZ domain-containing protein 1
EH28_15534	4332	1392	652	49.11	24.26	-1.01744	Down	1.43171e-53	1.05644e-51	Palladin
EH28_15542	2289	173	81	11.7	5.78	-1.01737	Down	5.918e-08	5.37898e-07	Protein NDNF
EH28_08492	3783	260.35	122	10.54	5.21	-1.01652	Down	3.2359e-11	4.27035e-10	Cohesin subunit SA-1
EH28_15613	648	86	40	22.03	10.9	-1.01514	Down	0.000122645	0.00063905	Claudin-5
EH28_07124	5121	140.4	65.94	4.18	2.07	-1.01387	Down	8.60408e-07	6.60694e-06	Membrane-associated guanylate kinase, WW and PDZ domain-containing protein 1
EH28_13556	2790	1398.7	656.44	77.22	38.25	-1.01351	Down	1.41847e-53	1.05043e-51	Integrin beta-1
EH28_20251	5397	315	148	8.9	4.41	-1.01303	Down	2.98898e-13	4.76639e-12	Rho-guanine nucleotide exchange factor
EH28_18876	3510	102	48	4.46	2.21	-1.013	Down	3.62524e-05	0.000209938	Zinc finger CCHC domain-containing protein 2
EH28_02908	1983	672.97	316.27	52.75	26.18	-1.01071	Down	1.68738e-26	5.6393e-25	putative ATP-dependent RNA helicase DDX17
EH28_08959	2406	172	81	11.05	5.49	-1.00917	Down	7.91554e-08	7.04832e-07	putative palmitoyltransferase ZDHHC8
EH28_11487	2484	87	41	5.41	2.69	-1.00802	Down	0.000141874	0.000728734	Serine/threonine-protein kinase 36
EH28_00603	369	1638.22	761.88	796.88	397.39	-1.00381	Down	7.0364e-64	6.80086e-62	Ig kappa chain V-IV region
EH28_02535	819	192.83	90.64	38.28	19.09	-1.00377	Down	1.16266e-08	1.15967e-07	Sesquipedalian-1
EH28_20778	942	170	80	29.04	14.49	-1.00298	Down	9.18728e-08	8.10015e-07	Zinc finger protein Gfi-1
EH28_03402	1359	195	92	22.62	11.29	-1.00255	Down	1.15427e-08	1.15242e-07	WD repeat and SOCS box-containing protein 2
EH28_08501	3165	188	89	9.13	4.56	-1.00158	Down	2.4051e-08	2.29656e-07	Phospholipase D1
EH28_05999	552	1251	587	382.89	191.37	-1.00057	Down	3.95512e-48	2.5605e-46	Regulator of G-protein signaling 5
EH28_00652	1641	867	410	82.65	41.31	-1.00052	Down	2.70904e-33	1.15468e-31	Heterogeneous nuclear ribonucleoprotein L-like protein
EH28_12146	6252	120	57	2.92	1.46	-1	Down	9.2565e-06	5.94026e-05	Rho GTPase-activating protein 21

## Sheet: DEG(72h 24h)
Table S2.Details of all differentially expressed genes identified in the spleen transcriptomes of the large yellow croaker after vaccination
geneID	geneLength	24h-Expression	72h-Expression	24h-FPKM	72h-FPKM	log2 Ratio(72h/24h)	Up/Down	P-value	FDR	Description
EH28_16672	306	0	88.25	0.001	57.96	15.8228	Up	1.87319e-27	5.04272e-26	Stefin-C
EH28_09207	495	0	117.82	0.001	43.5	15.4087	Up	2.92118e-36	1.03799e-34	hypothetical protein
EH28_15693	1365	0	329.89	0.001	40.3	15.2985	Up	1.21111e-100	1.49187e-98	Protein FAM53B
EH28_17670	291	0	33.08	0.001	23.15	14.4987	Up	9.45268e-11	1.01012e-09	Phosphatidylethanolamine-binding protein 1
EH28_13272	561	0	63.67	0.001	20.38	14.3149	Up	7.32558e-20	1.46548e-18	PRKR-interacting protein 1
EH28_05227	435	0	46.7	0.001	20.03	14.2899	Up	1.06556e-14	1.56485e-13	Hemoglobin subunit alpha-1
EH28_02075	561	0	34.72	0.001	11.11	13.4396	Up	4.69748e-11	5.16647e-10	Ependymin-2
EH28_00332	1131	0	74.24	0.001	11.06	13.4331	Up	3.34386e-23	7.71441e-22	Hsp90 co-chaperone Cdc37
EH28_15635	255	0	13	0.001	10.79	13.3974	Up	0.000112038	0.000555	hypothetical protein
EH28_08379	987	0	62.34	0.001	10.74	13.3907	Up	1.47412e-19	2.92307e-18	Mortality factor 4-like protein 1
EH28_04838	309	0	14	0.001	9.08	13.1485	Up	5.56766e-05	0.000292335	Hypothetical protein
EH28_04742	1473	0	70.04	0.001	7.9	12.9476	Up	5.48288e-22	1.20606e-20	Beta-galactoside alpha-2,6-sialyltransferase 1
EH28_19900	489	0	19.85	0.001	7.43	12.8591	Up	1.68741e-06	1.13791e-05	Sclerostin domain-containing protein 1
EH28_05984	648	0	22	0.001	5.99	12.5483	Up	2.07086e-07	1.56936e-06	Pyroglutamyl-peptidase 1
EH28_17269	675	0	21.14	0.001	5.5	12.4252	Up	4.16716e-07	3.05547e-06	Ovarian cancer-associated 2 protein
EH28_07592	1374	0	44.37	0.001	5.38	12.3934	Up	4.3148e-14	6.0775e-13	Carnitine O-acetyltransferase
EH28_08570	702	0	21	0.001	5.24	12.3554	Up	4.16716e-07	3.05767e-06	hypothetical protein
EH28_13332	2274	0	72.15	0.001	5.19	12.3415	Up	1.35403e-22	3.06125e-21	Platelet endothelial cell adhesion molecule
EH28_20428	660	0	17.34	0.001	4.63	12.1768	Up	6.83286e-06	4.15553e-05	UMP-CMP kinase
EH28_19473	684	0	17.2	0.001	4.41	12.1066	Up	6.83286e-06	4.15305e-05	hypothetical protein
EH28_06099	1050	0	27.23	0.001	4.39	12.1	Up	6.27622e-09	5.57536e-08	Alpha-tocopherol transfer protein-like protein
EH28_03976	1677	0	40	0.001	3.94	11.944	Up	7.07492e-13	8.97614e-12	High affinity choline transporter 1
EH28_15888	846	0	19	0.001	3.86	11.9144	Up	1.68741e-06	1.13753e-05	Hypothetical protein
EH28_13274	1905	0	43.68	0.001	3.77	11.8803	Up	8.68262e-14	1.19239e-12	Integrator complex subunit 9
EH28_17551	1551	0	34.75	0.001	3.71	11.8572	Up	4.69748e-11	5.16367e-10	hypothetical protein
EH28_09981	1089	0	23.38	0.001	3.63	11.8258	Up	1.0291e-07	8.11977e-07	NF-kappa-B inhibitor-like protein 1
EH28_22220	720	0	13.79	0.001	3.34	11.7056	Up	0.000112038	0.000555541	putative palmitoyltransferase ZDHHC12
EH28_00212	903	0	16.41	0.001	3.11	11.6027	Up	1.37497e-05	7.94378e-05	Condensin complex subunit 1
EH28_12280	897	0	14	0.001	2.67	11.3826	Up	5.56766e-05	0.00029241	Tetraspanin-7
EH28_02177	1275	0	19.77	0.001	2.59	11.3387	Up	1.68741e-06	1.13829e-05	putative tubulin polyglutamylase TTLL1
EH28_11999	1191	0	16	0.001	2.26	11.1421	Up	1.37497e-05	7.9483e-05	Glutamine synthetase
EH28_22372	1077	0	14	0.001	2.2	11.1033	Up	5.56766e-05	0.000292486	hypothetical protein
EH28_08817	1029	0	13.17	0.001	2.17	11.0835	Up	0.000112038	0.000555677	Transmembrane protein 198-B
EH28_00445	1194	0	15.36	0.001	2.16	11.0768	Up	2.76684e-05	0.000152525	Membrane-bound transcription factor site-1 protease
EH28_00614	1650	0	20.99	0.001	2.1	11.0362	Up	8.38554e-07	5.92409e-06	Tripartite motif-containing protein 16
EH28_11605	1290	0	16.05	0.001	2.08	11.0224	Up	1.37497e-05	7.95056e-05	Protocadherin gamma-A8
EH28_23002	1860	0	22.91	0.001	2.03	10.9873	Up	2.07086e-07	1.56877e-06	Nuclear factor interleukin-3-regulated protein
EH28_16117	1665	0	16.91	0.001	1.68	10.7142	Up	1.37497e-05	7.94604e-05	MAP kinase-interacting serine/threonine-protein kinase 1
EH28_21861	1755	0	13.01	0.001	1.22	10.2527	Up	0.000112038	0.000555406	Contactin-associated protein-like 5
EH28_02374	2319	0	13.1	0.001	0.92	9.84549	Up	0.000112038	0.00055527	Kinesin-like protein KIF9
EH28_22257	2832	0	14	0.001	0.8	9.64386	Up	5.56766e-05	0.000292259	Collagen alpha-1(XXVIII) chain
EH28_21858	4074	0	17.77	0.001	0.7	9.45121	Up	6.83286e-06	4.15429e-05	Contactin-associated protein-like 4
EH28_20909	3876	0	13	0.001	0.54	9.07682	Up	0.000112038	0.000555135	Multidrug resistance protein 1
EH28_08139	2124	0.41	20	0.03	1.54	5.68182	Up	8.38554e-07	5.92615e-06	RING finger protein 43
EH28_23500	879	1	44	0.19	8.58	5.49691	Up	1.01991e-12	1.28198e-11	C-type lectin domain family 4 member M
EH28_08686	771	0.5	21.98	0.11	4.94	5.48894	Up	4.16716e-07	3.05657e-06	C-factor
EH28_00127	273	1	37.39	0.75	28.39	5.24235	Up	1.15967e-10	1.22698e-09	Fucolectin-5
EH28_19675	1107	8	295.33	1.2	45.01	5.22914	Up	1.77983e-77	1.49484e-75	C-type lectin domain family 4 member E
EH28_15745	972	1	29	0.17	5.08	4.90122	Up	2.49412e-08	2.09043e-07	Erythroblast NAD(P)(+)--arginine ADP-ribosyltransferase
EH28_19676	1302	14	409.67	1.77	52.59	4.89297	Up	2.36524e-103	2.98593e-101	C-type lectin domain family 17, member A
EH28_24274	1524	4	109	0.43	11.86	4.78562	Up	3.47892e-28	9.62028e-27	Inactive phospholipase D5
EH28_19271	2271	1	26	0.07	1.87	4.73954	Up	1.8417e-07	1.40618e-06	Neuron navigator 3
EH28_22087	675	1	22.9	0.26	5.96	4.51873	Up	2.60312e-06	1.6985e-05	Epidermis-type lipoxygenase 3
EH28_05001	2493	1	21	0.06	1.37	4.51307	Up	5.02858e-06	3.1094e-05	Zinc finger protein 536
EH28_13037	1518	1	23	0.11	2.51	4.51211	Up	1.34538e-06	9.19153e-06	Disabled
EH28_17671	294	1.02	22.36	0.69	15.44	4.48393	Up	2.60312e-06	1.69796e-05	Phosphatidylethanolamine-binding protein 1
EH28_04638	1710	2	44	0.19	4.25	4.48339	Up	1.23212e-11	1.42532e-10	Duodenase-1
EH28_14135	966	1	21	0.17	3.7	4.44392	Up	5.02858e-06	3.11034e-05	General transcription factor IIF subunit 2
EH28_14331	612	0.99	20.62	0.28	5.99	4.41906	Up	8.38554e-07	5.92821e-06	Swi5-dependent recombination DNA repair protein 1
EH28_04062	1254	1	20	0.13	2.67	4.36026	Up	9.69714e-06	5.74284e-05	Microtubule-associated protein tau
EH28_07714	1413	3	60	0.35	7.07	4.33628	Up	3.3222e-15	5.05417e-14	NAD-dependent deacetylase sirtuin-3, mitochondrial
EH28_02830	2067	1	20	0.08	1.59	4.31288	Up	9.69714e-06	5.74117e-05	hypothetical protein
EH28_04029	2625	1	19	0.06	1.18	4.29768	Up	1.86646e-05	0.000105671	Collagen alpha-1(XXI) chain
EH28_24297	1254	15	284	1.98	37.93	4.25977	Up	1.52156e-66	1.06274e-64	Keratin, type I cytoskeletal 20
EH28_11770	1140	0.86	15.31	0.12	2.26	4.23522	Up	2.76684e-05	0.000152567	G2/mitotic-specific cyclin-B2
EH28_22499	7605	7	134	0.15	2.82	4.23266	Up	3.42736e-32	1.07336e-30	Voltage-dependent T-type calcium channel subunit alpha-1G
EH28_24035	3285	2	38	0.1	1.87	4.22497	Up	6.24562e-10	6.15328e-09	Syntaxin-binding protein 5
EH28_22289	1158	8.59	156.75	1.23	22.78	4.21104	Up	2.07102e-37	7.61184e-36	Cell division cycle-associated protein 7
EH28_15881	1482	1	18	0.11	2.02	4.19878	Up	3.58504e-05	0.000194309	Fascin
EH28_24701	1527	2	35	0.21	3.8	4.17754	Up	4.38048e-09	3.95352e-08	Solute carrier family 43 member 3
EH28_04625	1632	1	17	0.1	1.72	4.10434	Up	6.8704e-05	0.000354598	Transcription factor 12
EH28_09199	819	10	169	2.08	35.6	4.09722	Up	3.96184e-39	1.53088e-37	Coiled-coil domain-containing protein 3
EH28_09172	642	3.61	60.76	0.98	16.72	4.09265	Up	3.3222e-15	5.05796e-14	hypothetical protein
EH28_22940	1698	1	17	0.1	1.65	4.04439	Up	6.8704e-05	0.000354508	Solute carrier family 22 member 5
EH28_07146	360	1	16	0.53	8.6	4.02027	Up	0.000131336	0.000642609	Growth-regulated alpha protein
EH28_12165	1035	2.01	31.02	0.32	5.08	3.98868	Up	5.76888e-08	4.65842e-07	Fanconi anemia group F protein
EH28_17121	1080	5	74	0.77	11.58	3.91063	Up	2.767e-17	4.84404e-16	Glycerol-3-phosphate dehydrogenase [NAD(+)], cytoplasmic
EH28_15516	5052	2.84	41.96	0.09	1.34	3.89616	Up	8.8123e-11	9.45171e-10	Platelet-derived growth factor receptor alpha
EH28_03612	690	4	56.79	1	14.43	3.851	Up	3.50542e-13	4.55839e-12	hypothetical protein
EH28_13943	480	7	97	2.64	37.1	3.81281	Up	6.9014e-22	1.51317e-20	C-type lectin domain family 4 member E
EH28_07903	1011	1.36	18.81	0.23	3.16	3.78022	Up	3.58504e-05	0.000194257	Heparan sulfate glucosamine 3-O-sulfotransferase 2
EH28_04186	3684	2	28	0.09	1.23	3.77259	Up	3.9196e-07	2.88122e-06	N-lysine methyltransferase SETD8
EH28_23148	1278	2	27	0.26	3.53	3.76308	Up	7.3952e-07	5.2555e-06	Arfaptin-2
EH28_15363	1569	4.55	58.79	0.47	6.21	3.72386	Up	9.85816e-14	1.34837e-12	Sialoadhesin
EH28_24666	1077	2	25	0.31	3.92	3.66051	Up	2.61524e-06	1.70368e-05	Agmatinase, mitochondrial
EH28_09133	1278	2	25	0.26	3.27	3.65271	Up	2.61524e-06	1.70259e-05	Mothers against decapentaplegic
EH28_06108	1860	2	24	0.17	2.12	3.64046	Up	4.90042e-06	3.04404e-05	Tetratricopeptide repeat protein 16
EH28_17580	1668	2.16	26.29	0.21	2.6	3.63005	Up	1.39229e-06	9.48649e-06	Alanyl-tRNA editing protein Aarsd1
EH28_16490	1959	2	25	0.17	2.1	3.62678	Up	2.61524e-06	1.70422e-05	Myotubularin-related protein 7
EH28_14174	4704	2	25	0.07	0.86	3.61891	Up	2.61524e-06	1.70313e-05	Roundabout
EH28_25305	642	2	24	0.54	6.61	3.61362	Up	4.90042e-06	3.04218e-05	Fibroblast growth factor 12
EH28_08988	1470	2	23.52	0.22	2.66	3.59585	Up	9.15822e-06	5.43636e-05	Contactin-associated protein-like 4
EH28_11099	1326	3	35.35	0.37	4.45	3.58821	Up	2.94504e-08	2.45018e-07	Dimethylaniline monooxygenase [N-oxide-forming] 5
EH28_23825	999	2	24	0.34	4.08	3.58496	Up	4.90042e-06	3.04497e-05	Hairy/enhancer-of-split related with YRPW motif-like protein
EH28_04635	756	7	81	1.59	18.62	3.54975	Up	1.53178e-17	2.7334e-16	Duodenase-1
EH28_19215	3987	2	23	0.08	0.93	3.53916	Up	9.15822e-06	5.43794e-05	Neuronal cell adhesion molecule
EH28_17790	801	10	114	2.13	24.6	3.52973	Up	4.78524e-24	1.14424e-22	Insulin-like growth factor-binding protein 5
EH28_16883	951	3.17	36	0.56	6.45	3.5258	Up	1.57879e-08	1.35168e-07	Guanine nucleotide-binding protein G(i) subunit alpha-2
EH28_10157	4059	57	646	2.24	25.68	3.51907	Up	3.44044e-129	5.68512e-127	Deleted in malignant brain tumors 1 protein
EH28_22581	1206	8	90	1.1	12.53	3.50981	Up	3.54916e-19	6.88984e-18	Protein FAM46A
EH28_03965	984	2.15	24	0.37	4.15	3.48751	Up	4.90042e-06	3.04311e-05	hypothetical protein
EH28_07188	999	2	22	0.34	3.74	3.45943	Up	1.70671e-05	9.73312e-05	E3 ubiquitin-protein ligase FANCL
EH28_01293	1626	3.03	32.29	0.3	3.29	3.45505	Up	1.88841e-07	1.43806e-06	Exonuclease 1
EH28_07200	1035	10	105	1.62	17.19	3.4075	Up	1.19984e-21	2.59158e-20	Tumor suppressor candidate 5
EH28_13438	2703	6	63	0.36	3.79	3.39613	Up	1.70984e-13	2.28485e-12	putative ATP-dependent RNA helicase DDX11-like protein 8
EH28_02818	660	4	41	1.05	10.94	3.38115	Up	4.03566e-09	3.65692e-08	Tumor necrosis factor ligand superfamily member 12
EH28_24073	744	7	71	1.61	16.61	3.36692	Up	7.10136e-15	1.0574e-13	Centromere protein H
EH28_22020	258	2	20	1.6	16.34	3.35226	Up	5.8717e-05	0.000306714	LYR motif-containing protein 5A
EH28_10982	5544	2	21	0.06	0.61	3.34577	Up	3.17088e-05	0.000173388	Down syndrome cell adhesion molecule
EH28_00731	924	262	2594	47.78	479.58	3.32729	Up	0	0	Protein FAM132B
EH28_14330	4755	3.02	29.55	0.1	1	3.32193	Up	1.18601e-06	8.18808e-06	WD repeat-containing protein 96
EH28_06396	1164	2.81	27.53	0.4	3.98	3.3147	Up	7.3952e-07	5.25367e-06	hypothetical protein
EH28_17575	3852	24	235	0.99	9.85	3.31462	Up	1.60488e-45	7.41344e-44	Angiotensin-converting enzyme
EH28_12478	1689	2	19	0.19	1.86	3.29123	Up	0.000108339	0.000539571	Alanine aminotransferase 2-like protein
EH28_24521	2613	4	39	0.25	2.43	3.28096	Up	1.36579e-08	1.17626e-07	Cadherin-4
EH28_02322	654	2.5	23.5	0.66	6.34	3.26394	Up	9.15822e-06	5.44112e-05	hypothetical protein
EH28_02321	654	2.5	23.5	0.66	6.34	3.26394	Up	9.15822e-06	5.43953e-05	hypothetical protein
EH28_24957	1698	60	569	5.76	55.33	3.26392	Up	1.32308e-106	1.73494e-104	Solute carrier family 40 member 1
EH28_11296	468	3.43	32.39	1.33	12.76	3.26213	Up	1.88841e-07	1.43753e-06	Sin3 histone deacetylase corepressor complex component SDS3
EH28_05847	1191	2	19	0.28	2.68	3.25873	Up	0.000108339	0.000539439	Calcium/calmodulin-dependent protein kinase type 1
EH28_02952	651	2.12	20.03	0.57	5.43	3.25192	Up	5.8717e-05	0.000306635	Mast cell protease 1
EH28_07433	1845	2	19	0.18	1.7	3.23947	Up	0.000108339	0.000539703	5-hydroxytryptamine receptor 2A
EH28_16333	585	2	18	0.6	5.5	3.1964	Up	0.000199116	0.000941169	Retinol-binding protein 4-A
EH28_06554	786	3	27	0.65	5.95	3.19438	Up	3.98342e-06	2.51282e-05	15-hydroxyprostaglandin dehydrogenase [NAD(+)]
EH28_01410	951	10.85	96.4	1.92	17.28	3.16993	Up	2.82186e-19	5.50425e-18	Aldo-keto reductase family 1 member B10
EH28_07020	2844	5	44	0.28	2.51	3.16419	Up	3.28972e-09	3.01595e-08	putative tyrosine-protein phosphatase auxilin
EH28_12038	1068	5	44	0.78	6.97	3.15961	Up	3.28972e-09	3.01731e-08	Arsenite methyltransferase
EH28_17682	702	4	35	0.98	8.73	3.15513	Up	1.52413e-07	1.17921e-06	putative thiopurine S-methyltransferase
EH28_04454	1251	4	35	0.53	4.69	3.14552	Up	1.52413e-07	1.17876e-06	Beta-1,3-galactosyltransferase 2
EH28_16269	735	6	52	1.4	12.33	3.13867	Up	1.31294e-10	1.37909e-09	Glyoxalase domain-containing protein 5
EH28_15315	1992	14	120	1.14	9.89	3.11694	Up	1.02337e-22	2.31884e-21	Denticleless protein
EH28_23821	678	41	350	10.47	90.67	3.11436	Up	2.41866e-63	1.60651e-61	Glutathione S-transferase A
EH28_16654	2256	3	25	0.21	1.81	3.10753	Up	1.32143e-05	7.67371e-05	Zinc finger protein 652
EH28_05376	1593	11	93	1.13	9.67	3.09719	Up	8.32508e-18	1.52165e-16	Protein EFR3
EH28_22991	822	5	42	1.03	8.81	3.0965	Up	1.08215e-08	9.42763e-08	ATPase SWSAP1
EH28_10610	1374	5	42	0.6	5.1	3.08746	Up	1.08215e-08	9.42359e-08	Leucine-rich repeat-containing protein 17
EH28_19436	1770	5	42	0.46	3.91	3.08746	Up	1.08215e-08	9.41955e-08	Transcription factor 19
EH28_13941	1857	39	322.15	3.41	28.55	3.06565	Up	1.52928e-57	9.33412e-56	Flagellar attachment zone protein 1
EH28_12987	2841	7	58	0.4	3.32	3.05311	Up	1.73018e-11	1.97895e-10	Calsyntenin-2
EH28_22067	1155	4	33	0.58	4.81	3.05191	Up	5.01674e-07	3.64813e-06	V-set and transmembrane domain-containing protein 4
EH28_12338	1572	12	97	1.25	10.22	3.0314	Up	3.6276e-18	6.78298e-17	Coiled-coil domain-containing protein 111
EH28_19095	2166	4	32	0.3	2.42	3.01197	Up	9.06396e-07	6.37016e-06	Carboxypeptidase Z
EH28_17998	2571	10	80	0.63	5.07	3.00856	Up	3.81178e-15	5.77306e-14	MTSS1-like protein
EH28_23498	708	6	47	1.46	11.61	2.99133	Up	2.51318e-09	2.33457e-08	Triosephosphate isomerase
EH28_08428	672	7	55	1.81	14.39	2.991	Up	1.00816e-10	1.07339e-09	Protein Mis18-alpha
EH28_18707	2547	4	31	0.25	1.98	2.9855	Up	1.63277e-06	1.10436e-05	TRAF2 and NCK-interacting protein kinase
EH28_17859	618	10.99	84.95	3.11	24.39	2.9713	Up	3.6327e-16	5.89263e-15	C-type lectin domain family 17, member A
EH28_23614	5127	4	30	0.12	0.94	2.96963	Up	2.93204e-06	1.89367e-05	Tudor domain-containing protein 6
EH28_08145	231	12	92	11.13	87.04	2.96722	Up	6.68836e-17	1.1414e-15	Hypothetical protein LOC389493
EH28_13234	627	8.34	63.92	2.32	18.06	2.9606	Up	4.08334e-12	4.94305e-11	Claudin-4
EH28_24129	3519	8	61	0.36	2.8	2.95936	Up	1.30965e-11	1.50985e-10	Ankyrin repeat and LEM domain-containing protein 1
EH28_10203	969	3	23	0.52	4.04	2.95777	Up	4.32206e-05	0.000230567	Serine dehydratase-like protein
EH28_07725	1890	13	100	1.12	8.7	2.95752	Up	2.77848e-18	5.22895e-17	Rac GTPase-activating protein 1
EH28_09314	1185	3	23	0.42	3.26	2.95641	Up	4.32206e-05	0.000230627	Actin-related protein 2
EH28_15092	1761	3	23	0.28	2.15	2.94084	Up	4.32206e-05	0.000230748	Fasciculation and elongation protein zeta-2
EH28_13728	3195	3	22	0.15	1.12	2.90046	Up	7.77016e-05	0.000397005	Pleckstrin domain-containing family A member 6
EH28_08777	504	3	21.93	1.07	7.93	2.88971	Up	0.000139081	0.000677409	CD48 antigen
EH28_20367	1644	3	22	0.3	2.21	2.88101	Up	7.77016e-05	0.000396905	Small conductance calcium-activated potassium channel protein 3
EH28_12471	1275	4.73	34.06	0.61	4.47	2.87339	Up	2.76886e-07	2.06219e-06	B-cell lymphoma/leukemia 10
EH28_11307	4716	20	143	0.67	4.88	2.86465	Up	1.12538e-24	2.74589e-23	Canalicular multispecific organic anion transporter 1
EH28_02716	2784	3	21	0.17	1.23	2.85505	Up	0.000139081	0.000677247	Transmembrane protein 132D
EH28_18862	384	4.2	29.65	2.05	14.74	2.84604	Up	5.24772e-06	3.23702e-05	Nuclear transport factor 2
EH28_16404	1002	13.48	95	2.25	16.1	2.83906	Up	4.9824e-17	8.58197e-16	Trans-1,2-dihydrobenzene-1,2-diol dehydrogenase
EH28_09776	1188	22	155	3.07	21.92	2.83594	Up	1.97549e-26	5.14766e-25	Alcohol dehydrogenase class-3
EH28_22981	4911	28	197	0.91	6.45	2.82536	Up	3.57418e-33	1.15677e-31	Caskin-1
EH28_06989	1722	8	56	0.76	5.37	2.82085	Up	2.33796e-10	2.41213e-09	Sialic acid-binding Ig-like lectin 5
EH28_09412	1707	5	35	0.48	3.38	2.81592	Up	6.47266e-07	4.63065e-06	Polypeptide N-acetylgalactosaminyltransferase 14
EH28_21295	912	23	158	4.25	29.62	2.80104	Up	1.43287e-26	3.76268e-25	Uracil-DNA glycosylase
EH28_11194	3984	52	354	2.08	14.34	2.78539	Up	2.26902e-57	1.37665e-55	Fanconi anemia group I protein
EH28_17439	753	4	27	0.91	6.23	2.77529	Up	1.66303e-05	9.51069e-05	Lipid phosphate phosphatase-related protein type 1
EH28_11378	2028	4	27	0.32	2.18	2.76818	Up	1.66303e-05	9.50802e-05	Tubulin monoglycylase TTLL3
EH28_00498	1011	3.28	21.79	0.54	3.66	2.76081	Up	0.000139081	0.000677572	Meprin A subunit beta
EH28_21405	243	10	66	8.67	58.35	2.75063	Up	1.19382e-11	1.38337e-10	hypothetical protein
EH28_15103	1563	8.33	54.96	0.87	5.83	2.74441	Up	7.3033e-10	7.15716e-09	GPI mannosyltransferase 2
EH28_18307	2388	6	39	0.4	2.67	2.73877	Up	2.51396e-07	1.88756e-06	Syntaxin-binding protein 1
EH28_09568	807	4	26	0.84	5.56	2.72662	Up	2.94326e-05	0.000161855	Tripartite motif-containing protein 47
EH28_17096	2034	3.56	23	0.28	1.85	2.72403	Up	4.32206e-05	0.000230688	NTPase KAP family P-loop domain-containing protein 1
EH28_15207	987	6	39	1.02	6.72	2.71989	Up	2.51396e-07	1.88826e-06	putative 4-hydroxy-2-oxoglutarate aldolase, mitochondrial
EH28_14664	786	12	78	2.61	17.18	2.71861	Up	1.97841e-13	2.62991e-12	Transmembrane protein 187
EH28_16781	1284	11	71	1.41	9.25	2.71376	Up	2.68978e-12	3.2894e-11	F-box only protein 5
EH28_05186	429	11	71	4.72	30.95	2.71308	Up	2.68978e-12	3.29138e-11	Baculoviral IAP repeat-containing protein 5.2
EH28_04965	1077	9	58	1.39	9.1	2.71078	Up	2.87462e-10	2.94193e-09	Adenylate kinase isoenzyme 5
EH28_20043	1254	7	45	0.92	6.01	2.70766	Up	3.14534e-08	2.60828e-07	G-protein coupled receptor 143
EH28_25351	1413	9	58	1.05	6.83	2.7015	Up	2.87462e-10	2.94341e-09	Calcium-binding mitochondrial carrier protein SCaMC-1
EH28_17402	4290	7	45	0.26	1.69	2.70044	Up	3.14534e-08	2.60722e-07	Beta-1,3-glucosyltransferase
EH28_00160	216	1545	9730	1568.63	10082.7	2.6843	Up	0	0	hypothetical protein
EH28_05441	2151	5	32	0.38	2.44	2.68281	Up	3.57756e-06	2.27373e-05	Asc-type amino acid transporter 1
EH28_23378	870	170	1075	33.08	212.08	2.68058	Up	1.01051e-163	2.16196e-161	Low choriolytic enzyme
EH28_09059	2379	39	245	2.64	16.81	2.67071	Up	1.8835e-38	7.14217e-37	Ribonucleoside-diphosphate reductase large subunit
EH28_15093	1809	4	25	0.36	2.28	2.66297	Up	5.18704e-05	0.000273835	UBX domain-containing protein 11
EH28_20167	663	4	25	1.05	6.64	2.66079	Up	5.18704e-05	0.000273906	Peptidyl-prolyl cis-trans isomerase FKBP7
EH28_20062	1890	36	224	3.09	19.49	2.65706	Up	4.284e-35	1.4733e-33	Chromatin assembly factor 1 subunit B
EH28_17524	1377	14	86	1.67	10.41	2.64005	Up	3.06002e-14	4.36455e-13	Interleukin-21 receptor
EH28_15627	870	57	348	11.09	68.65	2.63	Up	4.64232e-53	2.57099e-51	Fumarylacetoacetate hydrolase domain-containing protein 2
EH28_23552	1587	5	30	0.51	3.13	2.61759	Up	1.09875e-05	6.46742e-05	Alpha-tubulin N-acetyltransferase
EH28_10172	684	5.59	33.74	1.41	8.65	2.617	Up	2.03022e-06	1.35337e-05	Protein FAM54A
EH28_16229	1161	4	24	0.57	3.48	2.61005	Up	9.10014e-05	0.000459301	Receptor expression-enhancing protein 2
EH28_23619	1011	57	343	9.44	57.58	2.60871	Up	7.17992e-52	3.88117e-50	Quinone oxidoreductase PIG3
EH28_19835	4788	23	137	0.76	4.61	2.6007	Up	1.71158e-21	3.65803e-20	ATP-dependent DNA helicase Q4
EH28_24017	3978	4	24	0.16	0.97	2.59991	Up	9.10014e-05	0.000459187	hypothetical protein
EH28_24075	828	4.26	25.34	0.87	5.27	2.59872	Up	5.18704e-05	0.000273978	Betaine--homocysteine S-methyltransferase 1
EH28_02401	1599	7	42	0.72	4.35	2.59495	Up	1.67928e-07	1.28701e-06	Microcephalin
EH28_03964	558	5.04	29.52	1.6	9.51	2.57137	Up	1.91419e-05	0.000108132	hypothetical protein
EH28_12514	300	6	35	3.97	23.57	2.56974	Up	2.34834e-06	1.54767e-05	C-X-C motif chemokine 14
EH28_23361	2058	6	35	0.47	2.79	2.56953	Up	2.34834e-06	1.54716e-05	Actin-binding LIM protein 3
EH28_04966	780	6	35	1.31	7.77	2.56835	Up	2.34834e-06	1.54666e-05	Adenylate kinase isoenzyme 5
EH28_13263	2010	30	174	2.42	14.21	2.55383	Up	1.74883e-26	4.58054e-25	Rho GTPase-activating protein 12
EH28_21406	837	260	1499	52.75	308.37	2.54742	Up	5.84552e-215	1.85641e-212	Apolipoprotein Eb
EH28_04231	3267	31	179	1.52	8.88	2.54649	Up	3.95822e-27	1.05302e-25	Scavenger receptor cysteine-rich type 1 protein M160
EH28_08171	960	12	69	2.1	12.24	2.54314	Up	2.87142e-11	3.21552e-10	Ester hydrolase
EH28_20185	954	5.76	33.24	1.02	5.94	2.54189	Up	2.03022e-06	1.35293e-05	UPF0565 protein
EH28_00538	5103	52	299	1.62	9.42	2.53973	Up	3.54872e-44	1.57484e-42	Protein CASC5
EH28_19982	1968	15	86	1.24	7.18	2.53364	Up	1.06057e-13	1.44769e-12	RING finger protein 219
EH28_22588	1038	11.02	62.49	1.77	10.2	2.52675	Up	3.85884e-10	3.88657e-09	NADP-dependent malic enzyme
EH28_20562	2172	31	176	2.31	13.26	2.52112	Up	2.00416e-26	5.21569e-25	Gelsolin
EH28_13933	3594	7.93	44.01	0.35	1.98	2.50007	Up	5.5128e-08	4.45518e-07	Nuclear factor 7, ovary
EH28_15622	702	7	39	1.72	9.72	2.49855	Up	8.72646e-07	6.14784e-06	Calsenilin
EH28_20624	1377	7	39	0.84	4.72	2.49033	Up	8.72646e-07	6.14571e-06	Synaptic vesicle membrane protein VAT-1
EH28_06542	2616	67	371	4.12	23.09	2.48655	Up	3.95404e-53	2.19579e-51	Kinesin-like protein KIF23
EH28_03412	1902	9.86	53.98	0.84	4.67	2.47496	Up	4.62464e-09	4.16095e-08	F-box only protein 21
EH28_19938	975	42	227	7.23	39.62	2.45416	Up	1.32235e-32	4.20608e-31	Thymidylate synthase
EH28_07780	2466	7	38	0.46	2.51	2.44798	Up	1.50153e-06	1.02001e-05	RasGAP-activating-like protein 1
EH28_00227	414	117	626.18	52.35	284.67	2.44303	Up	1.79277e-86	1.74344e-84	Fucolectin-1
EH28_06786	1647	5	27	0.5	2.71	2.43829	Up	5.73474e-05	0.000300177	Histamine H1 receptor
EH28_00073	480	4.47	23.7	1.68	9.06	2.43105	Up	0.000158883	0.00076651	Mitochondrial import inner membrane translocase subunit TIM44
EH28_04688	2874	63.03	333.98	3.52	18.88	2.42321	Up	2.12414e-46	9.9707e-45	Rho GTPase-activating protein 11A
EH28_21841	2631	61	323	3.73	19.99	2.42203	Up	4.15142e-45	1.89613e-43	6-phosphofructokinase type C
EH28_18261	6267	9	48	0.23	1.23	2.41895	Up	6.99246e-08	5.59755e-07	Protein sidekick-1
EH28_02730	3402	150.72	795.21	7.08	37.84	2.41809	Up	1.2513e-108	1.6732e-106	Meprin A subunit beta
EH28_20388	2163	388	2046	28.99	154.86	2.41734	Up	1.27963e-275	5.77965e-273	Gelsolin
EH28_12586	1056	40.66	213.57	6.43	34.23	2.41237	Up	2.1696e-30	6.44695e-29	L-seryl-tRNA(Sec) kinase
EH28_00609	393	12.19	63.73	5.8	30.82	2.40974	Up	7.26684e-10	7.12487e-09	hypothetical protein
EH28_09259	999	16	83	2.68	14.11	2.39641	Up	1.71246e-12	2.12489e-11	DNA repair protein RAD52
EH28_03880	2604	9	47	0.56	2.94	2.39232	Up	1.19367e-07	9.36735e-07	ATP-dependent RNA helicase glh-2
EH28_16131	16596	47	246	0.45	2.36	2.39079	Up	1.84534e-34	6.23031e-33	Hemicentin-1
EH28_18034	3624	72	372.22	3.17	16.61	2.3895	Up	7.70658e-51	4.04745e-49	Structural maintenance of chromosomes protein 2
EH28_04926	957	19	98	3.34	17.45	2.38531	Up	1.86557e-14	2.69685e-13	C-X-C chemokine receptor type 1
EH28_22113	1038	14	72	2.25	11.75	2.38466	Up	5.96138e-11	6.48635e-10	Centromere protein N
EH28_20958	1182	21	108	2.95	15.35	2.37945	Up	9.22538e-16	1.46375e-14	Peptidase M20 domain-containing protein 2
EH28_05163	1335	6.42	32.88	0.79	4.11	2.37921	Up	1.20879e-05	7.06605e-05	cAMP-dependent protein kinase type I-beta regulatory subunit
EH28_21975	708	8	41	1.95	10.13	2.37709	Up	9.42072e-07	6.59353e-06	hypothetical protein
EH28_00098	675	24.44	124.37	6.27	32.38	2.36857	Up	6.04236e-18	1.11343e-16	Transferrin receptor protein 1
EH28_05862	1116	32	163	4.77	24.63	2.36836	Up	6.42408e-23	1.46872e-21	UPF0624 protein
EH28_15457	2313	21	106	1.46	7.49	2.359	Up	2.63326e-15	4.0577e-14	Procollagen-lysine,2-oxoglutarate 5-dioxygenase 1
EH28_16576	1695	275	1391	26.45	135.52	2.35717	Up	1.68482e-182	4.44727e-180	Keratin, type II cytoskeletal 8
EH28_01263	486	18.82	94.41	6.99	35.6	2.34851	Up	4.95616e-14	6.95676e-13	Mitotic spindle-associated MMXD complex subunit MIP18
EH28_12103	603	5	25	1.45	7.38	2.34757	Up	0.000168547	0.000806809	Dual specificity protein phosphatase 18
EH28_22835	966	763.28	3825.95	132.71	674.37	2.34526	Up	0	0	Cathepsin D
EH28_21533	735	12	60	2.8	14.22	2.34442	Up	3.54558e-09	3.23157e-08	UPF0544 protein
EH28_04782	1425	15	75	1.73	8.76	2.34016	Up	3.75668e-11	4.16555e-10	Cytosolic beta-glucosidase
EH28_20907	756	6.04	30.16	1.37	6.93	2.33868	Up	3.53014e-05	0.000191794	Peroxisomal carnitine O-octanoyltransferase
EH28_04091	2058	59.97	299.44	4.72	23.86	2.33774	Up	1.25374e-40	5.03601e-39	CDK5 regulatory subunit-associated protein 3
EH28_15915	1401	5	25	0.59	2.97	2.33168	Up	0.000168547	0.000806619	Protein-L-isoaspartate O-methyltransferase domain-containing protein 2
EH28_02029	4536	29.2	144.51	1.02	5.13	2.33039	Up	4.5945e-20	9.25503e-19	Collagen alpha-1(XI) chain
EH28_01993	2349	5.84	28.85	0.4	2.01	2.32912	Up	3.32068e-05	0.000181043	hypothetical protein
EH28_19007	1785	5	25	0.46	2.31	2.32819	Up	0.000168547	0.000806429	Syntaxin-binding protein 1
EH28_18917	1170	16.24	80.19	2.3	11.52	2.32443	Up	8.28886e-12	9.73259e-11	Sister chromatid cohesion protein DCC1
EH28_00479	714	32	158	7.72	38.66	2.32417	Up	8.6688e-22	1.89252e-20	Alpha-aspartyl dipeptidase
EH28_15634	306	9	44	5.81	28.9	2.31446	Up	5.828e-07	4.18862e-06	hypothetical protein
EH28_01161	900	19	93	3.56	17.69	2.31298	Up	2.54614e-13	3.35823e-12	Regucalcin
EH28_02270	756	8.9	43.5	2.02	10	2.30757	Up	3.23102e-07	2.3915e-06	T-cell receptor alpha chain V region CTL-F3
EH28_08085	735	142	692	33.18	164.02	2.30549	Up	3.09542e-89	3.16153e-87	Ribonucleoside-diphosphate reductase subunit M2
EH28_09014	2229	47	229	3.4	16.8	2.30485	Up	1.28883e-30	3.84661e-29	DNA repair and recombination protein RAD54-like protein
EH28_01022	1698	41	200	3.94	19.45	2.3035	Up	5.9228e-27	1.56339e-25	Cell division control protein 6
EH28_03777	2160	8	39	0.6	2.96	2.30256	Up	2.70872e-06	1.76062e-05	Peroxisomal bifunctional enzyme
EH28_25064	750	22	107	5.03	24.81	2.30229	Up	4.68788e-15	7.05264e-14	Geminin
EH28_23302	600	6	29	1.75	8.61	2.29866	Up	5.9914e-05	0.000312164	Max dimerization protein 3
EH28_24786	1062	100	485	15.72	77.26	2.29712	Up	7.77974e-63	5.15059e-61	N-acylethanolamine-hydrolyzing acid amidase
EH28_08077	3021	7.75	37.37	0.41	2.01	2.2935	Up	2.57446e-06	1.6825e-05	Protein NLRC3
EH28_07475	354	87	419	46.93	229.83	2.29198	Up	3.14786e-54	1.7972e-52	PCNA-associated factor
EH28_17566	4740	180	869	6.04	29.51	2.28858	Up	8.1612e-111	1.14398e-108	DNA topoisomerase 2-alpha
EH28_12927	3201	52	250	2.6	12.66	2.28369	Up	5.84704e-33	1.87743e-31	Mis18-binding protein 1
EH28_09849	669	23	110	5.96	28.92	2.27868	Up	2.92644e-15	4.48228e-14	Protein MIS12
EH28_15557	2460	70	335	4.58	22.21	2.27779	Up	1.76569e-43	7.68473e-42	MICAL-like protein 1
EH28_09070	807	39	186	8.23	39.81	2.27417	Up	9.136e-25	2.23992e-23	Deoxycytidine kinase
EH28_11846	1737	145	692	13.59	65.72	2.27379	Up	7.78024e-88	7.75164e-86	M-phase inducer phosphatase 1
EH28_15140	4419	11	53	0.4	1.93	2.27053	Up	4.61662e-08	3.76083e-07	Latrophilin-3
EH28_24292	873	17	81	3.3	15.92	2.2703	Up	1.45908e-11	1.67832e-10	Centromere protein K
EH28_17468	2754	12	57	0.7	3.37	2.26732	Up	1.69095e-08	1.44224e-07	Myomesin-2
EH28_20253	1806	444	2108	39.98	192.27	2.26578	Up	1.09533e-262	4.5434e-260	Beta-hexosaminidase subunit beta
EH28_00732	2043	56	266	4.44	21.35	2.2656	Up	1.17149e-34	3.96841e-33	Mitofusin-1
EH28_03989	3498	28	133	1.28	6.15	2.26444	Up	4.53156e-18	8.44216e-17	A disintegrin and metalloproteinase with thrombospondin motifs 3
EH28_18033	1749	134.94	639.23	12.56	60.28	2.26284	Up	3.40634e-81	3.01017e-79	Structural maintenance of chromosomes protein 2
EH28_09856	4110	26	123	1.01	4.83	2.25767	Up	9.06552e-17	1.53419e-15	DNA2-like helicase
EH28_22251	714	20	94	4.82	23	2.25453	Up	4.43652e-13	5.69989e-12	Kinetochore protein Spc25
EH28_11377	2403	88	414	5.9	28.12	2.25281	Up	1.16737e-52	6.41267e-51	UPF0361 protein
EH28_09891	1824	133	625	11.85	56.42	2.25132	Up	1.45747e-78	1.24992e-76	Replication protein A DNA-binding subunit
EH28_24108	1140	6	28	0.87	4.14	2.25054	Up	0.000101187	0.000506684	IQ domain-containing protein D
EH28_04656	2889	6	28	0.33	1.57	2.25023	Up	0.000101187	0.000506559	putative ribonuclease
EH28_07177	4275	97	454	3.61	17.12	2.24561	Up	2.33324e-57	1.4114e-55	Condensin-2 complex subunit D3
EH28_13306	1035	39	182	6.3	29.8	2.24189	Up	7.02114e-24	1.66129e-22	C-C chemokine receptor type 7
EH28_21279	852	413	1926	82.19	388.65	2.24144	Up	8.03684e-237	2.86577e-234	Inositol monophosphatase 1
EH28_21678	1506	12	56	1.31	6.17	2.2357	Up	2.8309e-08	2.36102e-07	Interferon-induced, double-stranded RNA-activated protein kinase
EH28_12139	2415	81	375	5.4	25.34	2.23039	Up	2.88188e-47	1.40466e-45	Transferrin receptor protein 1
EH28_03932	1506	11	51	1.2	5.62	2.22754	Up	1.29741e-07	1.0115e-06	Hypothetical protein
EH28_19403	2040	27	124	2.14	9.97	2.21998	Up	1.55316e-16	2.56858e-15	Forkhead box protein M1
EH28_04942	2166	8.51	39.46	0.64	2.98	2.21917	Up	2.70872e-06	1.76006e-05	Long-chain-fatty-acid--CoA ligase ACSBG2
EH28_21153	411	16	73	7.22	33.47	2.2128	Up	3.06282e-10	3.12196e-09	Ribonuclease UK114
EH28_03982	6588	37	169.12	0.89	4.12	2.21077	Up	6.33042e-22	1.39098e-20	Kinesin-like protein KIF20B
EH28_12684	822	7	32	1.45	6.71	2.21026	Up	3.594e-05	0.000194639	tRNA wybutosine-synthesizing protein 3
EH28_08929	2217	7	32	0.51	2.36	2.21022	Up	3.594e-05	0.000194691	Insulin-like growth factor-binding protein complex acid labile subunit
EH28_23463	1149	27	123	3.9	18.02	2.20805	Up	2.5756e-16	4.2183e-15	G1/S-specific cyclin-E2
EH28_03445	1266	7.08	32.07	0.92	4.24	2.20436	Up	3.594e-05	0.000194587	TATA box-binding protein-associated factor RNA polymerase I subunit A
EH28_20359	1761	6.58	29.9	0.61	2.8	2.19855	Up	5.9914e-05	0.000312244	CREB-regulated transcription coactivator 1
EH28_19133	438	29	131	12.15	55.73	2.1975	Up	3.54764e-17	6.17344e-16	Deoxyribonucleoside 5'-monophosphate N-glycosidase
EH28_05890	4371	88	395	3.2	14.57	2.18686	Up	1.67393e-48	8.46334e-47	Centromere-associated protein E
EH28_10023	1122	15	67	2.22	10.07	2.18143	Up	2.30138e-09	2.14567e-08	putative nuclease HARBI1
EH28_01322	1293	23.51	104.76	3	13.55	2.17526	Up	6.21562e-14	8.65291e-13	G2/mitotic-specific cyclin-B3
EH28_02624	564	9	40	2.82	12.73	2.17447	Up	4.59914e-06	2.86741e-05	Protein N-terminal glutamine amidohydrolase
EH28_03088	5625	50.65	225.77	1.43	6.45	2.17328	Up	2.29848e-28	6.40831e-27	Fibronectin type III domain-containing protein 1
EH28_02265	3699	7	31	0.3	1.35	2.16993	Up	6.00854e-05	0.000312977	Microtubule-associated protein 2
EH28_11309	1308	16	71	2.02	9.07	2.16675	Up	8.42274e-10	8.20279e-09	Rho GTPase-activating protein 19
EH28_07116	3276	530.65	2336.15	25.91	115.52	2.15656	Up	7.05832e-274	3.1187e-271	Interferon-induced GTP-binding protein Mx
EH28_01341	3780	28.07	122.95	1.18	5.26	2.15628	Up	1.16871e-15	1.8414e-14	Protein timeless
EH28_06076	1356	11	48.55	1.34	5.97	2.1555	Up	5.96948e-07	4.28122e-06	Interferon regulatory factor 4
EH28_21353	6549	54.08	238.12	1.31	5.83	2.15393	Up	1.98916e-29	5.72658e-28	Kinetochore-associated protein 1
EH28_12480	1050	8	35	1.27	5.64	2.15087	Up	2.13656e-05	0.000119861	Phosphotriesterase-related protein
EH28_22354	1509	30	131	3.26	14.41	2.14413	Up	9.72748e-17	1.64485e-15	Arylsulfatase K
EH28_20154	2643	34	148	2.07	9.12	2.1394	Up	1.1145e-18	2.13498e-17	Centromere protein T
EH28_24646	1911	57	247	4.84	21.25	2.13438	Up	4.55166e-30	1.33689e-28	Rac GTPase-activating protein 1
EH28_07609	3531	96	415	4.34	19.01	2.13099	Up	2.46708e-49	1.25673e-47	Actin-binding protein anillin
EH28_17898	2820	35	151	1.99	8.7	2.12825	Up	6.77872e-19	1.30595e-17	Interleukin-6 receptor subunit beta
EH28_22199	2052	32.87	141.51	2.59	11.31	2.12657	Up	4.93134e-18	9.15338e-17	SH2 domain-containing protein 3C
EH28_12864	738	10	43	2.33	10.15	2.12308	Up	2.7393e-06	1.77879e-05	DNA repair protein RAD51
EH28_22294	498	24	103	8.67	37.76	2.12275	Up	2.79238e-13	3.65926e-12	hypothetical protein
EH28_19959	3528	81	348	3.67	15.96	2.12061	Up	2.02106e-41	8.29859e-40	Condensin-2 complex subunit G2
EH28_14466	3771	415	1779	17.56	76.22	2.11788	Up	3.66418e-204	1.11156e-201	Collagen alpha-2(I) chain
EH28_15470	681	34	145	8.64	37.38	2.11316	Up	4.91144e-18	9.12477e-17	Thymocyte nuclear protein 1
EH28_17221	2205	19	81	1.39	6.01	2.11228	Up	1.123e-10	1.19066e-09	Prolyl 3-hydroxylase 3
EH28_08319	1116	8	34	1.19	5.14	2.11081	Up	3.54192e-05	0.00019228	Deoxycytidylate deaminase
EH28_12271	762	106	451	23.81	102.76	2.10964	Up	9.29626e-53	5.1205e-51	ES1 protein, mitochondrial
EH28_12426	3015	63.69	271.85	3.39	14.63	2.10957	Up	1.21691e-32	3.88285e-31	FERM, RhoGEF and pleckstrin domain-containing protein 1
EH28_23698	2790	8	34	0.46	1.98	2.10579	Up	3.54192e-05	0.000192228	Neutral alpha-glucosidase C
EH28_25117	1881	8	34	0.69	2.97	2.10579	Up	3.54192e-05	0.000192177	Potassium voltage-gated channel subfamily KQT member 4
EH28_05187	2604	13	55	0.8	3.44	2.10434	Up	1.28888e-07	1.00524e-06	Fanconi anemia-associated protein
EH28_02127	2874	19.13	81.45	1.07	4.6	2.10402	Up	1.123e-10	1.19004e-09	Serine/threonine-protein kinase PLK4
EH28_17980	855	17	72	3.37	14.47	2.10224	Up	1.37686e-09	1.31383e-08	Centromere protein Q
EH28_18284	606	9	38	2.6	11.15	2.10046	Up	1.26214e-05	7.35043e-05	Cysteine dioxygenase type 1
EH28_22772	2607	17	72	1.05	4.5	2.09954	Up	1.37686e-09	1.31322e-08	PDZ and LIM domain protein 5
EH28_02974	852	9	38	1.79	7.67	2.09927	Up	1.26214e-05	7.35254e-05	Tumor necrosis factor ligand superfamily member 10
EH28_02652	687	18	76	4.53	19.4	2.09847	Up	5.0317e-10	5.01074e-09	Polyamine-modulated factor 1
EH28_00272	3723	7.55	31.64	0.32	1.37	2.09803	Up	6.00854e-05	0.000312897	Collagen alpha-3(VI) chain
EH28_10508	2085	15	63	1.16	4.95	2.0933	Up	1.69935e-08	1.44879e-07	Rhotekin-2
EH28_03768	1653	383	1607	37.81	160.7	2.08753	Up	3.42564e-181	8.81343e-179	Counting factor associated protein D
EH28_19943	4314	12	50	0.44	1.87	2.08746	Up	5.85194e-07	4.20434e-06	Macrophage mannose receptor 1
EH28_03848	2742	23.51	98.84	1.38	5.86	2.08623	Up	1.24418e-12	1.55331e-11	ATPase family AAA domain-containing protein 5
EH28_23838	4749	66	276	2.21	9.36	2.08246	Up	1.93508e-32	6.09776e-31	Collagen alpha-1(XVI) chain
EH28_22358	1053	25	104	3.96	16.72	2.078	Up	4.5006e-13	5.77857e-12	Protein FAM81B
EH28_13104	1488	10.68	44.58	1.18	4.98	2.07736	Up	1.65446e-06	1.11717e-05	ATP-binding cassette sub-family G member 2
EH28_18677	1995	68	283	5.52	23.28	2.07635	Up	4.3594e-33	1.40866e-31	N-acetyltransferase ESCO2
EH28_08393	552	7	29	2.25	9.45	2.07039	Up	0.000165397	0.000794539	hypothetical protein
EH28_18779	897	7	29	1.32	5.54	2.06935	Up	0.000165397	0.000794351	Peroxisomal trans-2-enoyl-CoA reductase
EH28_00652	1641	99	410	9.85	41.31	2.0683	Up	5.18476e-47	2.50309e-45	Heterogeneous nuclear ribonucleoprotein L-like protein
EH28_05253	2133	84	347	6.37	26.65	2.06477	Up	5.95476e-40	2.35927e-38	Condensin complex subunit 2
EH28_13385	630	41	169	11.36	47.5	2.06396	Up	3.30876e-20	6.69826e-19	Redox-regulatory protein FAM213A
EH28_18478	1581	8	33	0.83	3.46	2.05959	Up	5.84378e-05	0.000305334	Angiopoietin-related protein 2
EH28_03626	6063	7.29	29.74	0.19	0.79	2.05585	Up	0.000165397	0.000794163	Myosin-10
EH28_19016	3900	73	299	2.98	12.38	2.05463	Up	2.15992e-34	7.25626e-33	Sperm-associated antigen 5
EH28_05930	1638	60	246	5.98	24.83	2.05387	Up	1.34517e-28	3.76592e-27	Zinc-binding protein A33
EH28_14730	2397	13	53	0.87	3.61	2.05291	Up	3.46012e-07	2.55363e-06	Alanine--glyoxylate aminotransferase 2-like 1
EH28_10129	3330	7	29	0.34	1.41	2.05209	Up	0.000165397	0.000793976	Semaphorin-6D
EH28_11446	4236	396	1621	14.89	61.71	2.05116	Up	9.21618e-179	2.25685e-176	Collagen alpha-1(I) chain
EH28_23743	1377	15.71	64.13	1.88	7.76	2.04532	Up	1.035e-08	9.04016e-08	THAP domain-containing protein 6
EH28_08496	1251	16	65	2.11	8.7	2.04377	Up	1.65091e-08	1.41046e-07	Neutral cholesterol ester hydrolase 1
EH28_25326	3792	20	81	0.84	3.45	2.03814	Up	2.92472e-10	2.99169e-09	PAS domain-containing serine/threonine-protein kinase
EH28_15009	2808	16.47	66.72	0.94	3.86	2.03787	Up	1.01201e-08	8.85072e-08	Protein Jumonji
EH28_04663	2613	20	81	1.23	5.05	2.03763	Up	2.92472e-10	2.99019e-09	Inactive dipeptidyl peptidase 10
EH28_15401	342	27	109	15.19	62.36	2.0375	Up	2.62004e-13	3.45122e-12	hypothetical protein
EH28_10277	1959	60	243	4.97	20.37	2.03513	Up	5.7165e-28	1.56799e-26	Condensin-2 complex subunit H2
EH28_21339	2112	28	113	2.14	8.77	2.03497	Up	9.64272e-14	1.31979e-12	Phosphatidylinositol 4,5-bisphosphate 5-phosphatase A
EH28_10052	1539	186	751	19.78	80.91	2.03228	Up	8.75456e-83	7.97921e-81	Histone-binding protein N1/N2
EH28_04274	3240	82	331	4.05	16.55	2.03084	Up	2.03042e-37	7.47614e-36	Origin recognition complex subunit 1
EH28_15717	1485	35	141	3.86	15.77	2.03051	Up	8.94874e-17	1.51569e-15	S-phase kinase-associated protein 2
EH28_19303	1869	6.88	27.86	0.6	2.45	2.02975	Up	0.000170003	0.000812633	General transcription factor II-I repeat domain-containing protein 2B
EH28_17464	3735	99	399	4.23	17.26	2.0287	Up	1.03881e-44	4.67121e-43	Chromosome-associated kinesin KIF4
EH28_20507	1707	83	334	7.92	32.3	2.02796	Up	1.22099e-37	4.53687e-36	Peptidyl-prolyl cis-trans isomerase FKBP10
EH28_07742	6849	39	157	0.9	3.67	2.02778	Up	1.67052e-18	3.17321e-17	Citron Rho-interacting kinase
EH28_07114	3387	158.37	637.04	7.47	30.45	2.02726	Up	2.16586e-70	1.61249e-68	Zinc finger and BTB domain-containing protein 49
EH28_15456	279	10	40	7.25	29.54	2.02662	Up	1.21419e-05	7.08947e-05	Targeting protein for Xklp2-B
EH28_10413	318	11	44	6.77	27.54	2.0243	Up	4.34998e-06	2.72041e-05	Ictacalcin
EH28_05912	1449	10	40	1.13	4.59	2.02217	Up	1.21419e-05	7.08744e-05	POC1 centriolar protein
EH28_02510	993	35	140	5.91	23.96	2.0194	Up	1.44782e-16	2.40612e-15	TIMELESS-interacting protein
EH28_05407	942	31	124	5.54	22.45	2.01876	Up	7.80844e-15	1.15844e-13	Protein FAM212A
EH28_21431	1146	38.55	154.14	5.59	22.64	2.01795	Up	2.78952e-18	5.24487e-17	C-X-C chemokine receptor type 3
EH28_08354	510	85	339	29.87	120.94	2.01752	Up	7.10646e-38	2.65512e-36	Deoxyuridine 5'-triphosphate nucleotidohydrolase, mitochondrial
EH28_02950	612	39	154	11.16	44.71	2.00226	Up	7.03804e-18	1.29221e-16	Granzyme B(G,H)
EH28_14405	1032	86	338	13.93	55.51	1.99455	Up	2.85768e-37	1.04653e-35	Chemokine-like receptor 1
EH28_04420	7767	64	250	1.3	5.15	1.98606	Up	8.004e-28	2.18364e-26	Abnormal spindle-like microcephaly-associated protein
EH28_10061	1017	11	43	1.81	7.17	1.98598	Up	7.07862e-06	4.29471e-05	UDP-glucuronic acid/UDP-N-acetylgalactosamine transporter
EH28_18324	687	12.35	48.23	3.11	12.31	1.98484	Up	1.56411e-06	1.06004e-05	Fibronectin type III domain-containing protein 1
EH28_15062	2811	32	125	1.83	7.23	1.98215	Up	1.21015e-14	1.77207e-13	Kinesin-like protein KIF18A
EH28_03908	690	58.93	229.51	14.76	58.31	1.98205	Up	7.32568e-26	1.87761e-24	hypothetical protein
EH28_20858	681	343	1335	87.17	344.16	1.98118	Up	8.13988e-141	1.53188e-138	C-reactive protein
EH28_24897	1956	28	109	2.32	9.15	1.97965	Up	6.571e-13	8.35767e-12	Leucine-rich repeat and immunoglobulin-like domain-containing nogo receptor-interacting protein 1
EH28_16980	1146	63	245	9.13	35.99	1.97891	Up	3.458e-27	9.2236e-26	Malate dehydrogenase, cytoplasmic
EH28_24762	3744	8	31	0.34	1.34	1.97863	Up	0.000156667	0.000757073	Fibulin-2
EH28_19709	1338	9	35	1.11	4.37	1.97707	Up	5.5509e-05	0.000291756	Riboflavin transporter 2-A
EH28_21792	1074	8	31	1.24	4.88	1.97654	Up	0.000156667	0.000756713	Phosphatidylcholine:ceramide cholinephosphotransferase 2
EH28_20842	8346	1117	4341	21.15	83.23	1.97645	Up	0	0	Neurobeachin-like protein 2
EH28_07617	369	82	317	42.07	165.35	1.97466	Up	1.5816e-34	5.34874e-33	Replication protein A
EH28_12599	3285	17.48	67.65	0.85	3.34	1.97431	Up	1.58449e-08	1.35599e-07	C-terminal-binding protein 2
EH28_14900	1542	61	236	6.47	25.37	1.97129	Up	4.0177e-26	1.03498e-24	DNA primase large subunit
EH28_19976	3696	29	112	1.25	4.9	1.97085	Up	3.89088e-13	5.02747e-12	Protein diaphanous
EH28_21388	828	109	421	22.37	87.63	1.96986	Up	2.7683e-45	1.27298e-43	Replication protein A subunit
EH28_09253	1392	41	158	4.84	18.91	1.96607	Up	6.43942e-18	1.18552e-16	Leucine-rich repeat-containing protein 17
EH28_19078	5496	65	251	1.88	7.34	1.96505	Up	1.2284e-27	3.32453e-26	Lysine-specific demethylase 6B
EH28_14651	1746	25.04	95.93	2.33	9.06	1.95918	Up	3.41572e-11	3.79784e-10	Vav-like protein
EH28_10174	750	25	95	5.71	22.02	1.94725	Up	3.41572e-11	3.79992e-10	Armadillo repeat-containing protein 1
EH28_04133	1224	15	57	2.03	7.81	1.94384	Up	3.13144e-07	2.32202e-06	Protein FAM117A
EH28_10702	1155	19	72	2.73	10.49	1.94204	Up	8.82344e-09	7.75677e-08	Nucleoside diphosphate kinase 7
EH28_20681	639	9	34	2.45	9.41	1.94141	Up	9.0072e-05	0.000454949	Pairing-like protein 2
EH28_19276	2427	27	102	1.79	6.86	1.93825	Up	7.39386e-12	8.7423e-11	Transcription factor E2F7
EH28_24775	1365	113	427	13.62	52.16	1.93722	Up	5.7951e-45	2.63502e-43	Kinetochore protein Nuf2
EH28_09236	912	121	457	22.38	85.69	1.93692	Up	5.5484e-48	2.764e-46	Cyclin-dependent kinase 1
EH28_13472	2448	240	905	15.79	60.31	1.93339	Up	3.58604e-93	3.91862e-91	DNA replication licensing factor MCM3
EH28_20501	2364	25	94	1.7	6.49	1.93268	Up	5.4719e-11	5.97295e-10	GTPase IMAP family member 8
EH28_04994	1074	13	49	2.02	7.71	1.93238	Up	2.39392e-06	1.5721e-05	LIM and cysteine-rich domains protein 1
EH28_01566	1239	15.97	60.02	2.13	8.12	1.93063	Up	7.39468e-08	5.90094e-07	Rho GTPase-activating protein 11A
EH28_15201	2082	119	446	9.25	35.11	1.92436	Up	1.60591e-46	7.55557e-45	Ectonucleoside triphosphate diphosphohydrolase 7
EH28_20124	1974	51	191	4.19	15.89	1.9231	Up	8.41026e-21	1.74605e-19	HAUS augmin-like complex subunit 5
EH28_02247	2352	9.03	33.79	0.62	2.35	1.92232	Up	0.000145396	0.000705799	Ewing's tumor-associated antigen 1
EH28_08523	1086	26	97	3.99	15.09	1.91913	Up	3.2153e-11	3.5848e-10	Type-1A angiotensin II receptor
EH28_22711	2373	12	45	0.82	3.1	1.91857	Up	6.64576e-06	4.0478e-05	Aminopeptidase O
EH28_18678	1104	48	179	7.24	27.36	1.91801	Up	1.64479e-19	3.25831e-18	Lymphokine-activated killer T-cell-originated protein kinase
EH28_23036	1494	177	660	19.41	73.35	1.918	Up	1.10269e-67	7.86394e-66	Lysosomal Pro-X carboxypeptidase
EH28_25286	2019	57	212	4.57	17.23	1.91466	Up	8.9264e-23	2.02714e-21	Kinesin-like protein KIF2C
EH28_18492	1368	118	438	14.19	53.38	1.91142	Up	2.7426e-45	1.26402e-43	Vimentin
EH28_21294	585	27	100	8.12	30.54	1.91115	Up	1.88789e-11	2.15207e-10	Peroxisomal membrane protein 2
EH28_22652	3216	15	56	0.75	2.82	1.91073	Up	5.03364e-07	3.65911e-06	Nesprin-2
EH28_15664	7653	28	104	0.58	2.18	1.9102	Up	6.95046e-12	8.24201e-11	Ankyrin-3
EH28_25020	483	10	37	3.74	14.05	1.90946	Up	5.1756e-05	0.000273516	hypothetical protein
EH28_04616	1824	10	37	0.89	3.34	1.90797	Up	5.1756e-05	0.000273444	Very long-chain acyl-CoA synthetase
EH28_02269	4299	14	52	0.52	1.95	1.90689	Up	1.3899e-06	9.4734e-06	Receptor tyrosine-protein kinase erbB-4
EH28_09219	2559	86	318	5.41	20.25	1.90422	Up	3.34212e-33	1.08339e-31	Lymphoid-specific helicase
EH28_02951	726	17.88	65.97	4.24	15.85	1.90235	Up	4.13136e-08	3.38452e-07	Mast cell protease 1
EH28_20364	1416	8.5	31.51	0.99	3.7	1.90202	Up	0.000156667	0.000756893	Angiopoietin-related protein 4
EH28_15391	1704	64	236	6.12	22.87	1.90185	Up	5.6166e-25	1.39216e-23	RING finger protein B
EH28_13925	1617	2700	9948	272.69	1017.89	1.90025	Up	0	0	Complement C1q subcomponent subunit C
EH28_06489	3132	70	258	3.58	13.36	1.89989	Up	3.77736e-27	1.00622e-25	Unconventional myosin-Ic
EH28_04056	1104	19	70	2.87	10.7	1.89849	Up	2.2632e-08	1.90711e-07	Centromere protein L
EH28_04549	1089	43	158	6.58	24.5	1.89662	Up	3.72398e-17	6.46922e-16	Procollagen C-endopeptidase enhancer 2
EH28_04805	2661	99	364	5.98	22.26	1.89624	Up	1.45379e-37	5.37243e-36	Condensin complex subunit 3
EH28_07214	831	24.87	91.38	5.09	18.94	1.8957	Up	9.3043e-11	9.94792e-10	Sulfatase-modifying factor 2
EH28_24575	1659	18	66	1.77	6.58	1.89434	Up	6.20128e-08	4.9937e-07	Crossover junction endonuclease EME1
EH28_24699	717	26.24	95.95	6.3	23.37	1.89123	Up	8.17104e-11	8.78711e-10	CD209 antigen
EH28_19270	6087	34	125	0.89	3.3	1.89059	Up	7.08712e-14	9.78571e-13	Neuron navigator 3
EH28_22153	666	23	84	5.99	22.19	1.88928	Up	1.03427e-09	9.98178e-09	hypothetical protein
EH28_18082	1899	17	62	1.45	5.37	1.88887	Up	1.70156e-07	1.30261e-06	Solute carrier family 26 member 10
EH28_10763	1677	23	84	2.24	8.28	1.88613	Up	1.03427e-09	9.98652e-09	Fatty acyl-CoA hydrolase precursor, medium chain
EH28_20963	429	42	152	18.02	66.26	1.87854	Up	2.52546e-16	4.14286e-15	hypothetical protein
EH28_24874	2523	67	243	4.27	15.7	1.87846	Up	2.90214e-25	7.25535e-24	Protein MCM10
EH28_10643	834	77	279	15.68	57.62	1.87764	Up	9.47476e-29	2.66724e-27	Borealin
EH28_13421	2004	37	134	2.99	10.97	1.87535	Up	1.43649e-14	2.09295e-13	Semaphorin-3D
EH28_03175	6768	18.92	67.88	0.44	1.61	1.87149	Up	3.87878e-08	3.18659e-07	Kinetochore-associated protein 1
EH28_12330	2727	21	76	1.24	4.53	1.86917	Up	7.69078e-09	6.78157e-08	cGMP-dependent 3',5'-cyclic phosphodiesterase
EH28_01156	1764	12.92	46.48	1.19	4.34	1.86673	Up	4.11926e-06	2.58887e-05	5' exonuclease Apollo
EH28_11276	2358	88	317	6.02	21.95	1.86639	Up	2.9066e-32	9.11677e-31	Complement component C7
EH28_25110	1986	27	97	2.2	8.02	1.8661	Up	7.58742e-11	8.18113e-10	Shugoshin-like 1
EH28_09560	6768	12	43	0.28	1.02	1.86507	Up	1.70837e-05	9.73984e-05	Rho guanine nucleotide exchange factor 40
EH28_09873	2334	59.29	212.87	4.1	14.9	1.86162	Up	4.92672e-22	1.08607e-20	THAP domain-containing protein 9
EH28_08705	936	1481	5300	266.36	966.37	1.8592	Up	0	0	Fucolectin-4
EH28_23710	2184	38	136	2.81	10.19	1.85851	Up	1.33368e-14	1.95014e-13	putative carboxypeptidase X1
EH28_13620	360	25	89	13.21	47.83	1.85629	Up	5.5904e-10	5.52919e-09	Thiosulfate sulfurtransferase/rhodanese-like domain-containing protein 1
EH28_17378	3849	63	225.12	2.61	9.45	1.85626	Up	3.74256e-23	8.62444e-22	Kinesin-like protein KIF20B
EH28_13000	1995	35	125	2.84	10.28	1.85588	Up	1.65709e-13	2.21873e-12	hypothetical protein
EH28_13801	1359	68	243	8.24	29.82	1.85556	Up	6.73524e-25	1.66335e-23	G2/mitotic-specific cyclin-B1
EH28_09832	8229	158	565	3.04	10.99	1.85405	Up	8.5157e-56	4.98794e-54	Centromere protein F
EH28_09974	693	375	1336	93.48	337.84	1.85361	Up	5.4868e-129	8.92154e-127	Proactivator polypeptide
EH28_17854	1317	18	64	2.25	8.12	1.85155	Up	1.57096e-07	1.21221e-06	Transcription factor E2F3
[truncated: 1,443 more rows]
