# Supplementary material for: Transcriptome Analysis Reveals Comprehensive Insights into the Early Immune Response of Large Yellow Croaker (Larimichthys crocea) Induced by Trivalent Bacterial Vaccine
Source: PLoS One. 2017 Jan 30;12(1):e0170958. doi: 10.1371/journal.pone.0170958 (PMC5279777; doi:10.1371/journal.pone.0170958)
Supplement: S3 Table — (XLS) [file pone.0170958.s004.xls]

## Sheet:  Cellular component (24 h)
Table S3. Gene Ontology classiﬁcations of all DEGs at 24 h and 72 h after vaccination
Cellular component (24 h)
GO ID	Gene Ontology term	Cluster frequency	Genome frequency of use	Corrected P-value
GO:0005576	extracellular region	24 of 420 in the list	80 of 3794 in the genome	0.00028
GO:0044421	extracellular region part	22 of 420 in the list	71 of 3794 in the genome	0.00041
GO:0000502	proteasome complex	11 of 420 in the list	26 of 3794 in the genome	0.00481
GO:0005839	proteasome core complex	6 of 420 in the list	11 of 3794 in the genome	0.055
GO:0022624	proteasome accessory complex	3 of 420 in the list	6 of 3794 in the genome	1
GO:0030532	small nuclear ribonucleoprotein complex	3 of 420 in the list	6 of 3794 in the genome	1
GO:0000428	DNA-directed RNA polymerase complex	3 of 420 in the list	7 of 3794 in the genome	1
GO:0016591	DNA-directed RNA polymerase II, holoenzyme	3 of 420 in the list	7 of 3794 in the genome	1
GO:0030880	RNA polymerase complex	3 of 420 in the list	7 of 3794 in the genome	1
GO:0055029	nuclear DNA-directed RNA polymerase complex	3 of 420 in the list	7 of 3794 in the genome	1
GO:0005681	spliceosomal complex	3 of 420 in the list	8 of 3794 in the genome	1
GO:0005578	proteinaceous extracellular matrix	2 of 420 in the list	4 of 3794 in the genome	1
GO:0044429	mitochondrial part	13 of 420 in the list	75 of 3794 in the genome	1
GO:0031981	nuclear lumen	20 of 420 in the list	128 of 3794 in the genome	1
GO:0005739	mitochondrion	13 of 420 in the list	77 of 3794 in the genome	1
GO:0070013	intracellular organelle lumen	20 of 420 in the list	132 of 3794 in the genome	1
GO:0043233	organelle lumen	20 of 420 in the list	133 of 3794 in the genome	1
GO:0005882	intermediate filament	2 of 420 in the list	5 of 3794 in the genome	1
GO:0030141	secretory granule	2 of 420 in the list	5 of 3794 in the genome	1
GO:0034399	nuclear periphery	2 of 420 in the list	5 of 3794 in the genome	1
GO:0045111	intermediate filament cytoskeleton	2 of 420 in the list	5 of 3794 in the genome	1
GO:0031974	membrane-enclosed lumen	20 of 420 in the list	139 of 3794 in the genome	1
GO:0034708	methyltransferase complex	2 of 420 in the list	6 of 3794 in the genome	1
GO:0035097	histone methyltransferase complex	2 of 420 in the list	6 of 3794 in the genome	1
GO:0042579	microbody	3 of 420 in the list	13 of 3794 in the genome	1
GO:0005654	nucleoplasm	8 of 420 in the list	49 of 3794 in the genome	1
GO:0044451	nucleoplasm part	8 of 420 in the list	49 of 3794 in the genome	1
GO:0009898	internal side of plasma membrane	5 of 420 in the list	27 of 3794 in the genome	1
GO:0031234	extrinsic to internal side of plasma membrane	5 of 420 in the list	27 of 3794 in the genome	1
GO:0005777	peroxisome	2 of 420 in the list	7 of 3794 in the genome	1
GO:0044438	microbody part	2 of 420 in the list	7 of 3794 in the genome	1
GO:0044439	peroxisomal part	2 of 420 in the list	7 of 3794 in the genome	1
GO:0044428	nuclear part	21 of 420 in the list	154 of 3794 in the genome	1
GO:0005740	mitochondrial envelope	8 of 420 in the list	50 of 3794 in the genome	1
GO:0005634	nucleus	22 of 420 in the list	163 of 3794 in the genome	1
GO:0031012	extracellular matrix	6 of 420 in the list	36 of 3794 in the genome	1
GO:0005793	endoplasmic reticulum-Golgi intermediate compartment	2 of 420 in the list	8 of 3794 in the genome	1
GO:0005815	microtubule organizing center	5 of 420 in the list	30 of 3794 in the genome	1
GO:0005783	endoplasmic reticulum	6 of 420 in the list	38 of 3794 in the genome	1
GO:0031966	mitochondrial membrane	6 of 420 in the list	38 of 3794 in the genome	1
GO:0015630	microtubule cytoskeleton	13 of 420 in the list	99 of 3794 in the genome	1
GO:0044432	endoplasmic reticulum part	5 of 420 in the list	33 of 3794 in the genome	1
GO:0031227	intrinsic to endoplasmic reticulum membrane	2 of 420 in the list	10 of 3794 in the genome	1
GO:0005743	mitochondrial inner membrane	3 of 420 in the list	18 of 3794 in the genome	1
GO:0019897	extrinsic to plasma membrane	5 of 420 in the list	34 of 3794 in the genome	1
GO:0019898	extrinsic to membrane	5 of 420 in the list	35 of 3794 in the genome	1
GO:0005921	gap junction	3 of 420 in the list	21 of 3794 in the genome	1
GO:0031967	organelle envelope	16 of 420 in the list	135 of 3794 in the genome	1
GO:0031975	envelope	16 of 420 in the list	139 of 3794 in the genome	1
GO:0031300	intrinsic to organelle membrane	5 of 420 in the list	41 of 3794 in the genome	1
GO:0005789	endoplasmic reticulum membrane	3 of 420 in the list	24 of 3794 in the genome	1
GO:0042175	nuclear outer membrane-endoplasmic reticulum membrane network	3 of 420 in the list	24 of 3794 in the genome	1
GO:0005635	nuclear envelope	2 of 420 in the list	15 of 3794 in the genome	1
GO:0031252	cell leading edge	2 of 420 in the list	15 of 3794 in the genome	1
GO:0000323	lytic vacuole	4 of 420 in the list	35 of 3794 in the genome	1
GO:0005856	cytoskeleton	20 of 420 in the list	183 of 3794 in the genome	1
GO:0031228	intrinsic to Golgi membrane	3 of 420 in the list	27 of 3794 in the genome	1
GO:0044422	organelle part	75 of 420 in the list	697 of 3794 in the genome	1
GO:0005768	endosome	4 of 420 in the list	39 of 3794 in the genome	1
GO:0005773	vacuole	4 of 420 in the list	39 of 3794 in the genome	1
GO:0005764	lysosome	2 of 420 in the list	20 of 3794 in the genome	1
GO:0030659	cytoplasmic vesicle membrane	2 of 420 in the list	21 of 3794 in the genome	1
GO:0044446	intracellular organelle part	63 of 420 in the list	598 of 3794 in the genome	1
GO:0005623	cell	299 of 420 in the list	2742 of 3794 in the genome	1
GO:0044464	cell part	299 of 420 in the list	2742 of 3794 in the genome	1
GO:0016021	integral to membrane	9 of 420 in the list	94 of 3794 in the genome	1
GO:0016604	nuclear body	2 of 420 in the list	23 of 3794 in the genome	1
GO:0044433	cytoplasmic vesicle part	2 of 420 in the list	23 of 3794 in the genome	1
GO:0031090	organelle membrane	31 of 420 in the list	309 of 3794 in the genome	1
GO:0032991	macromolecular complex	68 of 420 in the list	657 of 3794 in the genome	1
GO:0005622	intracellular	240 of 420 in the list	2228 of 3794 in the genome	1
GO:0043296	apical junction complex	2 of 420 in the list	25 of 3794 in the genome	1
GO:0019866	organelle inner membrane	8 of 420 in the list	89 of 3794 in the genome	1
GO:0005911	cell-cell junction	5 of 420 in the list	59 of 3794 in the genome	1
GO:0044459	plasma membrane part	11 of 420 in the list	125 of 3794 in the genome	1
GO:0016023	cytoplasmic membrane-bounded vesicle	6 of 420 in the list	73 of 3794 in the genome	1
GO:0044424	intracellular part	235 of 420 in the list	2208 of 3794 in the genome	1
GO:0044430	cytoskeletal part	8 of 420 in the list	97 of 3794 in the genome	1
GO:0044444	cytoplasmic part	49 of 420 in the list	504 of 3794 in the genome	1
GO:0005737	cytoplasm	50 of 420 in the list	516 of 3794 in the genome	1
GO:0005887	integral to plasma membrane	2 of 420 in the list	32 of 3794 in the genome	1
GO:0012506	vesicle membrane	2 of 420 in the list	32 of 3794 in the genome	1
GO:0030135	coated vesicle	2 of 420 in the list	32 of 3794 in the genome	1
GO:0031226	intrinsic to plasma membrane	2 of 420 in the list	32 of 3794 in the genome	1
GO:0030529	ribonucleoprotein complex	13 of 420 in the list	155 of 3794 in the genome	1
GO:0015629	actin cytoskeleton	3 of 420 in the list	46 of 3794 in the genome	1
GO:0044431	Golgi apparatus part	5 of 420 in the list	72 of 3794 in the genome	1
GO:0031410	cytoplasmic vesicle	6 of 420 in the list	84 of 3794 in the genome	1
GO:0031988	membrane-bounded vesicle	6 of 420 in the list	84 of 3794 in the genome	1
GO:0000139	Golgi membrane	3 of 420 in the list	49 of 3794 in the genome	1
GO:0030054	cell junction	6 of 420 in the list	86 of 3794 in the genome	1
GO:0005886	plasma membrane	11 of 420 in the list	144 of 3794 in the genome	1
GO:0071944	cell periphery	11 of 420 in the list	145 of 3794 in the genome	1
GO:0043234	protein complex	40 of 420 in the list	446 of 3794 in the genome	1
GO:0005794	Golgi apparatus	5 of 420 in the list	79 of 3794 in the genome	1
GO:0012505	endomembrane system	14 of 420 in the list	183 of 3794 in the genome	1
GO:0031982	vesicle	6 of 420 in the list	99 of 3794 in the genome	1
GO:0043228	non-membrane-bounded organelle	28 of 420 in the list	347 of 3794 in the genome	1
GO:0043232	intracellular non-membrane-bounded organelle	28 of 420 in the list	347 of 3794 in the genome	1
GO:0044425	membrane part	101 of 420 in the list	1066 of 3794 in the genome	1
GO:0031224	intrinsic to membrane	83 of 420 in the list	899 of 3794 in the genome	1
GO:0016020	membrane	140 of 420 in the list	1443 of 3794 in the genome	1
GO:0000785	chromatin	2 of 420 in the list	53 of 3794 in the genome	1
GO:0043231	intracellular membrane-bounded organelle	136 of 420 in the list	1408 of 3794 in the genome	1
GO:0043227	membrane-bounded organelle	142 of 420 in the list	1468 of 3794 in the genome	1
GO:0043226	organelle	160 of 420 in the list	1686 of 3794 in the genome	1
GO:0043229	intracellular organelle	157 of 420 in the list	1659 of 3794 in the genome	1
GO:0005694	chromosome	3 of 420 in the list	89 of 3794 in the genome	1
GO:0044427	chromosomal part	2 of 420 in the list	83 of 3794 in the genome	1

## Sheet: Biological process (24 h)
Biological process (24 h)
GO ID	Gene Ontology term	Cluster frequency	Genome frequency of use	Corrected P-value
GO:0044281	small molecule metabolic process	104 of 606 in the list	500 of 4880 in the genome	8.12e-06
GO:0006418	tRNA aminoacylation for protein translation	16 of 606 in the list	30 of 4880 in the genome	4.11e-05
GO:0043038	amino acid activation	16 of 606 in the list	30 of 4880 in the genome	4.11e-05
GO:0043039	tRNA aminoacylation	16 of 606 in the list	30 of 4880 in the genome	4.11e-05
GO:0006399	tRNA metabolic process	22 of 606 in the list	55 of 4880 in the genome	0.00011
GO:0044710	single-organism metabolic process	116 of 606 in the list	624 of 4880 in the genome	0.00071
GO:0006082	organic acid metabolic process	45 of 606 in the list	184 of 4880 in the genome	0.002
GO:0043436	oxoacid metabolic process	45 of 606 in the list	184 of 4880 in the genome	0.002
GO:0019752	carboxylic acid metabolic process	44 of 606 in the list	179 of 4880 in the genome	0.00223
GO:0006520	cellular amino acid metabolic process	31 of 606 in the list	112 of 4880 in the genome	0.00494
GO:0034660	ncRNA metabolic process	23 of 606 in the list	74 of 4880 in the genome	0.00945
GO:0006730	one-carbon metabolic process	14 of 606 in the list	40 of 4880 in the genome	0.10719
GO:0008152	metabolic process	367 of 606 in the list	2666 of 4880 in the genome	0.5523
GO:0006020	inositol metabolic process	4 of 606 in the list	5 of 4880 in the genome	0.60869
GO:0019751	polyol metabolic process	6 of 606 in the list	12 of 4880 in the genome	0.9771
GO:0006066	alcohol metabolic process	8 of 606 in the list	23 of 4880 in the genome	1
GO:1901615	organic hydroxy compound metabolic process	9 of 606 in the list	29 of 4880 in the genome	1
GO:0002040	sprouting angiogenesis	3 of 606 in the list	4 of 4880 in the genome	1
GO:0002042	cell migration involved in sprouting angiogenesis	3 of 606 in the list	4 of 4880 in the genome	1
GO:0043534	blood vessel endothelial cell migration	3 of 606 in the list	4 of 4880 in the genome	1
GO:0043542	endothelial cell migration	3 of 606 in the list	4 of 4880 in the genome	1
GO:0043648	dicarboxylic acid metabolic process	5 of 606 in the list	11 of 4880 in the genome	1
GO:0009143	nucleoside triphosphate catabolic process	25 of 606 in the list	122 of 4880 in the genome	1
GO:0009146	purine nucleoside triphosphate catabolic process	25 of 606 in the list	122 of 4880 in the genome	1
GO:0009203	ribonucleoside triphosphate catabolic process	25 of 606 in the list	122 of 4880 in the genome	1
GO:0009207	purine ribonucleoside triphosphate catabolic process	25 of 606 in the list	122 of 4880 in the genome	1
GO:0044262	cellular carbohydrate metabolic process	7 of 606 in the list	20 of 4880 in the genome	1
GO:0044238	primary metabolic process	277 of 606 in the list	2009 of 4880 in the genome	1
GO:1901575	organic substance catabolic process	46 of 606 in the list	264 of 4880 in the genome	1
GO:0005975	carbohydrate metabolic process	24 of 606 in the list	119 of 4880 in the genome	1
GO:0046434	organophosphate catabolic process	25 of 606 in the list	126 of 4880 in the genome	1
GO:1901292	nucleoside phosphate catabolic process	25 of 606 in the list	126 of 4880 in the genome	1
GO:0009056	catabolic process	48 of 606 in the list	281 of 4880 in the genome	1
GO:0006071	glycerol metabolic process	2 of 606 in the list	2 of 4880 in the genome	1
GO:0006414	translational elongation	2 of 606 in the list	2 of 4880 in the genome	1
GO:0034655	nucleobase-containing compound catabolic process	27 of 606 in the list	143 of 4880 in the genome	1
GO:0019439	aromatic compound catabolic process	27 of 606 in the list	144 of 4880 in the genome	1
GO:0051707	response to other organism	6 of 606 in the list	18 of 4880 in the genome	1
GO:1901605	alpha-amino acid metabolic process	10 of 606 in the list	39 of 4880 in the genome	1
GO:0044270	cellular nitrogen compound catabolic process	27 of 606 in the list	145 of 4880 in the genome	1
GO:0046700	heterocycle catabolic process	27 of 606 in the list	145 of 4880 in the genome	1
GO:1901361	organic cyclic compound catabolic process	27 of 606 in the list	145 of 4880 in the genome	1
GO:0002376	immune system process	21 of 606 in the list	107 of 4880 in the genome	1
GO:0071704	organic substance metabolic process	298 of 606 in the list	2208 of 4880 in the genome	1
GO:0006412	translation	24 of 606 in the list	127 of 4880 in the genome	1
GO:0044248	cellular catabolic process	39 of 606 in the list	229 of 4880 in the genome	1
GO:0000375	RNA splicing, via transesterification reactions	6 of 606 in the list	19 of 4880 in the genome	1
GO:0000377	RNA splicing, via transesterification reactions with bulged adenosine as nucleophile	6 of 606 in the list	19 of 4880 in the genome	1
GO:0009607	response to biotic stimulus	6 of 606 in the list	19 of 4880 in the genome	1
GO:1901564	organonitrogen compound metabolic process	39 of 606 in the list	230 of 4880 in the genome	1
GO:0009064	glutamine family amino acid metabolic process	5 of 606 in the list	15 of 4880 in the genome	1
GO:0009144	purine nucleoside triphosphate metabolic process	28 of 606 in the list	159 of 4880 in the genome	1
GO:0009205	purine ribonucleoside triphosphate metabolic process	28 of 606 in the list	159 of 4880 in the genome	1
GO:0009199	ribonucleoside triphosphate metabolic process	28 of 606 in the list	160 of 4880 in the genome	1
GO:0006793	phosphorus metabolic process	64 of 606 in the list	417 of 4880 in the genome	1
GO:0007188	adenylate cyclase-modulating G-protein coupled receptor signaling pathway	4 of 606 in the list	11 of 4880 in the genome	1
GO:0006796	phosphate-containing compound metabolic process	63 of 606 in the list	411 of 4880 in the genome	1
GO:0009141	nucleoside triphosphate metabolic process	28 of 606 in the list	162 of 4880 in the genome	1
GO:0006528	asparagine metabolic process	2 of 606 in the list	3 of 4880 in the genome	1
GO:0042440	pigment metabolic process	2 of 606 in the list	3 of 4880 in the genome	1
GO:0019538	protein metabolic process	129 of 606 in the list	911 of 4880 in the genome	1
GO:0008380	RNA splicing	6 of 606 in the list	22 of 4880 in the genome	1
GO:0019637	organophosphate metabolic process	42 of 606 in the list	264 of 4880 in the genome	1
GO:0022613	ribonucleoprotein complex biogenesis	9 of 606 in the list	40 of 4880 in the genome	1
GO:0001525	angiogenesis	6 of 606 in the list	23 of 4880 in the genome	1
GO:0055086	nucleobase-containing small molecule metabolic process	39 of 606 in the list	247 of 4880 in the genome	1
GO:0000398	mRNA splicing, via spliceosome	3 of 606 in the list	8 of 4880 in the genome	1
GO:0006353	DNA-dependent transcription, termination	3 of 606 in the list	8 of 4880 in the genome	1
GO:0006760	folic acid-containing compound metabolic process	3 of 606 in the list	8 of 4880 in the genome	1
GO:0042558	pteridine-containing compound metabolic process	3 of 606 in the list	8 of 4880 in the genome	1
GO:0052547	regulation of peptidase activity	3 of 606 in the list	8 of 4880 in the genome	1
GO:0007155	cell adhesion	10 of 606 in the list	48 of 4880 in the genome	1
GO:0022610	biological adhesion	10 of 606 in the list	48 of 4880 in the genome	1
GO:0043623	cellular protein complex assembly	9 of 606 in the list	42 of 4880 in the genome	1
GO:0001568	blood vessel development	8 of 606 in the list	36 of 4880 in the genome	1
GO:0001944	vasculature development	11 of 606 in the list	55 of 4880 in the genome	1
GO:0034622	cellular macromolecular complex assembly	9 of 606 in the list	43 of 4880 in the genome	1
GO:0006563	L-serine metabolic process	2 of 606 in the list	4 of 4880 in the genome	1
GO:0009066	aspartate family amino acid metabolic process	2 of 606 in the list	4 of 4880 in the genome	1
GO:0021517	ventral spinal cord development	2 of 606 in the list	4 of 4880 in the genome	1
GO:0021522	spinal cord motor neuron differentiation	2 of 606 in the list	4 of 4880 in the genome	1
GO:0022411	cellular component disassembly	2 of 606 in the list	4 of 4880 in the genome	1
GO:0032984	macromolecular complex disassembly	2 of 606 in the list	4 of 4880 in the genome	1
GO:1901136	carbohydrate derivative catabolic process	2 of 606 in the list	4 of 4880 in the genome	1
GO:0001945	lymph vessel development	3 of 606 in the list	9 of 4880 in the genome	1
GO:0006869	lipid transport	3 of 606 in the list	9 of 4880 in the genome	1
GO:0016571	histone methylation	3 of 606 in the list	9 of 4880 in the genome	1
GO:0006644	phospholipid metabolic process	6 of 606 in the list	26 of 4880 in the genome	1
GO:0005996	monosaccharide metabolic process	11 of 606 in the list	58 of 4880 in the genome	1
GO:0042254	ribosome biogenesis	7 of 606 in the list	33 of 4880 in the genome	1
GO:0006952	defense response	6 of 606 in the list	27 of 4880 in the genome	1
GO:0033334	fin morphogenesis	6 of 606 in the list	27 of 4880 in the genome	1
GO:0043603	cellular amide metabolic process	3 of 606 in the list	10 of 4880 in the genome	1
GO:0006304	DNA modification	2 of 606 in the list	5 of 4880 in the genome	1
GO:0006305	DNA alkylation	2 of 606 in the list	5 of 4880 in the genome	1
GO:0007034	vacuolar transport	2 of 606 in the list	5 of 4880 in the genome	1
GO:0007041	lysosomal transport	2 of 606 in the list	5 of 4880 in the genome	1
GO:0010466	negative regulation of peptidase activity	2 of 606 in the list	5 of 4880 in the genome	1
GO:0015918	sterol transport	2 of 606 in the list	5 of 4880 in the genome	1
GO:0030100	regulation of endocytosis	2 of 606 in the list	5 of 4880 in the genome	1
GO:0048514	blood vessel morphogenesis	7 of 606 in the list	34 of 4880 in the genome	1
GO:0006820	anion transport	9 of 606 in the list	47 of 4880 in the genome	1
GO:0006461	protein complex assembly	10 of 606 in the list	54 of 4880 in the genome	1
GO:0070271	protein complex biogenesis	10 of 606 in the list	54 of 4880 in the genome	1
GO:0008213	protein alkylation	4 of 606 in the list	16 of 4880 in the genome	1
GO:0050804	regulation of synaptic transmission	4 of 606 in the list	16 of 4880 in the genome	1
GO:0006753	nucleoside phosphate metabolic process	35 of 606 in the list	234 of 4880 in the genome	1
GO:0044092	negative regulation of molecular function	6 of 606 in the list	29 of 4880 in the genome	1
GO:0043086	negative regulation of catalytic activity	5 of 606 in the list	23 of 4880 in the genome	1
GO:0007599	hemostasis	6 of 606 in the list	30 of 4880 in the genome	1
GO:0019318	hexose metabolic process	10 of 606 in the list	57 of 4880 in the genome	1
GO:0015850	organic hydroxy compound transport	2 of 606 in the list	6 of 4880 in the genome	1
GO:0020027	hemoglobin metabolic process	2 of 606 in the list	6 of 4880 in the genome	1
GO:0030307	positive regulation of cell growth	2 of 606 in the list	6 of 4880 in the genome	1
GO:0031647	regulation of protein stability	2 of 606 in the list	6 of 4880 in the genome	1
GO:0048545	response to steroid hormone stimulus	2 of 606 in the list	6 of 4880 in the genome	1
GO:0033333	fin development	7 of 606 in the list	37 of 4880 in the genome	1
GO:0008652	cellular amino acid biosynthetic process	4 of 606 in the list	18 of 4880 in the genome	1
GO:0021510	spinal cord development	4 of 606 in the list	18 of 4880 in the genome	1
GO:0021515	cell differentiation in spinal cord	4 of 606 in the list	18 of 4880 in the genome	1
GO:0031644	regulation of neurological system process	4 of 606 in the list	18 of 4880 in the genome	1
GO:0051969	regulation of transmission of nerve impulse	4 of 606 in the list	18 of 4880 in the genome	1
GO:0050878	regulation of body fluid levels	6 of 606 in the list	31 of 4880 in the genome	1
GO:0065003	macromolecular complex assembly	10 of 606 in the list	59 of 4880 in the genome	1
GO:0044085	cellular component biogenesis	19 of 606 in the list	124 of 4880 in the genome	1
GO:0015698	inorganic anion transport	6 of 606 in the list	32 of 4880 in the genome	1
GO:0071822	protein complex subunit organization	12 of 606 in the list	74 of 4880 in the genome	1
GO:0010038	response to metal ion	4 of 606 in the list	19 of 4880 in the genome	1
GO:0016071	mRNA metabolic process	7 of 606 in the list	39 of 4880 in the genome	1
GO:0007033	vacuole organization	2 of 606 in the list	7 of 4880 in the genome	1
GO:0019400	alditol metabolic process	2 of 606 in the list	7 of 4880 in the genome	1
GO:0043062	extracellular structure organization	2 of 606 in the list	7 of 4880 in the genome	1
GO:0051051	negative regulation of transport	2 of 606 in the list	7 of 4880 in the genome	1
GO:0015849	organic acid transport	3 of 606 in the list	13 of 4880 in the genome	1
GO:0046942	carboxylic acid transport	3 of 606 in the list	13 of 4880 in the genome	1
GO:0048736	appendage development	10 of 606 in the list	61 of 4880 in the genome	1
GO:0051704	multi-organism process	7 of 606 in the list	40 of 4880 in the genome	1
GO:0044237	cellular metabolic process	250 of 606 in the list	1941 of 4880 in the genome	1
GO:0044723	single-organism carbohydrate metabolic process	12 of 606 in the list	76 of 4880 in the genome	1
GO:0007187	G-protein coupled receptor signaling pathway, coupled to cyclic nucleotide second messenger	4 of 606 in the list	20 of 4880 in the genome	1
GO:0010035	response to inorganic substance	4 of 606 in the list	20 of 4880 in the genome	1
GO:0016053	organic acid biosynthetic process	4 of 606 in the list	20 of 4880 in the genome	1
GO:0021953	central nervous system neuron differentiation	4 of 606 in the list	20 of 4880 in the genome	1
GO:0044283	small molecule biosynthetic process	4 of 606 in the list	20 of 4880 in the genome	1
GO:0044711	single-organism biosynthetic process	4 of 606 in the list	20 of 4880 in the genome	1
GO:0046394	carboxylic acid biosynthetic process	4 of 606 in the list	20 of 4880 in the genome	1
GO:0006397	mRNA processing	5 of 606 in the list	27 of 4880 in the genome	1
GO:0001558	regulation of cell growth	3 of 606 in the list	14 of 4880 in the genome	1
GO:0006575	cellular modified amino acid metabolic process	3 of 606 in the list	14 of 4880 in the genome	1
GO:0015711	organic anion transport	3 of 606 in the list	14 of 4880 in the genome	1
GO:0021872	forebrain generation of neurons	3 of 606 in the list	14 of 4880 in the genome	1
GO:1901565	organonitrogen compound catabolic process	3 of 606 in the list	14 of 4880 in the genome	1
GO:0006508	proteolysis	12 of 606 in the list	78 of 4880 in the genome	1
GO:0001775	cell activation	4 of 606 in the list	21 of 4880 in the genome	1
GO:0048880	sensory system development	4 of 606 in the list	21 of 4880 in the genome	1
GO:0006289	nucleotide-excision repair	2 of 606 in the list	8 of 4880 in the genome	1
GO:0007266	Rho protein signal transduction	2 of 606 in the list	8 of 4880 in the genome	1
GO:0009880	embryonic pattern specification	2 of 606 in the list	8 of 4880 in the genome	1
GO:0010975	regulation of neuron projection development	2 of 606 in the list	8 of 4880 in the genome	1
GO:0030203	glycosaminoglycan metabolic process	2 of 606 in the list	8 of 4880 in the genome	1
GO:0048469	cell maturation	2 of 606 in the list	8 of 4880 in the genome	1
GO:0060627	regulation of vesicle-mediated transport	2 of 606 in the list	8 of 4880 in the genome	1
GO:0008202	steroid metabolic process	5 of 606 in the list	28 of 4880 in the genome	1
GO:0006006	glucose metabolic process	7 of 606 in the list	43 of 4880 in the genome	1
GO:0006479	protein methylation	3 of 606 in the list	15 of 4880 in the genome	1
GO:0019941	modification-dependent protein catabolic process	10 of 606 in the list	65 of 4880 in the genome	1
GO:0043632	modification-dependent macromolecule catabolic process	10 of 606 in the list	65 of 4880 in the genome	1
GO:0051603	proteolysis involved in cellular protein catabolic process	10 of 606 in the list	65 of 4880 in the genome	1
GO:0030163	protein catabolic process	10 of 606 in the list	66 of 4880 in the genome	1
GO:0044257	cellular protein catabolic process	10 of 606 in the list	66 of 4880 in the genome	1
GO:0009057	macromolecule catabolic process	13 of 606 in the list	89 of 4880 in the genome	1
GO:0033993	response to lipid	2 of 606 in the list	9 of 4880 in the genome	1
GO:0045664	regulation of neuron differentiation	2 of 606 in the list	9 of 4880 in the genome	1
GO:0045927	positive regulation of growth	2 of 606 in the list	9 of 4880 in the genome	1
GO:0048871	multicellular organismal homeostasis	2 of 606 in the list	9 of 4880 in the genome	1
GO:0051346	negative regulation of hydrolase activity	2 of 606 in the list	9 of 4880 in the genome	1
GO:0009451	RNA modification	4 of 606 in the list	23 of 4880 in the genome	1
GO:0010876	lipid localization	4 of 606 in the list	23 of 4880 in the genome	1
GO:0033059	cellular pigmentation	3 of 606 in the list	16 of 4880 in the genome	1
GO:0006007	glucose catabolic process	6 of 606 in the list	38 of 4880 in the genome	1
GO:0019320	hexose catabolic process	6 of 606 in the list	38 of 4880 in the genome	1
GO:0046365	monosaccharide catabolic process	6 of 606 in the list	38 of 4880 in the genome	1
GO:0016052	carbohydrate catabolic process	6 of 606 in the list	39 of 4880 in the genome	1
GO:0044724	single-organism carbohydrate catabolic process	6 of 606 in the list	39 of 4880 in the genome	1
GO:0044255	cellular lipid metabolic process	11 of 606 in the list	77 of 4880 in the genome	1
GO:0006354	DNA-dependent transcription, elongation	2 of 606 in the list	10 of 4880 in the genome	1
GO:0021700	developmental maturation	2 of 606 in the list	10 of 4880 in the genome	1
GO:0021879	forebrain neuron differentiation	2 of 606 in the list	10 of 4880 in the genome	1
GO:0031280	negative regulation of cyclase activity	2 of 606 in the list	10 of 4880 in the genome	1
GO:0006629	lipid metabolic process	17 of 606 in the list	125 of 4880 in the genome	1
GO:0007017	microtubule-based process	7 of 606 in the list	48 of 4880 in the genome	1
GO:0006022	aminoglycan metabolic process	3 of 606 in the list	18 of 4880 in the genome	1
GO:0016337	cell-cell adhesion	3 of 606 in the list	18 of 4880 in the genome	1
GO:0040008	regulation of growth	3 of 606 in the list	18 of 4880 in the genome	1
GO:0032787	monocarboxylic acid metabolic process	5 of 606 in the list	33 of 4880 in the genome	1
GO:0044267	cellular protein metabolic process	91 of 606 in the list	713 of 4880 in the genome	1
GO:0001505	regulation of neurotransmitter levels	2 of 606 in the list	11 of 4880 in the genome	1
GO:0006310	DNA recombination	2 of 606 in the list	11 of 4880 in the genome	1
GO:0008033	tRNA processing	2 of 606 in the list	11 of 4880 in the genome	1
GO:0021782	glial cell development	2 of 606 in the list	11 of 4880 in the genome	1
GO:0031344	regulation of cell projection organization	2 of 606 in the list	11 of 4880 in the genome	1
GO:0031589	cell-substrate adhesion	2 of 606 in the list	11 of 4880 in the genome	1
GO:0050767	regulation of neurogenesis	2 of 606 in the list	11 of 4880 in the genome	1
GO:0044265	cellular macromolecule catabolic process	11 of 606 in the list	80 of 4880 in the genome	1
GO:0035107	appendage morphogenesis	7 of 606 in the list	49 of 4880 in the genome	1
GO:0007186	G-protein coupled receptor signaling pathway	9 of 606 in the list	66 of 4880 in the genome	1
GO:0051336	regulation of hydrolase activity	5 of 606 in the list	35 of 4880 in the genome	1
GO:0000097	sulfur amino acid biosynthetic process	2 of 606 in the list	12 of 4880 in the genome	1
GO:0002011	morphogenesis of an epithelial sheet	2 of 606 in the list	12 of 4880 in the genome	1
GO:0021675	nerve development	2 of 606 in the list	12 of 4880 in the genome	1
GO:0032400	melanosome localization	2 of 606 in the list	12 of 4880 in the genome	1
GO:0032401	establishment of melanosome localization	2 of 606 in the list	12 of 4880 in the genome	1
GO:0051650	establishment of vesicle localization	2 of 606 in the list	12 of 4880 in the genome	1
GO:0051875	pigment granule localization	2 of 606 in the list	12 of 4880 in the genome	1
GO:0051905	establishment of pigment granule localization	2 of 606 in the list	12 of 4880 in the genome	1
GO:0009799	specification of symmetry	7 of 606 in the list	51 of 4880 in the genome	1
GO:0009855	determination of bilateral symmetry	7 of 606 in the list	51 of 4880 in the genome	1
GO:0030099	myeloid cell differentiation	3 of 606 in the list	20 of 4880 in the genome	1
GO:0030902	hindbrain development	3 of 606 in the list	20 of 4880 in the genome	1
GO:0032259	methylation	3 of 606 in the list	20 of 4880 in the genome	1
GO:0043414	macromolecule methylation	3 of 606 in the list	20 of 4880 in the genome	1
GO:0048925	lateral line system development	3 of 606 in the list	20 of 4880 in the genome	1
GO:2000026	regulation of multicellular organismal development	4 of 606 in the list	28 of 4880 in the genome	1
GO:0044057	regulation of system process	5 of 606 in the list	36 of 4880 in the genome	1
GO:0001667	ameboidal cell migration	9 of 606 in the list	68 of 4880 in the genome	1
GO:0006915	apoptotic process	9 of 606 in the list	68 of 4880 in the genome	1
GO:0000041	transition metal ion transport	2 of 606 in the list	13 of 4880 in the genome	1
GO:0009069	serine family amino acid metabolic process	2 of 606 in the list	13 of 4880 in the genome	1
GO:0014070	response to organic cyclic compound	2 of 606 in the list	13 of 4880 in the genome	1
GO:0032318	regulation of Ras GTPase activity	2 of 606 in the list	13 of 4880 in the genome	1
GO:0035601	protein deacylation	2 of 606 in the list	13 of 4880 in the genome	1
GO:0045935	positive regulation of nucleobase-containing compound metabolic process	2 of 606 in the list	13 of 4880 in the genome	1
GO:0051130	positive regulation of cellular component organization	2 of 606 in the list	13 of 4880 in the genome	1
GO:0051173	positive regulation of nitrogen compound metabolic process	2 of 606 in the list	13 of 4880 in the genome	1
GO:0051648	vesicle localization	2 of 606 in the list	13 of 4880 in the genome	1
GO:0051960	regulation of nervous system development	2 of 606 in the list	13 of 4880 in the genome	1
GO:0006732	coenzyme metabolic process	4 of 606 in the list	29 of 4880 in the genome	1
GO:0043412	macromolecule modification	64 of 606 in the list	514 of 4880 in the genome	1
GO:0006807	nitrogen compound metabolic process	127 of 606 in the list	1022 of 4880 in the genome	1
GO:0007265	Ras protein signal transduction	4 of 606 in the list	30 of 4880 in the genome	1
GO:0032535	regulation of cellular component size	3 of 606 in the list	22 of 4880 in the genome	1
GO:0051128	regulation of cellular component organization	7 of 606 in the list	55 of 4880 in the genome	1
GO:0014031	mesenchymal cell development	2 of 606 in the list	14 of 4880 in the genome	1
GO:0031279	regulation of cyclase activity	2 of 606 in the list	14 of 4880 in the genome	1
GO:0044272	sulfur compound biosynthetic process	2 of 606 in the list	14 of 4880 in the genome	1
GO:0051101	regulation of DNA binding	2 of 606 in the list	14 of 4880 in the genome	1
GO:0071495	cellular response to endogenous stimulus	5 of 606 in the list	39 of 4880 in the genome	1
GO:0006281	DNA repair	4 of 606 in the list	31 of 4880 in the genome	1
GO:0016568	chromatin modification	4 of 606 in the list	31 of 4880 in the genome	1
GO:0006631	fatty acid metabolic process	3 of 606 in the list	23 of 4880 in the genome	1
GO:0010608	posttranscriptional regulation of gene expression	3 of 606 in the list	23 of 4880 in the genome	1
GO:0034470	ncRNA processing	3 of 606 in the list	23 of 4880 in the genome	1
GO:0006352	DNA-dependent transcription, initiation	2 of 606 in the list	15 of 4880 in the genome	1
GO:0042391	regulation of membrane potential	2 of 606 in the list	15 of 4880 in the genome	1
GO:0048762	mesenchymal cell differentiation	2 of 606 in the list	15 of 4880 in the genome	1
GO:0048882	lateral line development	2 of 606 in the list	15 of 4880 in the genome	1
GO:0072358	cardiovascular system development	14 of 606 in the list	115 of 4880 in the genome	1
GO:0072359	circulatory system development	14 of 606 in the list	115 of 4880 in the genome	1
GO:0016477	cell migration	13 of 606 in the list	107 of 4880 in the genome	1
GO:0007178	transmembrane receptor protein serine/threonine kinase signaling pathway	6 of 606 in the list	49 of 4880 in the genome	1
GO:0012501	programmed cell death	12 of 606 in the list	99 of 4880 in the genome	1
GO:1901360	organic cyclic compound metabolic process	117 of 606 in the list	955 of 4880 in the genome	1
GO:0016569	covalent chromatin modification	3 of 606 in the list	24 of 4880 in the genome	1
GO:0016570	histone modification	3 of 606 in the list	24 of 4880 in the genome	1
GO:0090066	regulation of anatomical structure size	3 of 606 in the list	24 of 4880 in the genome	1
GO:0065008	regulation of biological quality	25 of 606 in the list	207 of 4880 in the genome	1
GO:0007368	determination of left/right symmetry	2 of 606 in the list	16 of 4880 in the genome	1
GO:0008064	regulation of actin polymerization or depolymerization	2 of 606 in the list	16 of 4880 in the genome	1
GO:0043087	regulation of GTPase activity	2 of 606 in the list	16 of 4880 in the genome	1
GO:0006139	nucleobase-containing compound metabolic process	108 of 606 in the list	887 of 4880 in the genome	1
GO:0010001	glial cell differentiation	3 of 606 in the list	25 of 4880 in the genome	1
GO:0019953	sexual reproduction	3 of 606 in the list	25 of 4880 in the genome	1
GO:0045597	positive regulation of cell differentiation	3 of 606 in the list	25 of 4880 in the genome	1
GO:0046483	heterocycle metabolic process	112 of 606 in the list	921 of 4880 in the genome	1
GO:0022607	cellular component assembly	10 of 606 in the list	85 of 4880 in the genome	1
GO:0071705	nitrogen compound transport	4 of 606 in the list	34 of 4880 in the genome	1
GO:0006259	DNA metabolic process	14 of 606 in the list	120 of 4880 in the genome	1
GO:0000096	sulfur amino acid metabolic process	2 of 606 in the list	17 of 4880 in the genome	1
GO:0007268	synaptic transmission	2 of 606 in the list	17 of 4880 in the genome	1
GO:0030832	regulation of actin filament length	2 of 606 in the list	17 of 4880 in the genome	1
GO:0046578	regulation of Ras protein signal transduction	2 of 606 in the list	17 of 4880 in the genome	1
GO:0051056	regulation of small GTPase mediated signal transduction	2 of 606 in the list	17 of 4880 in the genome	1
GO:0043473	pigmentation	3 of 606 in the list	26 of 4880 in the genome	1
GO:0048193	Golgi vesicle transport	3 of 606 in the list	26 of 4880 in the genome	1
GO:0034641	cellular nitrogen compound metabolic process	112 of 606 in the list	926 of 4880 in the genome	1
GO:0007264	small GTPase mediated signal transduction	4 of 606 in the list	35 of 4880 in the genome	1
GO:0032870	cellular response to hormone stimulus	4 of 606 in the list	35 of 4880 in the genome	1
GO:0043933	macromolecular complex subunit organization	15 of 606 in the list	129 of 4880 in the genome	1
GO:0008219	cell death	12 of 606 in the list	104 of 4880 in the genome	1
GO:0016265	death	12 of 606 in the list	104 of 4880 in the genome	1
GO:0006725	cellular aromatic compound metabolic process	111 of 606 in the list	920 of 4880 in the genome	1
GO:0040007	growth	6 of 606 in the list	53 of 4880 in the genome	1
GO:0048870	cell motility	14 of 606 in the list	122 of 4880 in the genome	1
GO:0051674	localization of cell	14 of 606 in the list	122 of 4880 in the genome	1
GO:0042063	gliogenesis	3 of 606 in the list	27 of 4880 in the genome	1
GO:0051094	positive regulation of developmental process	3 of 606 in the list	27 of 4880 in the genome	1
GO:0002682	regulation of immune system process	4 of 606 in the list	36 of 4880 in the genome	1
GO:0006873	cellular ion homeostasis	5 of 606 in the list	45 of 4880 in the genome	1
GO:0055082	cellular chemical homeostasis	5 of 606 in the list	45 of 4880 in the genome	1
GO:0016458	gene silencing	2 of 606 in the list	18 of 4880 in the genome	1
GO:0032956	regulation of actin cytoskeleton organization	2 of 606 in the list	18 of 4880 in the genome	1
GO:0032970	regulation of actin filament-based process	2 of 606 in the list	18 of 4880 in the genome	1
GO:0033124	regulation of GTP catabolic process	2 of 606 in the list	18 of 4880 in the genome	1
GO:0043269	regulation of ion transport	2 of 606 in the list	18 of 4880 in the genome	1
GO:0051656	establishment of organelle localization	2 of 606 in the list	18 of 4880 in the genome	1
GO:0060485	mesenchyme development	2 of 606 in the list	18 of 4880 in the genome	1
GO:0051239	regulation of multicellular organismal process	9 of 606 in the list	81 of 4880 in the genome	1
GO:0071310	cellular response to organic substance	5 of 606 in the list	46 of 4880 in the genome	1
GO:0019226	transmission of nerve impulse	3 of 606 in the list	28 of 4880 in the genome	1
GO:0035637	multicellular organismal signaling	3 of 606 in the list	28 of 4880 in the genome	1
GO:0050801	ion homeostasis	6 of 606 in the list	55 of 4880 in the genome	1
GO:0000165	MAPK cascade	2 of 606 in the list	19 of 4880 in the genome	1
GO:0002684	positive regulation of immune system process	2 of 606 in the list	19 of 4880 in the genome	1
GO:0007276	gamete generation	2 of 606 in the list	19 of 4880 in the genome	1
GO:0009060	aerobic respiration	2 of 606 in the list	19 of 4880 in the genome	1
GO:0006091	generation of precursor metabolites and energy	6 of 606 in the list	56 of 4880 in the genome	1
GO:0007167	enzyme linked receptor protein signaling pathway	11 of 606 in the list	100 of 4880 in the genome	1
GO:0035556	intracellular signal transduction	26 of 606 in the list	228 of 4880 in the genome	1
GO:0016049	cell growth	3 of 606 in the list	29 of 4880 in the genome	1
GO:0043170	macromolecule metabolic process	200 of 606 in the list	1659 of 4880 in the genome	1
GO:0070887	cellular response to chemical stimulus	5 of 606 in the list	48 of 4880 in the genome	1
GO:0003015	heart process	2 of 606 in the list	20 of 4880 in the genome	1
GO:0009118	regulation of nucleoside metabolic process	2 of 606 in the list	20 of 4880 in the genome	1
GO:0022603	regulation of anatomical structure morphogenesis	2 of 606 in the list	20 of 4880 in the genome	1
GO:0043066	negative regulation of apoptotic process	2 of 606 in the list	20 of 4880 in the genome	1
GO:0051493	regulation of cytoskeleton organization	2 of 606 in the list	20 of 4880 in the genome	1
GO:0016567	protein ubiquitination	3 of 606 in the list	30 of 4880 in the genome	1
GO:0006811	ion transport	25 of 606 in the list	223 of 4880 in the genome	1
GO:0000902	cell morphogenesis	9 of 606 in the list	85 of 4880 in the genome	1
GO:0007169	transmembrane receptor protein tyrosine kinase signaling pathway	4 of 606 in the list	40 of 4880 in the genome	1
GO:0030097	hemopoiesis	4 of 606 in the list	40 of 4880 in the genome	1
GO:0042981	regulation of apoptotic process	4 of 606 in the list	40 of 4880 in the genome	1
GO:0030811	regulation of nucleotide catabolic process	2 of 606 in the list	21 of 4880 in the genome	1
GO:0033121	regulation of purine nucleotide catabolic process	2 of 606 in the list	21 of 4880 in the genome	1
GO:0043069	negative regulation of programmed cell death	2 of 606 in the list	21 of 4880 in the genome	1
GO:0051640	organelle localization	2 of 606 in the list	21 of 4880 in the genome	1
GO:0060548	negative regulation of cell death	2 of 606 in the list	21 of 4880 in the genome	1
GO:0002520	immune system development	6 of 606 in the list	59 of 4880 in the genome	1
GO:0048534	hematopoietic or lymphoid organ development	6 of 606 in the list	59 of 4880 in the genome	1
GO:0043067	regulation of programmed cell death	5 of 606 in the list	50 of 4880 in the genome	1
GO:0051049	regulation of transport	4 of 606 in the list	41 of 4880 in the genome	1
GO:0051186	cofactor metabolic process	4 of 606 in the list	41 of 4880 in the genome	1
GO:0006974	response to DNA damage stimulus	5 of 606 in the list	51 of 4880 in the genome	1
GO:0007417	central nervous system development	18 of 606 in the list	167 of 4880 in the genome	1
GO:0009755	hormone-mediated signaling pathway	3 of 606 in the list	32 of 4880 in the genome	1
GO:0010629	negative regulation of gene expression	3 of 606 in the list	32 of 4880 in the genome	1
GO:0055080	cation homeostasis	3 of 606 in the list	32 of 4880 in the genome	1
GO:0006950	response to stress	17 of 606 in the list	159 of 4880 in the genome	1
GO:0071702	organic substance transport	17 of 606 in the list	159 of 4880 in the genome	1
GO:0016310	phosphorylation	4 of 606 in the list	42 of 4880 in the genome	1
GO:0045165	cell fate commitment	4 of 606 in the list	42 of 4880 in the genome	1
GO:0045595	regulation of cell differentiation	6 of 606 in the list	61 of 4880 in the genome	1
GO:0006464	cellular protein modification process	54 of 606 in the list	475 of 4880 in the genome	1
GO:0036211	protein modification process	54 of 606 in the list	475 of 4880 in the genome	1
GO:0006396	RNA processing	11 of 606 in the list	107 of 4880 in the genome	1
GO:0007420	brain development	11 of 606 in the list	107 of 4880 in the genome	1
GO:0006928	cellular component movement	14 of 606 in the list	134 of 4880 in the genome	1
GO:0007411	axon guidance	3 of 606 in the list	33 of 4880 in the genome	1
GO:0006875	cellular metal ion homeostasis	2 of 606 in the list	23 of 4880 in the genome	1
GO:0007015	actin filament organization	2 of 606 in the list	23 of 4880 in the genome	1
GO:0030326	embryonic limb morphogenesis	2 of 606 in the list	23 of 4880 in the genome	1
GO:0032504	multicellular organism reproduction	2 of 606 in the list	23 of 4880 in the genome	1
GO:0048609	multicellular organismal reproductive process	2 of 606 in the list	23 of 4880 in the genome	1
GO:0051098	regulation of binding	2 of 606 in the list	23 of 4880 in the genome	1
GO:0048878	chemical homeostasis	6 of 606 in the list	62 of 4880 in the genome	1
GO:0042592	homeostatic process	11 of 606 in the list	108 of 4880 in the genome	1
GO:0050790	regulation of catalytic activity	8 of 606 in the list	81 of 4880 in the genome	1
GO:0030001	metal ion transport	11 of 606 in the list	109 of 4880 in the genome	1
GO:0030029	actin filament-based process	4 of 606 in the list	44 of 4880 in the genome	1
GO:0030036	actin cytoskeleton organization	4 of 606 in the list	44 of 4880 in the genome	1
GO:0050793	regulation of developmental process	8 of 606 in the list	82 of 4880 in the genome	1
GO:0006790	sulfur compound metabolic process	2 of 606 in the list	24 of 4880 in the genome	1
GO:0035108	limb morphogenesis	2 of 606 in the list	24 of 4880 in the genome	1
GO:0060173	limb development	2 of 606 in the list	24 of 4880 in the genome	1
GO:0010941	regulation of cell death	5 of 606 in the list	54 of 4880 in the genome	1
GO:0048666	neuron development	7 of 606 in the list	73 of 4880 in the genome	1
GO:0033554	cellular response to stress	7 of 606 in the list	74 of 4880 in the genome	1
GO:0007389	pattern specification process	17 of 606 in the list	165 of 4880 in the genome	1
GO:0030003	cellular cation homeostasis	2 of 606 in the list	25 of 4880 in the genome	1
GO:0035113	embryonic appendage morphogenesis	2 of 606 in the list	25 of 4880 in the genome	1
GO:0055065	metal ion homeostasis	2 of 606 in the list	25 of 4880 in the genome	1
GO:1900542	regulation of purine nucleotide metabolic process	2 of 606 in the list	25 of 4880 in the genome	1
GO:0030900	forebrain development	4 of 606 in the list	46 of 4880 in the genome	1
GO:0015980	energy derivation by oxidation of organic compounds	3 of 606 in the list	36 of 4880 in the genome	1
GO:0006140	regulation of nucleotide metabolic process	2 of 606 in the list	26 of 4880 in the genome	1
GO:0030509	BMP signaling pathway	2 of 606 in the list	26 of 4880 in the genome	1
GO:0033043	regulation of organelle organization	2 of 606 in the list	26 of 4880 in the genome	1
GO:0042471	ear morphogenesis	2 of 606 in the list	26 of 4880 in the genome	1
GO:0045333	cellular respiration	2 of 606 in the list	26 of 4880 in the genome	1
GO:0048646	anatomical structure formation involved in morphogenesis	19 of 606 in the list	186 of 4880 in the genome	1
GO:0032879	regulation of localization	4 of 606 in the list	47 of 4880 in the genome	1
GO:0048667	cell morphogenesis involved in neuron differentiation	5 of 606 in the list	57 of 4880 in the genome	1
GO:0048522	positive regulation of cellular process	12 of 606 in the list	123 of 4880 in the genome	1
GO:0009719	response to endogenous stimulus	6 of 606 in the list	67 of 4880 in the genome	1
GO:0009145	purine nucleoside triphosphate biosynthetic process	3 of 606 in the list	37 of 4880 in the genome	1
GO:0009206	purine ribonucleoside triphosphate biosynthetic process	3 of 606 in the list	37 of 4880 in the genome	1
GO:0000904	cell morphogenesis involved in differentiation	7 of 606 in the list	77 of 4880 in the genome	1
GO:0007498	mesoderm development	2 of 606 in the list	27 of 4880 in the genome	1
GO:0009124	nucleoside monophosphate biosynthetic process	2 of 606 in the list	27 of 4880 in the genome	1
GO:0019725	cellular homeostasis	7 of 606 in the list	78 of 4880 in the genome	1
GO:0001704	formation of primary germ layer	3 of 606 in the list	38 of 4880 in the genome	1
GO:0009201	ribonucleoside triphosphate biosynthetic process	3 of 606 in the list	38 of 4880 in the genome	1
GO:0010605	negative regulation of macromolecule metabolic process	3 of 606 in the list	38 of 4880 in the genome	1
GO:0048699	generation of neurons	11 of 606 in the list	116 of 4880 in the genome	1
GO:0032990	cell part morphogenesis	5 of 606 in the list	59 of 4880 in the genome	1
GO:0048858	cell projection morphogenesis	5 of 606 in the list	59 of 4880 in the genome	1
GO:0003002	regionalization	12 of 606 in the list	126 of 4880 in the genome	1
GO:0055114	oxidation-reduction process	3 of 606 in the list	39 of 4880 in the genome	1
GO:0031329	regulation of cellular catabolic process	2 of 606 in the list	28 of 4880 in the genome	1
GO:0016055	Wnt receptor signaling pathway	5 of 606 in the list	60 of 4880 in the genome	1
GO:0007409	axonogenesis	4 of 606 in the list	50 of 4880 in the genome	1
GO:0009725	response to hormone stimulus	4 of 606 in the list	50 of 4880 in the genome	1
GO:0022008	neurogenesis	13 of 606 in the list	137 of 4880 in the genome	1
GO:0042221	response to chemical stimulus	17 of 606 in the list	174 of 4880 in the genome	1
GO:0009142	nucleoside triphosphate biosynthetic process	3 of 606 in the list	40 of 4880 in the genome	1
GO:0009892	negative regulation of metabolic process	3 of 606 in the list	40 of 4880 in the genome	1
GO:0003013	circulatory system process	2 of 606 in the list	29 of 4880 in the genome	1
GO:0040011	locomotion	15 of 606 in the list	157 of 4880 in the genome	1
GO:0016192	vesicle-mediated transport	5 of 606 in the list	62 of 4880 in the genome	1
GO:0048812	neuron projection morphogenesis	4 of 606 in the list	52 of 4880 in the genome	1
GO:0009123	nucleoside monophosphate metabolic process	2 of 606 in the list	30 of 4880 in the genome	1
GO:0060284	regulation of cell development	2 of 606 in the list	30 of 4880 in the genome	1
GO:0070838	divalent metal ion transport	2 of 606 in the list	30 of 4880 in the genome	1
GO:0072511	divalent inorganic cation transport	2 of 606 in the list	30 of 4880 in the genome	1
GO:0016070	RNA metabolic process	58 of 606 in the list	539 of 4880 in the genome	1
GO:0007010	cytoskeleton organization	7 of 606 in the list	84 of 4880 in the genome	1
GO:0048568	embryonic organ development	7 of 606 in the list	84 of 4880 in the genome	1
GO:0044765	single-organism transport	37 of 606 in the list	359 of 4880 in the genome	1
GO:0048584	positive regulation of response to stimulus	3 of 606 in the list	43 of 4880 in the genome	1
GO:0007369	gastrulation	4 of 606 in the list	54 of 4880 in the genome	1
GO:0009952	anterior/posterior pattern specification	4 of 606 in the list	54 of 4880 in the genome	1
GO:0030182	neuron differentiation	9 of 606 in the list	105 of 4880 in the genome	1
GO:0048518	positive regulation of biological process	13 of 606 in the list	144 of 4880 in the genome	1
GO:0010468	regulation of gene expression	18 of 606 in the list	191 of 4880 in the genome	1
GO:0031175	neuron projection development	4 of 606 in the list	55 of 4880 in the genome	1
GO:0007267	cell-cell signaling	3 of 606 in the list	44 of 4880 in the genome	1
GO:0044702	single organism reproductive process	2 of 606 in the list	33 of 4880 in the genome	1
GO:0010033	response to organic substance	7 of 606 in the list	88 of 4880 in the genome	1
GO:0090304	nucleic acid metabolic process	69 of 606 in the list	645 of 4880 in the genome	1
GO:0048468	cell development	15 of 606 in the list	166 of 4880 in the genome	1
GO:0065009	regulation of molecular function	10 of 606 in the list	118 of 4880 in the genome	1
GO:0071840	cellular component organization or biogenesis	49 of 606 in the list	472 of 4880 in the genome	1
GO:0070647	protein modification by small protein conjugation or removal	6 of 606 in the list	78 of 4880 in the genome	1
GO:0007423	sensory organ development	11 of 606 in the list	128 of 4880 in the genome	1
GO:0007399	nervous system development	26 of 606 in the list	268 of 4880 in the genome	1
GO:0006605	protein targeting	2 of 606 in the list	34 of 4880 in the genome	1
GO:0007243	intracellular protein kinase cascade	2 of 606 in the list	34 of 4880 in the genome	1
GO:0022403	cell cycle phase	5 of 606 in the list	68 of 4880 in the genome	1
GO:0032446	protein modification by small protein conjugation	5 of 606 in the list	68 of 4880 in the genome	1
GO:1901566	organonitrogen compound biosynthetic process	7 of 606 in the list	89 of 4880 in the genome	1
GO:0010646	regulation of cell communication	9 of 606 in the list	110 of 4880 in the genome	1
GO:0009117	nucleotide metabolic process	5 of 606 in the list	69 of 4880 in the genome	1
GO:0006468	protein phosphorylation	2 of 606 in the list	35 of 4880 in the genome	1
GO:0033036	macromolecule localization	17 of 606 in the list	188 of 4880 in the genome	1
GO:0030030	cell projection organization	6 of 606 in the list	80 of 4880 in the genome	1
GO:1901135	carbohydrate derivative metabolic process	6 of 606 in the list	80 of 4880 in the genome	1
GO:0023051	regulation of signaling	9 of 606 in the list	111 of 4880 in the genome	1
GO:0008283	cell proliferation	4 of 606 in the list	59 of 4880 in the genome	1
GO:0009894	regulation of catabolic process	2 of 606 in the list	36 of 4880 in the genome	1
GO:0031325	positive regulation of cellular metabolic process	2 of 606 in the list	36 of 4880 in the genome	1
GO:0032989	cellular component morphogenesis	10 of 606 in the list	123 of 4880 in the genome	1
GO:0090407	organophosphate biosynthetic process	6 of 606 in the list	82 of 4880 in the genome	1
GO:1901293	nucleoside phosphate biosynthetic process	6 of 606 in the list	82 of 4880 in the genome	1
GO:0042692	muscle cell differentiation	3 of 606 in the list	49 of 4880 in the genome	1
GO:0006886	intracellular protein transport	2 of 606 in the list	37 of 4880 in the genome	1
GO:0009893	positive regulation of metabolic process	2 of 606 in the list	37 of 4880 in the genome	1
GO:0043583	ear development	2 of 606 in the list	37 of 4880 in the genome	1
GO:0034613	cellular protein localization	4 of 606 in the list	61 of 4880 in the genome	1
GO:0070727	cellular macromolecule localization	4 of 606 in the list	61 of 4880 in the genome	1
GO:0006935	chemotaxis	3 of 606 in the list	50 of 4880 in the genome	1
GO:0019220	regulation of phosphate metabolic process	3 of 606 in the list	50 of 4880 in the genome	1
GO:0042330	taxis	3 of 606 in the list	50 of 4880 in the genome	1
GO:0051174	regulation of phosphorus metabolic process	3 of 606 in the list	50 of 4880 in the genome	1
GO:0046907	intracellular transport	7 of 606 in the list	95 of 4880 in the genome	1
GO:0023052	signaling	95 of 606 in the list	885 of 4880 in the genome	1
GO:0006357	regulation of transcription from RNA polymerase II promoter	5 of 606 in the list	74 of 4880 in the genome	1
GO:0009605	response to external stimulus	5 of 606 in the list	74 of 4880 in the genome	1
GO:0010927	cellular component assembly involved in morphogenesis	2 of 606 in the list	39 of 4880 in the genome	1
GO:0055001	muscle cell development	2 of 606 in the list	39 of 4880 in the genome	1
GO:0050896	response to stimulus	120 of 606 in the list	1101 of 4880 in the genome	1
GO:0006812	cation transport	12 of 606 in the list	148 of 4880 in the genome	1
GO:0048519	negative regulation of biological process	9 of 606 in the list	118 of 4880 in the genome	1
GO:0051179	localization	110 of 606 in the list	1019 of 4880 in the genome	1
GO:0015031	protein transport	7 of 606 in the list	98 of 4880 in the genome	1
GO:0045184	establishment of protein localization	7 of 606 in the list	98 of 4880 in the genome	1
GO:0000279	M phase	3 of 606 in the list	53 of 4880 in the genome	1
GO:0044260	cellular macromolecule metabolic process	145 of 606 in the list	1316 of 4880 in the genome	1
GO:0006810	transport	79 of 606 in the list	756 of 4880 in the genome	1
GO:0006355	regulation of transcription, DNA-dependent	12 of 606 in the list	151 of 4880 in the genome	1
GO:2001141	regulation of RNA biosynthetic process	12 of 606 in the list	151 of 4880 in the genome	1
GO:0019219	regulation of nucleobase-containing compound metabolic process	16 of 606 in the list	191 of 4880 in the genome	1
GO:0051171	regulation of nitrogen compound metabolic process	16 of 606 in the list	191 of 4880 in the genome	1
GO:0019222	regulation of metabolic process	28 of 606 in the list	305 of 4880 in the genome	1
GO:0051234	establishment of localization	92 of 606 in the list	872 of 4880 in the genome	1
GO:0051252	regulation of RNA metabolic process	12 of 606 in the list	152 of 4880 in the genome	1
GO:0007165	signal transduction	81 of 606 in the list	779 of 4880 in the genome	1
GO:2000112	regulation of cellular macromolecule biosynthetic process	13 of 606 in the list	165 of 4880 in the genome	1
GO:0048523	negative regulation of cellular process	6 of 606 in the list	92 of 4880 in the genome	1
GO:0000087	M phase of mitotic cell cycle	2 of 606 in the list	44 of 4880 in the genome	1
GO:0044093	positive regulation of molecular function	2 of 606 in the list	44 of 4880 in the genome	1
GO:0048869	cellular developmental process	36 of 606 in the list	385 of 4880 in the genome	1
GO:0044700	single organism signaling	84 of 606 in the list	813 of 4880 in the genome	1
GO:0030154	cell differentiation	29 of 606 in the list	322 of 4880 in the genome	1
GO:0061061	muscle structure development	3 of 606 in the list	58 of 4880 in the genome	1
GO:0051716	cellular response to stimulus	88 of 606 in the list	850 of 4880 in the genome	1
GO:0048562	embryonic organ morphogenesis	3 of 606 in the list	59 of 4880 in the genome	1
GO:0010556	regulation of macromolecule biosynthetic process	13 of 606 in the list	169 of 4880 in the genome	1
GO:0051649	establishment of localization in cell	9 of 606 in the list	129 of 4880 in the genome	1
GO:0006325	chromatin organization	6 of 606 in the list	97 of 4880 in the genome	1
GO:0007154	cell communication	84 of 606 in the list	823 of 4880 in the genome	1
GO:0050877	neurological system process	4 of 606 in the list	74 of 4880 in the genome	1
GO:0009653	anatomical structure morphogenesis	45 of 606 in the list	478 of 4880 in the genome	1
GO:0010467	gene expression	73 of 606 in the list	729 of 4880 in the genome	1
GO:0016043	cellular component organization	40 of 606 in the list	433 of 4880 in the genome	1
GO:0034728	nucleosome organization	2 of 606 in the list	49 of 4880 in the genome	1
GO:0071824	protein-DNA complex subunit organization	2 of 606 in the list	49 of 4880 in the genome	1
GO:0034645	cellular macromolecule biosynthetic process	52 of 606 in the list	544 of 4880 in the genome	1
GO:0009889	regulation of biosynthetic process	13 of 606 in the list	175 of 4880 in the genome	1
GO:0031326	regulation of cellular biosynthetic process	13 of 606 in the list	175 of 4880 in the genome	1
GO:0007507	heart development	3 of 606 in the list	63 of 4880 in the genome	1
GO:0009059	macromolecule biosynthetic process	53 of 606 in the list	554 of 4880 in the genome	1
GO:0008104	protein localization	10 of 606 in the list	144 of 4880 in the genome	1
GO:0000278	mitotic cell cycle	3 of 606 in the list	64 of 4880 in the genome	1
GO:0009966	regulation of signal transduction	5 of 606 in the list	89 of 4880 in the genome	1
GO:0001654	eye development	4 of 606 in the list	77 of 4880 in the genome	1
GO:0051641	cellular localization	11 of 606 in the list	157 of 4880 in the genome	1
GO:0009888	tissue development	18 of 606 in the list	229 of 4880 in the genome	1
GO:0009792	embryo development ending in birth or egg hatching	2 of 606 in the list	53 of 4880 in the genome	1
GO:0043009	chordate embryonic development	2 of 606 in the list	53 of 4880 in the genome	1
GO:0060255	regulation of macromolecule metabolic process	18 of 606 in the list	234 of 4880 in the genome	1
GO:0051276	chromosome organization	6 of 606 in the list	106 of 4880 in the genome	1
GO:0022402	cell cycle process	6 of 606 in the list	107 of 4880 in the genome	1
GO:0007166	cell surface receptor signaling pathway	40 of 606 in the list	449 of 4880 in the genome	1
GO:0050789	regulation of biological process	123 of 606 in the list	1187 of 4880 in the genome	1
GO:1901576	organic substance biosynthetic process	65 of 606 in the list	681 of 4880 in the genome	1
GO:0009790	embryo development	21 of 606 in the list	270 of 4880 in the genome	1
GO:0009987	cellular process	376 of 606 in the list	3255 of 4880 in the genome	1
GO:0065007	biological regulation	136 of 606 in the list	1308 of 4880 in the genome	1
GO:0044249	cellular biosynthetic process	63 of 606 in the list	671 of 4880 in the genome	1
GO:0048583	regulation of response to stimulus	7 of 606 in the list	125 of 4880 in the genome	1
GO:0009058	biosynthetic process	66 of 606 in the list	700 of 4880 in the genome	1
GO:0080090	regulation of primary metabolic process	17 of 606 in the list	235 of 4880 in the genome	1
GO:0031323	regulation of cellular metabolic process	18 of 606 in the list	246 of 4880 in the genome	1
GO:0000003	reproduction	3 of 606 in the list	76 of 4880 in the genome	1
GO:0050794	regulation of cellular process	110 of 606 in the list	1097 of 4880 in the genome	1
GO:0002009	morphogenesis of an epithelium	3 of 606 in the list	79 of 4880 in the genome	1
GO:0048598	embryonic morphogenesis	13 of 606 in the list	199 of 4880 in the genome	1
GO:0048729	tissue morphogenesis	6 of 606 in the list	119 of 4880 in the genome	1
GO:0007049	cell cycle	7 of 606 in the list	133 of 4880 in the genome	1
GO:0003008	system process	6 of 606 in the list	121 of 4880 in the genome	1
GO:0006996	organelle organization	16 of 606 in the list	235 of 4880 in the genome	1
GO:0060429	epithelium development	4 of 606 in the list	96 of 4880 in the genome	1
GO:0009887	organ morphogenesis	9 of 606 in the list	158 of 4880 in the genome	1
GO:0022414	reproductive process	2 of 606 in the list	67 of 4880 in the genome	1
GO:0035239	tube morphogenesis	2 of 606 in the list	67 of 4880 in the genome	1
GO:0044767	single-organism developmental process	59 of 606 in the list	658 of 4880 in the genome	1
GO:0035295	tube development	2 of 606 in the list	71 of 4880 in the genome	1
GO:0048513	organ development	37 of 606 in the list	477 of 4880 in the genome	1
GO:0007275	multicellular organismal development	68 of 606 in the list	788 of 4880 in the genome	1
GO:0048731	system development	50 of 606 in the list	620 of 4880 in the genome	1
GO:0006351	transcription, DNA-dependent	26 of 606 in the list	380 of 4880 in the genome	1
GO:0032774	RNA biosynthetic process	26 of 606 in the list	380 of 4880 in the genome	1
GO:0044707	single-multicellular organism process	79 of 606 in the list	894 of 4880 in the genome	1
GO:0034654	nucleobase-containing compound biosynthetic process	33 of 606 in the list	464 of 4880 in the genome	1
GO:1901362	organic cyclic compound biosynthetic process	34 of 606 in the list	483 of 4880 in the genome	1
GO:0019438	aromatic compound biosynthetic process	33 of 606 in the list	473 of 4880 in the genome	1
GO:0018130	heterocycle biosynthetic process	33 of 606 in the list	475 of 4880 in the genome	1
GO:0048856	anatomical structure development	71 of 606 in the list	851 of 4880 in the genome	1
GO:0044271	cellular nitrogen compound biosynthetic process	33 of 606 in the list	479 of 4880 in the genome	1
GO:0044763	single-organism cellular process	169 of 606 in the list	1741 of 4880 in the genome	1
GO:0032502	developmental process	82 of 606 in the list	975 of 4880 in the genome	1
GO:0032501	multicellular organismal process	83 of 606 in the list	1010 of 4880 in the genome	1
GO:0044699	single-organism process	217 of 606 in the list	2251 of 4880 in the genome	1

## Sheet: Molecular function (24 h)
Molecular function (24 h)
GO ID	Gene Ontology term	Cluster frequency	Genome frequency of use	Corrected P-value
GO:0003824	catalytic activity	390 of 643 in the list	2572 of 5113 in the genome	2.63e-06
GO:0016875	ligase activity, forming carbon-oxygen bonds	17 of 643 in the list	34 of 5113 in the genome	2.74e-05
GO:0016876	ligase activity, forming aminoacyl-tRNA and related compounds	17 of 643 in the list	34 of 5113 in the genome	2.74e-05
GO:0004812	aminoacyl-tRNA ligase activity	16 of 643 in the list	31 of 5113 in the genome	3.68e-05
GO:0016787	hydrolase activity	160 of 643 in the list	904 of 5113 in the genome	0.00012
GO:0004175	endopeptidase activity	35 of 643 in the list	150 of 5113 in the genome	0.0371
GO:0070011	peptidase activity, acting on L-amino acid peptides	49 of 643 in the list	236 of 5113 in the genome	0.0455
GO:0008233	peptidase activity	49 of 643 in the list	241 of 5113 in the genome	0.07694
GO:0016741	transferase activity, transferring one-carbon groups	22 of 643 in the list	84 of 5113 in the genome	0.116
GO:0036094	small molecule binding	144 of 643 in the list	900 of 5113 in the genome	0.12244
GO:0000166	nucleotide binding	141 of 643 in the list	882 of 5113 in the genome	0.14803
GO:1901265	nucleoside phosphate binding	141 of 643 in the list	882 of 5113 in the genome	0.14803
GO:0017111	nucleoside-triphosphatase activity	52 of 643 in the list	271 of 5113 in the genome	0.21579
GO:0016462	pyrophosphatase activity	57 of 643 in the list	305 of 5113 in the genome	0.24194
GO:0016614	oxidoreductase activity, acting on CH-OH group of donors	16 of 643 in the list	57 of 5113 in the genome	0.30011
GO:0016818	hydrolase activity, acting on acid anhydrides, in phosphorus-containing anhydrides	57 of 643 in the list	308 of 5113 in the genome	0.30843
GO:0016817	hydrolase activity, acting on acid anhydrides	57 of 643 in the list	309 of 5113 in the genome	0.33394
GO:0016874	ligase activity	31 of 643 in the list	144 of 5113 in the genome	0.36729
GO:0008138	protein tyrosine/serine/threonine phosphatase activity	5 of 643 in the list	9 of 5113 in the genome	0.58819
GO:0032553	ribonucleotide binding	119 of 643 in the list	756 of 5113 in the genome	0.75862
GO:0032555	purine ribonucleotide binding	119 of 643 in the list	756 of 5113 in the genome	0.75862
GO:0017076	purine nucleotide binding	119 of 643 in the list	759 of 5113 in the genome	0.8728
GO:0005126	cytokine receptor binding	5 of 643 in the list	10 of 5113 in the genome	1
GO:0008168	methyltransferase activity	14 of 643 in the list	55 of 5113 in the genome	1
GO:0005125	cytokine activity	5 of 643 in the list	11 of 5113 in the genome	1
GO:0032559	adenyl ribonucleotide binding	83 of 643 in the list	516 of 5113 in the genome	1
GO:0030554	adenyl nucleotide binding	83 of 643 in the list	517 of 5113 in the genome	1
GO:0016616	oxidoreductase activity, acting on the CH-OH group of donors, NAD or NADP as acceptor	11 of 643 in the list	42 of 5113 in the genome	1
GO:0016872	intramolecular lyase activity	2 of 643 in the list	2 of 5113 in the genome	1
GO:0004896	cytokine receptor activity	3 of 643 in the list	5 of 5113 in the genome	1
GO:0008170	N-methyltransferase activity	5 of 643 in the list	14 of 5113 in the genome	1
GO:0016853	isomerase activity	13 of 643 in the list	59 of 5113 in the genome	1
GO:0016755	transferase activity, transferring amino-acyl groups	3 of 643 in the list	6 of 5113 in the genome	1
GO:0008757	S-adenosylmethionine-dependent methyltransferase activity	6 of 643 in the list	20 of 5113 in the genome	1
GO:0004713	protein tyrosine kinase activity	10 of 643 in the list	43 of 5113 in the genome	1
GO:0001637	G-protein coupled chemoattractant receptor activity	2 of 643 in the list	3 of 5113 in the genome	1
GO:0003913	DNA photolyase activity	2 of 643 in the list	3 of 5113 in the genome	1
GO:0004033	aldo-keto reductase (NADP) activity	2 of 643 in the list	3 of 5113 in the genome	1
GO:0008469	histone-arginine N-methyltransferase activity	2 of 643 in the list	3 of 5113 in the genome	1
GO:0008484	sulfuric ester hydrolase activity	2 of 643 in the list	3 of 5113 in the genome	1
GO:0016273	arginine N-methyltransferase activity	2 of 643 in the list	3 of 5113 in the genome	1
GO:0016274	protein-arginine N-methyltransferase activity	2 of 643 in the list	3 of 5113 in the genome	1
GO:0016854	racemase and epimerase activity	2 of 643 in the list	3 of 5113 in the genome	1
GO:0016857	racemase and epimerase activity, acting on carbohydrates and derivatives	2 of 643 in the list	3 of 5113 in the genome	1
GO:0016884	carbon-nitrogen ligase activity, with glutamine as amido-N-donor	2 of 643 in the list	3 of 5113 in the genome	1
GO:0032813	tumor necrosis factor receptor superfamily binding	2 of 643 in the list	3 of 5113 in the genome	1
GO:0016615	malate dehydrogenase activity	3 of 643 in the list	7 of 5113 in the genome	1
GO:0016798	hydrolase activity, acting on glycosyl bonds	8 of 643 in the list	33 of 5113 in the genome	1
GO:0016788	hydrolase activity, acting on ester bonds	36 of 643 in the list	222 of 5113 in the genome	1
GO:0048037	cofactor binding	19 of 643 in the list	105 of 5113 in the genome	1
GO:0004714	transmembrane receptor protein tyrosine kinase activity	4 of 643 in the list	13 of 5113 in the genome	1
GO:0005085	guanyl-nucleotide exchange factor activity	2 of 643 in the list	4 of 5113 in the genome	1
GO:0005088	Ras guanyl-nucleotide exchange factor activity	2 of 643 in the list	4 of 5113 in the genome	1
GO:0008408	3'-5' exonuclease activity	2 of 643 in the list	4 of 5113 in the genome	1
GO:0061135	endopeptidase regulator activity	5 of 643 in the list	20 of 5113 in the genome	1
GO:0042578	phosphoric ester hydrolase activity	22 of 643 in the list	133 of 5113 in the genome	1
GO:0032403	protein complex binding	4 of 643 in the list	15 of 5113 in the genome	1
GO:0004620	phospholipase activity	3 of 643 in the list	10 of 5113 in the genome	1
GO:0016298	lipase activity	3 of 643 in the list	10 of 5113 in the genome	1
GO:0019205	nucleobase-containing compound kinase activity	3 of 643 in the list	10 of 5113 in the genome	1
GO:0005275	amine transmembrane transporter activity	2 of 643 in the list	5 of 5113 in the genome	1
GO:0019203	carbohydrate phosphatase activity	2 of 643 in the list	5 of 5113 in the genome	1
GO:0016763	transferase activity, transferring pentosyl groups	4 of 643 in the list	16 of 5113 in the genome	1
GO:0061134	peptidase regulator activity	5 of 643 in the list	22 of 5113 in the genome	1
GO:0019838	growth factor binding	4 of 643 in the list	17 of 5113 in the genome	1
GO:0016791	phosphatase activity	15 of 643 in the list	91 of 5113 in the genome	1
GO:0032561	guanyl ribonucleotide binding	37 of 643 in the list	251 of 5113 in the genome	1
GO:0004629	phospholipase C activity	2 of 643 in the list	6 of 5113 in the genome	1
GO:0004673	protein histidine kinase activity	2 of 643 in the list	6 of 5113 in the genome	1
GO:0004869	cysteine-type endopeptidase inhibitor activity	2 of 643 in the list	6 of 5113 in the genome	1
GO:0016775	phosphotransferase activity, nitrogenous group as acceptor	2 of 643 in the list	6 of 5113 in the genome	1
GO:0019206	nucleoside kinase activity	2 of 643 in the list	6 of 5113 in the genome	1
GO:0042054	histone methyltransferase activity	2 of 643 in the list	6 of 5113 in the genome	1
GO:0019001	guanyl nucleotide binding	37 of 643 in the list	252 of 5113 in the genome	1
GO:0019199	transmembrane receptor protein kinase activity	5 of 643 in the list	24 of 5113 in the genome	1
GO:0050662	coenzyme binding	8 of 643 in the list	44 of 5113 in the genome	1
GO:0004866	endopeptidase inhibitor activity	4 of 643 in the list	18 of 5113 in the genome	1
GO:0008276	protein methyltransferase activity	3 of 643 in the list	12 of 5113 in the genome	1
GO:0008565	protein transporter activity	3 of 643 in the list	12 of 5113 in the genome	1
GO:0016229	steroid dehydrogenase activity	3 of 643 in the list	12 of 5113 in the genome	1
GO:0046872	metal ion binding	106 of 643 in the list	780 of 5113 in the genome	1
GO:0016830	carbon-carbon lyase activity	6 of 643 in the list	32 of 5113 in the genome	1
GO:0008172	S-methyltransferase activity	2 of 643 in the list	7 of 5113 in the genome	1
GO:0016706	oxidoreductase activity, acting on paired donors, with incorporation or reduction of molecular oxygen, 2-oxoglutarate as one donor, and incorporation of one atom each of oxygen into both donors	2 of 643 in the list	7 of 5113 in the genome	1
GO:0004553	hydrolase activity, hydrolyzing O-glycosyl compounds	5 of 643 in the list	26 of 5113 in the genome	1
GO:0030414	peptidase inhibitor activity	4 of 643 in the list	20 of 5113 in the genome	1
GO:0022804	active transmembrane transporter activity	12 of 643 in the list	76 of 5113 in the genome	1
GO:0005253	anion channel activity	2 of 643 in the list	8 of 5113 in the genome	1
GO:0005310	dicarboxylic acid transmembrane transporter activity	2 of 643 in the list	8 of 5113 in the genome	1
GO:0005319	lipid transporter activity	2 of 643 in the list	8 of 5113 in the genome	1
GO:0008173	RNA methyltransferase activity	2 of 643 in the list	8 of 5113 in the genome	1
GO:0016628	oxidoreductase activity, acting on the CH-CH group of donors, NAD or NADP as acceptor	2 of 643 in the list	8 of 5113 in the genome	1
GO:0097159	organic cyclic compound binding	199 of 643 in the list	1527 of 5113 in the genome	1
GO:1901363	heterocyclic compound binding	198 of 643 in the list	1520 of 5113 in the genome	1
GO:0016773	phosphotransferase activity, alcohol group as acceptor	35 of 643 in the list	251 of 5113 in the genome	1
GO:0016301	kinase activity	43 of 643 in the list	313 of 5113 in the genome	1
GO:0016491	oxidoreductase activity	46 of 643 in the list	336 of 5113 in the genome	1
GO:0016866	intramolecular transferase activity	3 of 643 in the list	15 of 5113 in the genome	1
GO:0001664	G-protein coupled receptor binding	4 of 643 in the list	22 of 5113 in the genome	1
GO:0016810	hydrolase activity, acting on carbon-nitrogen (but not peptide) bonds	7 of 643 in the list	44 of 5113 in the genome	1
GO:0003779	actin binding	2 of 643 in the list	9 of 5113 in the genome	1
GO:0016646	oxidoreductase activity, acting on the CH-NH group of donors, NAD or NADP as acceptor	2 of 643 in the list	9 of 5113 in the genome	1
GO:0033764	steroid dehydrogenase activity, acting on the CH-OH group of donors, NAD or NADP as acceptor	2 of 643 in the list	9 of 5113 in the genome	1
GO:0051287	NAD binding	2 of 643 in the list	9 of 5113 in the genome	1
GO:0005102	receptor binding	20 of 643 in the list	141 of 5113 in the genome	1
GO:0004721	phosphoprotein phosphatase activity	9 of 643 in the list	59 of 5113 in the genome	1
GO:0008509	anion transmembrane transporter activity	5 of 643 in the list	30 of 5113 in the genome	1
GO:0003712	transcription cofactor activity	3 of 643 in the list	16 of 5113 in the genome	1
GO:0016765	transferase activity, transferring alkyl or aryl (other than methyl) groups	3 of 643 in the list	16 of 5113 in the genome	1
GO:0016776	phosphotransferase activity, phosphate group as acceptor	3 of 643 in the list	16 of 5113 in the genome	1
GO:0046914	transition metal ion binding	63 of 643 in the list	475 of 5113 in the genome	1
GO:0005488	binding	402 of 643 in the list	3157 of 5113 in the genome	1
GO:0016627	oxidoreductase activity, acting on the CH-CH group of donors	5 of 643 in the list	31 of 5113 in the genome	1
GO:0003723	RNA binding	17 of 643 in the list	121 of 5113 in the genome	1
GO:0016740	transferase activity	107 of 643 in the list	822 of 5113 in the genome	1
GO:0000988	protein binding transcription factor activity	3 of 643 in the list	17 of 5113 in the genome	1
GO:0000989	transcription factor binding transcription factor activity	3 of 643 in the list	17 of 5113 in the genome	1
GO:0016811	hydrolase activity, acting on carbon-nitrogen (but not peptide) bonds, in linear amides	3 of 643 in the list	17 of 5113 in the genome	1
GO:0004527	exonuclease activity	2 of 643 in the list	10 of 5113 in the genome	1
GO:0008320	protein transmembrane transporter activity	2 of 643 in the list	10 of 5113 in the genome	1
GO:0015297	antiporter activity	2 of 643 in the list	10 of 5113 in the genome	1
GO:0016861	intramolecular oxidoreductase activity, interconverting aldoses and ketoses	2 of 643 in the list	10 of 5113 in the genome	1
GO:0022884	macromolecule transmembrane transporter activity	2 of 643 in the list	10 of 5113 in the genome	1
GO:0035091	phosphatidylinositol binding	2 of 643 in the list	10 of 5113 in the genome	1
GO:0005539	glycosaminoglycan binding	2 of 643 in the list	11 of 5113 in the genome	1
GO:0016620	oxidoreductase activity, acting on the aldehyde or oxo group of donors, NAD or NADP as acceptor	2 of 643 in the list	11 of 5113 in the genome	1
GO:0016645	oxidoreductase activity, acting on the CH-NH group of donors	2 of 643 in the list	11 of 5113 in the genome	1
GO:0097367	carbohydrate derivative binding	2 of 643 in the list	11 of 5113 in the genome	1
GO:0004672	protein kinase activity	31 of 643 in the list	238 of 5113 in the genome	1
GO:0004091	carboxylesterase activity	2 of 643 in the list	12 of 5113 in the genome	1
GO:0008374	O-acyltransferase activity	2 of 643 in the list	12 of 5113 in the genome	1
GO:0008514	organic anion transmembrane transporter activity	2 of 643 in the list	12 of 5113 in the genome	1
GO:0016814	hydrolase activity, acting on carbon-nitrogen (but not peptide) bonds, in cyclic amidines	2 of 643 in the list	12 of 5113 in the genome	1
GO:0046943	carboxylic acid transmembrane transporter activity	2 of 643 in the list	12 of 5113 in the genome	1
GO:0052689	carboxylic ester hydrolase activity	2 of 643 in the list	12 of 5113 in the genome	1
GO:0019842	vitamin binding	2 of 643 in the list	13 of 5113 in the genome	1
GO:0016859	cis-trans isomerase activity	3 of 643 in the list	21 of 5113 in the genome	1
GO:0051213	dioxygenase activity	3 of 643 in the list	21 of 5113 in the genome	1
GO:0008238	exopeptidase activity	4 of 643 in the list	29 of 5113 in the genome	1
GO:0015399	primary active transmembrane transporter activity	4 of 643 in the list	29 of 5113 in the genome	1
GO:0015405	P-P-bond-hydrolysis-driven transmembrane transporter activity	4 of 643 in the list	29 of 5113 in the genome	1
GO:0043167	ion binding	121 of 643 in the list	960 of 5113 in the genome	1
GO:0004386	helicase activity	2 of 643 in the list	14 of 5113 in the genome	1
GO:0016860	intramolecular oxidoreductase activity	2 of 643 in the list	14 of 5113 in the genome	1
GO:0016772	transferase activity, transferring phosphorus-containing groups	54 of 643 in the list	434 of 5113 in the genome	1
GO:0005342	organic acid transmembrane transporter activity	2 of 643 in the list	15 of 5113 in the genome	1
GO:0043169	cation binding	116 of 643 in the list	934 of 5113 in the genome	1
GO:0004857	enzyme inhibitor activity	4 of 643 in the list	32 of 5113 in the genome	1
GO:0015291	secondary active transmembrane transporter activity	5 of 643 in the list	41 of 5113 in the genome	1
GO:0008135	translation factor activity, nucleic acid binding	8 of 643 in the list	66 of 5113 in the genome	1
GO:0016879	ligase activity, forming carbon-nitrogen bonds	12 of 643 in the list	99 of 5113 in the genome	1
GO:0016903	oxidoreductase activity, acting on the aldehyde or oxo group of donors	2 of 643 in the list	16 of 5113 in the genome	1
GO:0030246	carbohydrate binding	2 of 643 in the list	16 of 5113 in the genome	1
GO:0043566	structure-specific DNA binding	2 of 643 in the list	16 of 5113 in the genome	1
GO:0016782	transferase activity, transferring sulfur-containing groups	4 of 643 in the list	34 of 5113 in the genome	1
GO:0004518	nuclease activity	5 of 643 in the list	43 of 5113 in the genome	1
GO:0015002	heme-copper terminal oxidase activity	2 of 643 in the list	17 of 5113 in the genome	1
GO:0005083	small GTPase regulator activity	3 of 643 in the list	26 of 5113 in the genome	1
GO:0008081	phosphoric diester hydrolase activity	3 of 643 in the list	26 of 5113 in the genome	1
GO:0016705	oxidoreductase activity, acting on paired donors, with incorporation or reduction of molecular oxygen	5 of 643 in the list	44 of 5113 in the genome	1
GO:0030695	GTPase regulator activity	4 of 643 in the list	36 of 5113 in the genome	1
GO:0060589	nucleoside-triphosphatase regulator activity	4 of 643 in the list	36 of 5113 in the genome	1
GO:0016790	thiolester hydrolase activity	2 of 643 in the list	18 of 5113 in the genome	1
GO:0042802	identical protein binding	3 of 643 in the list	28 of 5113 in the genome	1
GO:0016829	lyase activity	10 of 643 in the list	90 of 5113 in the genome	1
GO:0005506	iron ion binding	8 of 643 in the list	73 of 5113 in the genome	1
GO:0034062	RNA polymerase activity	2 of 643 in the list	20 of 5113 in the genome	1
GO:0008289	lipid binding	7 of 643 in the list	66 of 5113 in the genome	1
GO:0008092	cytoskeletal protein binding	10 of 643 in the list	94 of 5113 in the genome	1
GO:0005231	excitatory extracellular ligand-gated ion channel activity	2 of 643 in the list	21 of 5113 in the genome	1
GO:0051536	iron-sulfur cluster binding	2 of 643 in the list	21 of 5113 in the genome	1
GO:0051540	metal cluster binding	3 of 643 in the list	31 of 5113 in the genome	1
GO:0016746	transferase activity, transferring acyl groups	7 of 643 in the list	70 of 5113 in the genome	1
GO:0008528	G-protein coupled peptide receptor activity	5 of 643 in the list	52 of 5113 in the genome	1
GO:0005543	phospholipid binding	3 of 643 in the list	33 of 5113 in the genome	1
GO:0016407	acetyltransferase activity	2 of 643 in the list	23 of 5113 in the genome	1
GO:0016836	hydro-lyase activity	2 of 643 in the list	23 of 5113 in the genome	1
GO:0042625	ATPase activity, coupled to transmembrane movement of ions	2 of 643 in the list	23 of 5113 in the genome	1
GO:0042626	ATPase activity, coupled to transmembrane movement of substances	2 of 643 in the list	23 of 5113 in the genome	1
GO:0016887	ATPase activity	6 of 643 in the list	63 of 5113 in the genome	1
GO:0042623	ATPase activity, coupled	6 of 643 in the list	63 of 5113 in the genome	1
GO:0008047	enzyme activator activity	2 of 643 in the list	24 of 5113 in the genome	1
GO:0016820	hydrolase activity, acting on acid anhydrides, catalyzing transmembrane movement of substances	2 of 643 in the list	24 of 5113 in the genome	1
GO:0043492	ATPase activity, coupled to movement of substances	2 of 643 in the list	24 of 5113 in the genome	1
GO:0000981	sequence-specific DNA binding RNA polymerase II transcription factor activity	4 of 643 in the list	45 of 5113 in the genome	1
GO:0004879	ligand-activated sequence-specific DNA binding RNA polymerase II transcription factor activity	4 of 643 in the list	45 of 5113 in the genome	1
GO:0016667	oxidoreductase activity, acting on a sulfur group of donors	2 of 643 in the list	25 of 5113 in the genome	1
GO:0046983	protein dimerization activity	2 of 643 in the list	25 of 5113 in the genome	1
GO:0008227	G-protein coupled amine receptor activity	2 of 643 in the list	26 of 5113 in the genome	1
GO:0016835	carbon-oxygen lyase activity	2 of 643 in the list	26 of 5113 in the genome	1
GO:0030234	enzyme regulator activity	11 of 643 in the list	113 of 5113 in the genome	1
GO:0016779	nucleotidyltransferase activity	4 of 643 in the list	47 of 5113 in the genome	1
GO:0001653	peptide receptor activity	5 of 643 in the list	57 of 5113 in the genome	1
GO:0004497	monooxygenase activity	3 of 643 in the list	37 of 5113 in the genome	1
GO:0015079	potassium ion transmembrane transporter activity	3 of 643 in the list	37 of 5113 in the genome	1
GO:0003700	sequence-specific DNA binding transcription factor activity	4 of 643 in the list	48 of 5113 in the genome	1
GO:0005230	extracellular ligand-gated ion channel activity	2 of 643 in the list	29 of 5113 in the genome	1
GO:0004674	protein serine/threonine kinase activity	5 of 643 in the list	62 of 5113 in the genome	1
GO:0005267	potassium channel activity	2 of 643 in the list	31 of 5113 in the genome	1
GO:0005515	protein binding	60 of 643 in the list	562 of 5113 in the genome	1
GO:0022891	substrate-specific transmembrane transporter activity	26 of 643 in the list	268 of 5113 in the genome	1
GO:0016747	transferase activity, transferring acyl groups other than amino-acyl groups	4 of 643 in the list	59 of 5113 in the genome	1
GO:0005216	ion channel activity	11 of 643 in the list	131 of 5113 in the genome	1
GO:0022838	substrate-specific channel activity	11 of 643 in the list	131 of 5113 in the genome	1
GO:0022839	ion gated channel activity	3 of 643 in the list	48 of 5113 in the genome	1
GO:0015276	ligand-gated ion channel activity	2 of 643 in the list	36 of 5113 in the genome	1
GO:0022834	ligand-gated channel activity	2 of 643 in the list	36 of 5113 in the genome	1
GO:0004872	receptor activity	34 of 643 in the list	346 of 5113 in the genome	1
GO:0022836	gated channel activity	3 of 643 in the list	50 of 5113 in the genome	1
GO:0022857	transmembrane transporter activity	29 of 643 in the list	304 of 5113 in the genome	1
GO:0004871	signal transducer activity	43 of 643 in the list	431 of 5113 in the genome	1
GO:0004888	transmembrane signaling receptor activity	23 of 643 in the list	252 of 5113 in the genome	1
GO:0005261	cation channel activity	4 of 643 in the list	65 of 5113 in the genome	1
GO:0022892	substrate-specific transporter activity	30 of 643 in the list	319 of 5113 in the genome	1
GO:0015267	channel activity	11 of 643 in the list	140 of 5113 in the genome	1
GO:0022803	passive transmembrane transporter activity	11 of 643 in the list	140 of 5113 in the genome	1
GO:0019787	small conjugating protein ligase activity	3 of 643 in the list	54 of 5113 in the genome	1
GO:0060089	molecular transducer activity	51 of 643 in the list	509 of 5113 in the genome	1
GO:0004930	G-protein coupled receptor activity	11 of 643 in the list	141 of 5113 in the genome	1
GO:0038023	signaling receptor activity	28 of 643 in the list	306 of 5113 in the genome	1
GO:0016757	transferase activity, transferring glycosyl groups	9 of 643 in the list	123 of 5113 in the genome	1
GO:0005215	transporter activity	34 of 643 in the list	363 of 5113 in the genome	1
GO:0019899	enzyme binding	2 of 643 in the list	44 of 5113 in the genome	1
GO:0015075	ion transmembrane transporter activity	20 of 643 in the list	236 of 5113 in the genome	1
GO:0016881	acid-amino acid ligase activity	3 of 643 in the list	59 of 5113 in the genome	1
GO:0046873	metal ion transmembrane transporter activity	4 of 643 in the list	80 of 5113 in the genome	1
GO:0005198	structural molecule activity	6 of 643 in the list	114 of 5113 in the genome	1
GO:0015077	monovalent inorganic cation transmembrane transporter activity	4 of 643 in the list	89 of 5113 in the genome	1
GO:0008324	cation transmembrane transporter activity	8 of 643 in the list	141 of 5113 in the genome	1
GO:0022890	inorganic cation transmembrane transporter activity	5 of 643 in the list	106 of 5113 in the genome	1
GO:0003676	nucleic acid binding	66 of 643 in the list	709 of 5113 in the genome	1
GO:0003677	DNA binding	19 of 643 in the list	293 of 5113 in the genome	1
GO:0001071	nucleic acid binding transcription factor activity	13 of 643 in the list	261 of 5113 in the genome	1

## Sheet:  Cellular component (72 h)
Cellular component (72 h)
GO ID	Gene Ontology term	Cluster frequency	Genome frequency of use	Corrected P-value
GO:0032991	macromolecular complex	80 of 283 in the list	657 of 3794 in the genome	0.0001
GO:0000502	proteasome complex	10 of 283 in the list	26 of 3794 in the genome	0.00069
GO:0044427	chromosomal part	17 of 283 in the list	83 of 3794 in the genome	0.00794
GO:0005681	spliceosomal complex	5 of 283 in the list	8 of 3794 in the genome	0.0087
GO:0043234	protein complex	54 of 283 in the list	446 of 3794 in the genome	0.01097
GO:0005657	replication fork	4 of 283 in the list	5 of 3794 in the genome	0.01199
GO:0005622	intracellular	195 of 283 in the list	BS 0H VS 24H cellular componen	0.01326
GO:0000775	chromosome, centromeric region	5 of 283 in the list	9 of 3794 in the genome	0.01838
GO:0005694	chromosome	17 of 283 in the list	89 of 3794 in the genome	0.01956
GO:0044424	intracellular part	192 of 283 in the list	2208 of 3794 in the genome	0.0285
GO:0030532	small nuclear ribonucleoprotein complex	4 of 283 in the list	6 of 3794 in the genome	0.03387
GO:0005839	proteasome core complex	5 of 283 in the list	11 of 3794 in the genome	0.05948
GO:0080008	Cul4-RING ubiquitin ligase complex	2 of 283 in the list	2 of 3794 in the genome	0.46583
GO:0044421	extracellular region part	12 of 283 in the list	71 of 3794 in the genome	0.46719
GO:0005576	extracellular region	13 of 283 in the list	80 of 3794 in the genome	0.47091
GO:0005623	cell	223 of 283 in the list	2742 of 3794 in the genome	0.47556
GO:0044464	cell part	223 of 283 in the list	2742 of 3794 in the genome	0.47556
GO:0031981	nuclear lumen	18 of 283 in the list	128 of 3794 in the genome	0.50788
GO:0031974	membrane-enclosed lumen	19 of 283 in the list	139 of 3794 in the genome	0.55599
GO:0070013	intracellular organelle lumen	18 of 283 in the list	132 of 3794 in the genome	0.69988
GO:0043233	organelle lumen	18 of 283 in the list	133 of 3794 in the genome	0.75605
GO:0005654	nucleoplasm	9 of 283 in the list	49 of 3794 in the genome	0.76355
GO:0044451	nucleoplasm part	9 of 283 in the list	49 of 3794 in the genome	0.76355
GO:0044428	nuclear part	20 of 283 in the list	154 of 3794 in the genome	0.79933
GO:0044446	intracellular organelle part	59 of 283 in the list	598 of 3794 in the genome	0.9216
GO:0000428	DNA-directed RNA polymerase complex	3 of 283 in the list	7 of 3794 in the genome	0.96319
GO:0000776	kinetochore	3 of 283 in the list	7 of 3794 in the genome	0.96319
GO:0016591	DNA-directed RNA polymerase II, holoenzyme	3 of 283 in the list	7 of 3794 in the genome	0.96319
GO:0030880	RNA polymerase complex	3 of 283 in the list	7 of 3794 in the genome	0.96319
GO:0055029	nuclear DNA-directed RNA polymerase complex	3 of 283 in the list	7 of 3794 in the genome	0.96319
GO:0005634	nucleus	20 of 283 in the list	163 of 3794 in the genome	1
GO:0030529	ribonucleoprotein complex	19 of 283 in the list	155 of 3794 in the genome	1
GO:0031461	cullin-RING ubiquitin ligase complex	3 of 283 in the list	10 of 3794 in the genome	1
GO:0043229	intracellular organelle	139 of 283 in the list	1659 of 3794 in the genome	1
GO:0043226	organelle	141 of 283 in the list	1686 of 3794 in the genome	1
GO:0033178	proton-transporting two-sector ATPase complex, catalytic domain	2 of 283 in the list	5 of 3794 in the genome	1
GO:0034399	nuclear periphery	2 of 283 in the list	5 of 3794 in the genome	1
GO:0044422	organelle part	63 of 283 in the list	697 of 3794 in the genome	1
GO:0043228	non-membrane-bounded organelle	34 of 283 in the list	347 of 3794 in the genome	1
GO:0043232	intracellular non-membrane-bounded organelle	34 of 283 in the list	347 of 3794 in the genome	1
GO:0022624	proteasome accessory complex	2 of 283 in the list	6 of 3794 in the genome	1
GO:0034708	methyltransferase complex	2 of 283 in the list	6 of 3794 in the genome	1
GO:0035097	histone methyltransferase complex	2 of 283 in the list	6 of 3794 in the genome	1
GO:0043227	membrane-bounded organelle	121 of 283 in the list	1468 of 3794 in the genome	1
GO:0044429	mitochondrial part	9 of 283 in the list	75 of 3794 in the genome	1
GO:0043231	intracellular membrane-bounded organelle	115 of 283 in the list	1408 of 3794 in the genome	1
GO:0005739	mitochondrion	9 of 283 in the list	77 of 3794 in the genome	1
GO:0000151	ubiquitin ligase complex	3 of 283 in the list	17 of 3794 in the genome	1
GO:0031967	organelle envelope	13 of 283 in the list	135 of 3794 in the genome	1
GO:0031975	envelope	13 of 283 in the list	139 of 3794 in the genome	1
GO:0016604	nuclear body	3 of 283 in the list	23 of 3794 in the genome	1
GO:0008287	protein serine/threonine phosphatase complex	2 of 283 in the list	14 of 3794 in the genome	1
GO:0016469	proton-transporting two-sector ATPase complex	3 of 283 in the list	26 of 3794 in the genome	1
GO:0005635	nuclear envelope	2 of 283 in the list	15 of 3794 in the genome	1
GO:0005740	mitochondrial envelope	5 of 283 in the list	50 of 3794 in the genome	1
GO:0019866	organelle inner membrane	8 of 283 in the list	89 of 3794 in the genome	1
GO:0005815	microtubule organizing center	3 of 283 in the list	30 of 3794 in the genome	1
GO:0005743	mitochondrial inner membrane	2 of 283 in the list	18 of 3794 in the genome	1
GO:0005887	integral to plasma membrane	3 of 283 in the list	32 of 3794 in the genome	1
GO:0031226	intrinsic to plasma membrane	3 of 283 in the list	32 of 3794 in the genome	1
GO:0031966	mitochondrial membrane	3 of 283 in the list	38 of 3794 in the genome	1
GO:0043296	apical junction complex	2 of 283 in the list	25 of 3794 in the genome	1
GO:0015630	microtubule cytoskeleton	7 of 283 in the list	99 of 3794 in the genome	1
GO:0005856	cytoskeleton	13 of 283 in the list	183 of 3794 in the genome	1
GO:0005911	cell-cell junction	4 of 283 in the list	59 of 3794 in the genome	1
GO:0044430	cytoskeletal part	6 of 283 in the list	97 of 3794 in the genome	1
GO:0031300	intrinsic to organelle membrane	2 of 283 in the list	41 of 3794 in the genome	1
GO:0016021	integral to membrane	5 of 283 in the list	94 of 3794 in the genome	1
GO:0030054	cell junction	4 of 283 in the list	86 of 3794 in the genome	1
GO:0000785	chromatin	2 of 283 in the list	53 of 3794 in the genome	1
GO:0016023	cytoplasmic membrane-bounded vesicle	3 of 283 in the list	73 of 3794 in the genome	1
GO:0012505	endomembrane system	9 of 283 in the list	183 of 3794 in the genome	1
GO:0031410	cytoplasmic vesicle	3 of 283 in the list	84 of 3794 in the genome	1
GO:0031988	membrane-bounded vesicle	3 of 283 in the list	84 of 3794 in the genome	1
GO:0031090	organelle membrane	16 of 283 in the list	309 of 3794 in the genome	1
GO:0044459	plasma membrane part	5 of 283 in the list	125 of 3794 in the genome	1
GO:0005737	cytoplasm	29 of 283 in the list	516 of 3794 in the genome	1
GO:0044444	cytoplasmic part	27 of 283 in the list	504 of 3794 in the genome	1
GO:0031982	vesicle	3 of 283 in the list	99 of 3794 in the genome	1
GO:0005886	plasma membrane	5 of 283 in the list	144 of 3794 in the genome	1
GO:0071944	cell periphery	5 of 283 in the list	145 of 3794 in the genome	1
GO:0031224	intrinsic to membrane	34 of 283 in the list	899 of 3794 in the genome	1
GO:0044425	membrane part	42 of 283 in the list	1066 of 3794 in the genome	1
GO:0016020	membrane	62 of 283 in the list	1443 of 3794 in the genome	1

## Sheet: Biological process (72 h)
Biological process (72 h)
GO ID	Gene Ontology term	Cluster frequency	Genome frequency of use	Corrected P-value
GO:0006259	DNA metabolic process	38 of 389 in the list	120 of 4880 in the genome	9.28e-12
GO:0006520	cellular amino acid metabolic process	28 of 389 in the list	112 of 4880 in the genome	1.14e-05
GO:0006418	tRNA aminoacylation for protein translation	12 of 389 in the list	30 of 4880 in the genome	0.00057
GO:0043038	amino acid activation	12 of 389 in the list	30 of 4880 in the genome	0.00057
GO:0043039	tRNA aminoacylation	12 of 389 in the list	30 of 4880 in the genome	0.00057
GO:0006082	organic acid metabolic process	32 of 389 in the list	184 of 4880 in the genome	0.00716
GO:0043436	oxoacid metabolic process	32 of 389 in the list	184 of 4880 in the genome	0.00716
GO:1901564	organonitrogen compound metabolic process	37 of 389 in the list	230 of 4880 in the genome	0.00965
GO:0019752	carboxylic acid metabolic process	31 of 389 in the list	179 of 4880 in the genome	0.01064
GO:0006807	nitrogen compound metabolic process	114 of 389 in the list	1022 of 4880 in the genome	0.01327
GO:0000375	RNA splicing, via transesterification reactions	8 of 389 in the list	19 of 4880 in the genome	0.02355
GO:0000377	RNA splicing, via transesterification reactions with bulged adenosine as nucleophile	8 of 389 in the list	19 of 4880 in the genome	0.02355
GO:0090304	nucleic acid metabolic process	78 of 389 in the list	645 of 4880 in the genome	0.02481
GO:0071704	organic substance metabolic process	211 of 389 in the list	2208 of 4880 in the genome	0.05821
GO:0006353	DNA-dependent transcription, termination	5 of 389 in the list	8 of 4880 in the genome	0.06463
GO:1901605	alpha-amino acid metabolic process	11 of 389 in the list	39 of 4880 in the genome	0.06992
GO:0008380	RNA splicing	8 of 389 in the list	22 of 4880 in the genome	0.08046
GO:0044238	primary metabolic process	194 of 389 in the list	2009 of 4880 in the genome	0.08378
GO:0043170	macromolecule metabolic process	165 of 389 in the list	1659 of 4880 in the genome	0.08697
GO:0009069	serine family amino acid metabolic process	6 of 389 in the list	13 of 4880 in the genome	0.11757
GO:0006399	tRNA metabolic process	13 of 389 in the list	55 of 4880 in the genome	0.12692
GO:0006270	DNA replication initiation	3 of 389 in the list	3 of 4880 in the genome	0.22631
GO:0000279	M phase	12 of 389 in the list	53 of 4880 in the genome	0.32942
GO:0046483	heterocycle metabolic process	98 of 389 in the list	921 of 4880 in the genome	0.35999
GO:0006260	DNA replication	5 of 389 in the list	11 of 4880 in the genome	0.43563
GO:0034641	cellular nitrogen compound metabolic process	98 of 389 in the list	926 of 4880 in the genome	0.43592
GO:0006725	cellular aromatic compound metabolic process	97 of 389 in the list	920 of 4880 in the genome	0.53166
GO:0006139	nucleobase-containing compound metabolic process	94 of 389 in the list	887 of 4880 in the genome	0.5475
GO:0007049	cell cycle	21 of 389 in the list	133 of 4880 in the genome	0.77286
GO:0006261	DNA-dependent DNA replication	3 of 389 in the list	4 of 4880 in the genome	0.85152
GO:0000087	M phase of mitotic cell cycle	10 of 389 in the list	44 of 4880 in the genome	0.87691
GO:1901360	organic cyclic compound metabolic process	98 of 389 in the list	955 of 4880 in the genome	1
GO:0008152	metabolic process	239 of 389 in the list	2666 of 4880 in the genome	1
GO:0000278	mitotic cell cycle	12 of 389 in the list	64 of 4880 in the genome	1
GO:0006397	mRNA processing	7 of 389 in the list	27 of 4880 in the genome	1
GO:0034660	ncRNA metabolic process	13 of 389 in the list	74 of 4880 in the genome	1
GO:0022403	cell cycle phase	12 of 389 in the list	68 of 4880 in the genome	1
GO:0044281	small molecule metabolic process	55 of 389 in the list	500 of 4880 in the genome	1
GO:0006508	proteolysis	13 of 389 in the list	78 of 4880 in the genome	1
GO:0015669	gas transport	5 of 389 in the list	17 of 4880 in the genome	1
GO:0016071	mRNA metabolic process	8 of 389 in the list	39 of 4880 in the genome	1
GO:0019538	protein metabolic process	89 of 389 in the list	911 of 4880 in the genome	1
GO:0006546	glycine catabolic process	2 of 389 in the list	3 of 4880 in the genome	1
GO:0009071	serine family amino acid catabolic process	2 of 389 in the list	3 of 4880 in the genome	1
GO:0000398	mRNA splicing, via spliceosome	3 of 389 in the list	8 of 4880 in the genome	1
GO:0006760	folic acid-containing compound metabolic process	3 of 389 in the list	8 of 4880 in the genome	1
GO:0042558	pteridine-containing compound metabolic process	3 of 389 in the list	8 of 4880 in the genome	1
GO:0022402	cell cycle process	15 of 389 in the list	107 of 4880 in the genome	1
GO:0044237	cellular metabolic process	174 of 389 in the list	1941 of 4880 in the genome	1
GO:0016049	cell growth	6 of 389 in the list	29 of 4880 in the genome	1
GO:0044260	cellular macromolecule metabolic process	122 of 389 in the list	1316 of 4880 in the genome	1
GO:0000075	cell cycle checkpoint	4 of 389 in the list	15 of 4880 in the genome	1
GO:0030855	epithelial cell differentiation	4 of 389 in the list	15 of 4880 in the genome	1
GO:0019941	modification-dependent protein catabolic process	10 of 389 in the list	65 of 4880 in the genome	1
GO:0043632	modification-dependent macromolecule catabolic process	10 of 389 in the list	65 of 4880 in the genome	1
GO:0051603	proteolysis involved in cellular protein catabolic process	10 of 389 in the list	65 of 4880 in the genome	1
GO:0006563	L-serine metabolic process	2 of 389 in the list	4 of 4880 in the genome	1
GO:0030163	protein catabolic process	10 of 389 in the list	66 of 4880 in the genome	1
GO:0044257	cellular protein catabolic process	10 of 389 in the list	66 of 4880 in the genome	1
GO:0006913	nucleocytoplasmic transport	3 of 389 in the list	10 of 4880 in the genome	1
GO:0044710	single-organism metabolic process	61 of 389 in the list	624 of 4880 in the genome	1
GO:0009057	macromolecule catabolic process	12 of 389 in the list	89 of 4880 in the genome	1
GO:0044265	cellular macromolecule catabolic process	11 of 389 in the list	80 of 4880 in the genome	1
GO:0016482	cytoplasmic transport	3 of 389 in the list	11 of 4880 in the genome	1
GO:0006405	RNA export from nucleus	2 of 389 in the list	5 of 4880 in the genome	1
GO:0051168	nuclear export	2 of 389 in the list	5 of 4880 in the genome	1
GO:1901606	alpha-amino acid catabolic process	2 of 389 in the list	5 of 4880 in the genome	1
GO:0033365	protein localization to organelle	4 of 389 in the list	19 of 4880 in the genome	1
GO:2000026	regulation of multicellular organismal development	5 of 389 in the list	28 of 4880 in the genome	1
GO:0033554	cellular response to stress	10 of 389 in the list	74 of 4880 in the genome	1
GO:0006544	glycine metabolic process	2 of 389 in the list	6 of 4880 in the genome	1
GO:0007059	chromosome segregation	2 of 389 in the list	6 of 4880 in the genome	1
GO:0020027	hemoglobin metabolic process	2 of 389 in the list	6 of 4880 in the genome	1
GO:0030307	positive regulation of cell growth	2 of 389 in the list	6 of 4880 in the genome	1
GO:0006412	translation	15 of 389 in the list	127 of 4880 in the genome	1
GO:0000041	transition metal ion transport	3 of 389 in the list	13 of 4880 in the genome	1
GO:0051169	nuclear transport	3 of 389 in the list	13 of 4880 in the genome	1
GO:0002376	immune system process	13 of 389 in the list	107 of 4880 in the genome	1
GO:0006575	cellular modified amino acid metabolic process	3 of 389 in the list	14 of 4880 in the genome	1
GO:1901565	organonitrogen compound catabolic process	3 of 389 in the list	14 of 4880 in the genome	1
GO:0034613	cellular protein localization	8 of 389 in the list	61 of 4880 in the genome	1
GO:0070727	cellular macromolecule localization	8 of 389 in the list	61 of 4880 in the genome	1
GO:0009064	glutamine family amino acid metabolic process	3 of 389 in the list	15 of 4880 in the genome	1
GO:0009119	ribonucleoside metabolic process	4 of 389 in the list	24 of 4880 in the genome	1
GO:0006289	nucleotide-excision repair	2 of 389 in the list	8 of 4880 in the genome	1
GO:0009063	cellular amino acid catabolic process	2 of 389 in the list	8 of 4880 in the genome	1
GO:0031163	metallo-sulfur cluster assembly	2 of 389 in the list	8 of 4880 in the genome	1
GO:0006396	RNA processing	12 of 389 in the list	107 of 4880 in the genome	1
GO:0009116	nucleoside metabolic process	4 of 389 in the list	26 of 4880 in the genome	1
GO:1901657	glycosyl compound metabolic process	4 of 389 in the list	26 of 4880 in the genome	1
GO:0000096	sulfur amino acid metabolic process	3 of 389 in the list	17 of 4880 in the genome	1
GO:0000077	DNA damage checkpoint	2 of 389 in the list	9 of 4880 in the genome	1
GO:0001945	lymph vessel development	2 of 389 in the list	9 of 4880 in the genome	1
GO:0031570	DNA integrity checkpoint	2 of 389 in the list	9 of 4880 in the genome	1
GO:0045927	positive regulation of growth	2 of 389 in the list	9 of 4880 in the genome	1
GO:0006754	ATP biosynthetic process	3 of 389 in the list	18 of 4880 in the genome	1
GO:0008652	cellular amino acid biosynthetic process	3 of 389 in the list	18 of 4880 in the genome	1
GO:0021510	spinal cord development	3 of 389 in the list	18 of 4880 in the genome	1
GO:0021515	cell differentiation in spinal cord	3 of 389 in the list	18 of 4880 in the genome	1
GO:0042451	purine nucleoside biosynthetic process	3 of 389 in the list	18 of 4880 in the genome	1
GO:0046034	ATP metabolic process	3 of 389 in the list	18 of 4880 in the genome	1
GO:0046129	purine ribonucleoside biosynthetic process	3 of 389 in the list	18 of 4880 in the genome	1
GO:0051707	response to other organism	3 of 389 in the list	18 of 4880 in the genome	1
GO:0006354	DNA-dependent transcription, elongation	2 of 389 in the list	10 of 4880 in the genome	1
GO:0006917	induction of apoptosis	2 of 389 in the list	10 of 4880 in the genome	1
GO:0043603	cellular amide metabolic process	2 of 389 in the list	10 of 4880 in the genome	1
GO:0009163	nucleoside biosynthetic process	3 of 389 in the list	19 of 4880 in the genome	1
GO:0009607	response to biotic stimulus	3 of 389 in the list	19 of 4880 in the genome	1
GO:0042455	ribonucleoside biosynthetic process	3 of 389 in the list	19 of 4880 in the genome	1
GO:1901659	glycosyl compound biosynthetic process	3 of 389 in the list	19 of 4880 in the genome	1
GO:0090407	organophosphate biosynthetic process	9 of 389 in the list	82 of 4880 in the genome	1
GO:1901293	nucleoside phosphate biosynthetic process	9 of 389 in the list	82 of 4880 in the genome	1
GO:0044248	cellular catabolic process	22 of 389 in the list	229 of 4880 in the genome	1
GO:0009150	purine ribonucleotide metabolic process	3 of 389 in the list	20 of 4880 in the genome	1
GO:0009152	purine ribonucleotide biosynthetic process	3 of 389 in the list	20 of 4880 in the genome	1
GO:0016053	organic acid biosynthetic process	3 of 389 in the list	20 of 4880 in the genome	1
GO:0030099	myeloid cell differentiation	3 of 389 in the list	20 of 4880 in the genome	1
GO:0044283	small molecule biosynthetic process	3 of 389 in the list	20 of 4880 in the genome	1
GO:0044711	single-organism biosynthetic process	3 of 389 in the list	20 of 4880 in the genome	1
GO:0046394	carboxylic acid biosynthetic process	3 of 389 in the list	20 of 4880 in the genome	1
GO:0009142	nucleoside triphosphate biosynthetic process	5 of 389 in the list	40 of 4880 in the genome	1
GO:0009123	nucleoside monophosphate metabolic process	4 of 389 in the list	30 of 4880 in the genome	1
GO:0016054	organic acid catabolic process	2 of 389 in the list	11 of 4880 in the genome	1
GO:0046395	carboxylic acid catabolic process	2 of 389 in the list	11 of 4880 in the genome	1
GO:0006974	response to DNA damage stimulus	6 of 389 in the list	51 of 4880 in the genome	1
GO:0006164	purine nucleotide biosynthetic process	5 of 389 in the list	41 of 4880 in the genome	1
GO:0006281	DNA repair	4 of 389 in the list	31 of 4880 in the genome	1
GO:0009259	ribonucleotide metabolic process	3 of 389 in the list	21 of 4880 in the genome	1
GO:0009260	ribonucleotide biosynthetic process	3 of 389 in the list	21 of 4880 in the genome	1
GO:0019693	ribose phosphate metabolic process	3 of 389 in the list	21 of 4880 in the genome	1
GO:0042278	purine nucleoside metabolic process	3 of 389 in the list	21 of 4880 in the genome	1
GO:0046128	purine ribonucleoside metabolic process	3 of 389 in the list	21 of 4880 in the genome	1
GO:0046390	ribose phosphate biosynthetic process	3 of 389 in the list	21 of 4880 in the genome	1
GO:0040007	growth	6 of 389 in the list	53 of 4880 in the genome	1
GO:0000097	sulfur amino acid biosynthetic process	2 of 389 in the list	12 of 4880 in the genome	1
GO:0000280	nuclear division	2 of 389 in the list	12 of 4880 in the genome	1
GO:0007067	mitosis	2 of 389 in the list	12 of 4880 in the genome	1
GO:0019751	polyol metabolic process	2 of 389 in the list	12 of 4880 in the genome	1
GO:0006163	purine nucleotide metabolic process	5 of 389 in the list	44 of 4880 in the genome	1
GO:0072522	purine-containing compound biosynthetic process	5 of 389 in the list	44 of 4880 in the genome	1
GO:0044765	single-organism transport	32 of 389 in the list	359 of 4880 in the genome	1
GO:0006875	cellular metal ion homeostasis	3 of 389 in the list	23 of 4880 in the genome	1
GO:0009451	RNA modification	3 of 389 in the list	23 of 4880 in the genome	1
GO:1901575	organic substance catabolic process	24 of 389 in the list	264 of 4880 in the genome	1
GO:1901566	organonitrogen compound biosynthetic process	9 of 389 in the list	89 of 4880 in the genome	1
GO:0030031	cell projection assembly	2 of 389 in the list	13 of 4880 in the genome	1
GO:0035601	protein deacylation	2 of 389 in the list	13 of 4880 in the genome	1
GO:0044282	small molecule catabolic process	2 of 389 in the list	13 of 4880 in the genome	1
GO:0044712	single-organism catabolic process	2 of 389 in the list	13 of 4880 in the genome	1
GO:0045935	positive regulation of nucleobase-containing compound metabolic process	2 of 389 in the list	13 of 4880 in the genome	1
GO:0051173	positive regulation of nitrogen compound metabolic process	2 of 389 in the list	13 of 4880 in the genome	1
GO:0051960	regulation of nervous system development	2 of 389 in the list	13 of 4880 in the genome	1
GO:0019725	cellular homeostasis	8 of 389 in the list	78 of 4880 in the genome	1
GO:0006950	response to stress	15 of 389 in the list	159 of 4880 in the genome	1
GO:0006605	protein targeting	4 of 389 in the list	34 of 4880 in the genome	1
GO:0071705	nitrogen compound transport	4 of 389 in the list	34 of 4880 in the genome	1
GO:0006091	generation of precursor metabolites and energy	6 of 389 in the list	56 of 4880 in the genome	1
GO:0009987	cellular process	265 of 389 in the list	3255 of 4880 in the genome	1
GO:0006790	sulfur compound metabolic process	3 of 389 in the list	24 of 4880 in the genome	1
GO:0001558	regulation of cell growth	2 of 389 in the list	14 of 4880 in the genome	1
GO:0006403	RNA localization	2 of 389 in the list	14 of 4880 in the genome	1
GO:0006887	exocytosis	2 of 389 in the list	14 of 4880 in the genome	1
GO:0043065	positive regulation of apoptotic process	2 of 389 in the list	14 of 4880 in the genome	1
GO:0044272	sulfur compound biosynthetic process	2 of 389 in the list	14 of 4880 in the genome	1
GO:0050657	nucleic acid transport	2 of 389 in the list	14 of 4880 in the genome	1
GO:0050658	RNA transport	2 of 389 in the list	14 of 4880 in the genome	1
GO:0051236	establishment of RNA localization	2 of 389 in the list	14 of 4880 in the genome	1
GO:0009165	nucleotide biosynthetic process	5 of 389 in the list	47 of 4880 in the genome	1
GO:0030003	cellular cation homeostasis	3 of 389 in the list	25 of 4880 in the genome	1
GO:0055065	metal ion homeostasis	3 of 389 in the list	25 of 4880 in the genome	1
GO:0002520	immune system development	6 of 389 in the list	59 of 4880 in the genome	1
GO:0048534	hematopoietic or lymphoid organ development	6 of 389 in the list	59 of 4880 in the genome	1
GO:0006352	DNA-dependent transcription, initiation	2 of 389 in the list	15 of 4880 in the genome	1
GO:0006886	intracellular protein transport	4 of 389 in the list	37 of 4880 in the genome	1
GO:0009145	purine nucleoside triphosphate biosynthetic process	4 of 389 in the list	37 of 4880 in the genome	1
GO:0009206	purine ribonucleoside triphosphate biosynthetic process	4 of 389 in the list	37 of 4880 in the genome	1
GO:0042592	homeostatic process	10 of 389 in the list	108 of 4880 in the genome	1
GO:0009201	ribonucleoside triphosphate biosynthetic process	4 of 389 in the list	38 of 4880 in the genome	1
GO:0006952	defense response	3 of 389 in the list	27 of 4880 in the genome	1
GO:0009124	nucleoside monophosphate biosynthetic process	3 of 389 in the list	27 of 4880 in the genome	1
GO:0033334	fin morphogenesis	3 of 389 in the list	27 of 4880 in the genome	1
GO:0072521	purine-containing compound metabolic process	5 of 389 in the list	50 of 4880 in the genome	1
GO:0015931	nucleobase-containing compound transport	2 of 389 in the list	16 of 4880 in the genome	1
GO:0033059	cellular pigmentation	2 of 389 in the list	16 of 4880 in the genome	1
GO:0048285	organelle fission	2 of 389 in the list	16 of 4880 in the genome	1
GO:0051726	regulation of cell cycle	2 of 389 in the list	16 of 4880 in the genome	1
GO:0009056	catabolic process	24 of 389 in the list	281 of 4880 in the genome	1
GO:0006730	one-carbon metabolic process	4 of 389 in the list	40 of 4880 in the genome	1
GO:0030097	hemopoiesis	4 of 389 in the list	40 of 4880 in the genome	1
GO:0051704	multi-organism process	4 of 389 in the list	40 of 4880 in the genome	1
GO:0006732	coenzyme metabolic process	3 of 389 in the list	29 of 4880 in the genome	1
GO:1901615	organic hydroxy compound metabolic process	3 of 389 in the list	29 of 4880 in the genome	1
GO:0051186	cofactor metabolic process	4 of 389 in the list	41 of 4880 in the genome	1
GO:0010498	proteasomal protein catabolic process	2 of 389 in the list	18 of 4880 in the genome	1
GO:0016337	cell-cell adhesion	2 of 389 in the list	18 of 4880 in the genome	1
GO:0040008	regulation of growth	2 of 389 in the list	18 of 4880 in the genome	1
GO:0043161	proteasomal ubiquitin-dependent protein catabolic process	2 of 389 in the list	18 of 4880 in the genome	1
GO:0043269	regulation of ion transport	2 of 389 in the list	18 of 4880 in the genome	1
GO:0007276	gamete generation	2 of 389 in the list	19 of 4880 in the genome	1
GO:0012502	induction of programmed cell death	2 of 389 in the list	19 of 4880 in the genome	1
GO:0055080	cation homeostasis	3 of 389 in the list	32 of 4880 in the genome	1
GO:0022603	regulation of anatomical structure morphogenesis	2 of 389 in the list	20 of 4880 in the genome	1
GO:0044262	cellular carbohydrate metabolic process	2 of 389 in the list	20 of 4880 in the genome	1
GO:0051641	cellular localization	13 of 389 in the list	157 of 4880 in the genome	1
GO:0044249	cellular biosynthetic process	54 of 389 in the list	671 of 4880 in the genome	1
GO:0032535	regulation of cellular component size	2 of 389 in the list	22 of 4880 in the genome	1
GO:0007155	cell adhesion	4 of 389 in the list	48 of 4880 in the genome	1
GO:0022610	biological adhesion	4 of 389 in the list	48 of 4880 in the genome	1
GO:1901576	organic substance biosynthetic process	54 of 389 in the list	681 of 4880 in the genome	1
GO:0001525	angiogenesis	2 of 389 in the list	23 of 4880 in the genome	1
GO:0006066	alcohol metabolic process	2 of 389 in the list	23 of 4880 in the genome	1
GO:0010942	positive regulation of cell death	2 of 389 in the list	23 of 4880 in the genome	1
GO:0032504	multicellular organism reproduction	2 of 389 in the list	23 of 4880 in the genome	1
GO:0032940	secretion by cell	2 of 389 in the list	23 of 4880 in the genome	1
GO:0043068	positive regulation of programmed cell death	2 of 389 in the list	23 of 4880 in the genome	1
GO:0048609	multicellular organismal reproductive process	2 of 389 in the list	23 of 4880 in the genome	1
GO:0051098	regulation of binding	2 of 389 in the list	23 of 4880 in the genome	1
GO:0009058	biosynthetic process	55 of 389 in the list	700 of 4880 in the genome	1
GO:0033333	fin development	3 of 389 in the list	37 of 4880 in the genome	1
GO:0006818	hydrogen transport	2 of 389 in the list	24 of 4880 in the genome	1
GO:0090066	regulation of anatomical structure size	2 of 389 in the list	24 of 4880 in the genome	1
GO:0055086	nucleobase-containing small molecule metabolic process	19 of 389 in the list	247 of 4880 in the genome	1
GO:0019953	sexual reproduction	2 of 389 in the list	25 of 4880 in the genome	1
GO:0006996	organelle organization	18 of 389 in the list	235 of 4880 in the genome	1
GO:1901135	carbohydrate derivative metabolic process	6 of 389 in the list	80 of 4880 in the genome	1
GO:0071702	organic substance transport	12 of 389 in the list	159 of 4880 in the genome	1
GO:0006511	ubiquitin-dependent protein catabolic process	2 of 389 in the list	26 of 4880 in the genome	1
GO:0033043	regulation of organelle organization	2 of 389 in the list	26 of 4880 in the genome	1
GO:0043473	pigmentation	2 of 389 in the list	26 of 4880 in the genome	1
GO:0045333	cellular respiration	2 of 389 in the list	26 of 4880 in the genome	1
GO:0042981	regulation of apoptotic process	3 of 389 in the list	40 of 4880 in the genome	1
GO:0051239	regulation of multicellular organismal process	6 of 389 in the list	81 of 4880 in the genome	1
GO:0046903	secretion	2 of 389 in the list	27 of 4880 in the genome	1
GO:0050793	regulation of developmental process	6 of 389 in the list	82 of 4880 in the genome	1
GO:0051128	regulation of cellular component organization	4 of 389 in the list	55 of 4880 in the genome	1
GO:0009141	nucleoside triphosphate metabolic process	12 of 389 in the list	162 of 4880 in the genome	1
GO:0009117	nucleotide metabolic process	5 of 389 in the list	69 of 4880 in the genome	1
GO:0016070	RNA metabolic process	41 of 389 in the list	539 of 4880 in the genome	1
GO:0048522	positive regulation of cellular process	9 of 389 in the list	123 of 4880 in the genome	1
GO:0007010	cytoskeleton organization	6 of 389 in the list	84 of 4880 in the genome	1
GO:0034645	cellular macromolecule biosynthetic process	41 of 389 in the list	544 of 4880 in the genome	1
GO:0044267	cellular protein metabolic process	54 of 389 in the list	713 of 4880 in the genome	1
GO:0065008	regulation of biological quality	15 of 389 in the list	207 of 4880 in the genome	1
GO:0006753	nucleoside phosphate metabolic process	17 of 389 in the list	234 of 4880 in the genome	1
GO:0060284	regulation of cell development	2 of 389 in the list	30 of 4880 in the genome	1
GO:0006873	cellular ion homeostasis	3 of 389 in the list	45 of 4880 in the genome	1
GO:0055082	cellular chemical homeostasis	3 of 389 in the list	45 of 4880 in the genome	1
GO:0006811	ion transport	16 of 389 in the list	223 of 4880 in the genome	1
GO:0051649	establishment of localization in cell	9 of 389 in the list	129 of 4880 in the genome	1
GO:0034655	nucleobase-containing compound catabolic process	10 of 389 in the list	143 of 4880 in the genome	1
GO:0008104	protein localization	10 of 389 in the list	144 of 4880 in the genome	1
GO:0019439	aromatic compound catabolic process	10 of 389 in the list	144 of 4880 in the genome	1
GO:0009059	macromolecule biosynthetic process	41 of 389 in the list	554 of 4880 in the genome	1
GO:0048736	appendage development	4 of 389 in the list	61 of 4880 in the genome	1
GO:0044270	cellular nitrogen compound catabolic process	10 of 389 in the list	145 of 4880 in the genome	1
GO:0046700	heterocycle catabolic process	10 of 389 in the list	145 of 4880 in the genome	1
GO:1901361	organic cyclic compound catabolic process	10 of 389 in the list	145 of 4880 in the genome	1
GO:0009144	purine nucleoside triphosphate metabolic process	11 of 389 in the list	159 of 4880 in the genome	1
GO:0009205	purine ribonucleoside triphosphate metabolic process	11 of 389 in the list	159 of 4880 in the genome	1
GO:0009755	hormone-mediated signaling pathway	2 of 389 in the list	32 of 4880 in the genome	1
GO:0010629	negative regulation of gene expression	2 of 389 in the list	32 of 4880 in the genome	1
GO:0009199	ribonucleoside triphosphate metabolic process	11 of 389 in the list	160 of 4880 in the genome	1
GO:0033036	macromolecule localization	13 of 389 in the list	188 of 4880 in the genome	1
GO:0000904	cell morphogenesis involved in differentiation	5 of 389 in the list	77 of 4880 in the genome	1
GO:0010467	gene expression	54 of 389 in the list	729 of 4880 in the genome	1
GO:0007411	axon guidance	2 of 389 in the list	33 of 4880 in the genome	1
GO:0044702	single organism reproductive process	2 of 389 in the list	33 of 4880 in the genome	1
GO:0051276	chromosome organization	7 of 389 in the list	106 of 4880 in the genome	1
GO:0035107	appendage morphogenesis	3 of 389 in the list	49 of 4880 in the genome	1
GO:0048514	blood vessel morphogenesis	2 of 389 in the list	34 of 4880 in the genome	1
GO:0043067	regulation of programmed cell death	3 of 389 in the list	50 of 4880 in the genome	1
GO:0030001	metal ion transport	7 of 389 in the list	109 of 4880 in the genome	1
GO:0046907	intracellular transport	6 of 389 in the list	95 of 4880 in the genome	1
GO:0007264	small GTPase mediated signal transduction	2 of 389 in the list	35 of 4880 in the genome	1
GO:0032870	cellular response to hormone stimulus	2 of 389 in the list	35 of 4880 in the genome	1
GO:0051336	regulation of hydrolase activity	2 of 389 in the list	35 of 4880 in the genome	1
GO:0009799	specification of symmetry	3 of 389 in the list	51 of 4880 in the genome	1
GO:0009855	determination of bilateral symmetry	3 of 389 in the list	51 of 4880 in the genome	1
GO:1901137	carbohydrate derivative biosynthetic process	3 of 389 in the list	51 of 4880 in the genome	1
GO:0019637	organophosphate metabolic process	18 of 389 in the list	264 of 4880 in the genome	1
GO:0001568	blood vessel development	2 of 389 in the list	36 of 4880 in the genome	1
GO:0002682	regulation of immune system process	2 of 389 in the list	36 of 4880 in the genome	1
GO:0015980	energy derivation by oxidation of organic compounds	2 of 389 in the list	36 of 4880 in the genome	1
GO:0031325	positive regulation of cellular metabolic process	2 of 389 in the list	36 of 4880 in the genome	1
GO:0046434	organophosphate catabolic process	8 of 389 in the list	126 of 4880 in the genome	1
GO:1901292	nucleoside phosphate catabolic process	8 of 389 in the list	126 of 4880 in the genome	1
GO:0032446	protein modification by small protein conjugation	4 of 389 in the list	68 of 4880 in the genome	1
GO:0015031	protein transport	6 of 389 in the list	98 of 4880 in the genome	1
GO:0045184	establishment of protein localization	6 of 389 in the list	98 of 4880 in the genome	1
GO:0009893	positive regulation of metabolic process	2 of 389 in the list	37 of 4880 in the genome	1
GO:0009952	anterior/posterior pattern specification	3 of 389 in the list	54 of 4880 in the genome	1
GO:0010941	regulation of cell death	3 of 389 in the list	54 of 4880 in the genome	1
GO:0010605	negative regulation of macromolecule metabolic process	2 of 389 in the list	38 of 4880 in the genome	1
GO:0000902	cell morphogenesis	5 of 389 in the list	85 of 4880 in the genome	1
GO:0022607	cellular component assembly	5 of 389 in the list	85 of 4880 in the genome	1
GO:0048518	positive regulation of biological process	9 of 389 in the list	144 of 4880 in the genome	1
GO:0001944	vasculature development	3 of 389 in the list	55 of 4880 in the genome	1
GO:0050801	ion homeostasis	3 of 389 in the list	55 of 4880 in the genome	1
GO:0010927	cellular component assembly involved in morphogenesis	2 of 389 in the list	39 of 4880 in the genome	1
GO:0055114	oxidation-reduction process	2 of 389 in the list	39 of 4880 in the genome	1
GO:0071495	cellular response to endogenous stimulus	2 of 389 in the list	39 of 4880 in the genome	1
GO:0009892	negative regulation of metabolic process	2 of 389 in the list	40 of 4880 in the genome	1
GO:0022613	ribonucleoprotein complex biogenesis	2 of 389 in the list	40 of 4880 in the genome	1
GO:0048667	cell morphogenesis involved in neuron differentiation	3 of 389 in the list	57 of 4880 in the genome	1
GO:0006812	cation transport	9 of 389 in the list	148 of 4880 in the genome	1
GO:0005975	carbohydrate metabolic process	7 of 389 in the list	119 of 4880 in the genome	1
GO:0051049	regulation of transport	2 of 389 in the list	41 of 4880 in the genome	1
GO:0045165	cell fate commitment	2 of 389 in the list	42 of 4880 in the genome	1
GO:0009143	nucleoside triphosphate catabolic process	7 of 389 in the list	122 of 4880 in the genome	1
GO:0009146	purine nucleoside triphosphate catabolic process	7 of 389 in the list	122 of 4880 in the genome	1
GO:0009203	ribonucleoside triphosphate catabolic process	7 of 389 in the list	122 of 4880 in the genome	1
GO:0009207	purine ribonucleoside triphosphate catabolic process	7 of 389 in the list	122 of 4880 in the genome	1
GO:0016055	Wnt receptor signaling pathway	3 of 389 in the list	60 of 4880 in the genome	1
GO:0048584	positive regulation of response to stimulus	2 of 389 in the list	43 of 4880 in the genome	1
GO:0016043	cellular component organization	29 of 389 in the list	433 of 4880 in the genome	1
GO:0044085	cellular component biogenesis	7 of 389 in the list	124 of 4880 in the genome	1
GO:0030029	actin filament-based process	2 of 389 in the list	44 of 4880 in the genome	1
GO:0030036	actin cytoskeleton organization	2 of 389 in the list	44 of 4880 in the genome	1
GO:0044093	positive regulation of molecular function	2 of 389 in the list	44 of 4880 in the genome	1
GO:0070647	protein modification by small protein conjugation or removal	4 of 389 in the list	78 of 4880 in the genome	1
GO:0048878	chemical homeostasis	3 of 389 in the list	62 of 4880 in the genome	1
GO:0060429	epithelium development	5 of 389 in the list	96 of 4880 in the genome	1
GO:0030030	cell projection organization	4 of 389 in the list	80 of 4880 in the genome	1
GO:0071310	cellular response to organic substance	2 of 389 in the list	46 of 4880 in the genome	1
GO:0006820	anion transport	2 of 389 in the list	47 of 4880 in the genome	1
GO:0032879	regulation of localization	2 of 389 in the list	47 of 4880 in the genome	1
GO:0071840	cellular component organization or biogenesis	31 of 389 in the list	472 of 4880 in the genome	1
GO:0006810	transport	52 of 389 in the list	756 of 4880 in the genome	1
GO:0006793	phosphorus metabolic process	27 of 389 in the list	417 of 4880 in the genome	1
GO:0007017	microtubule-based process	2 of 389 in the list	48 of 4880 in the genome	1
GO:0070887	cellular response to chemical stimulus	2 of 389 in the list	48 of 4880 in the genome	1
GO:0007186	G-protein coupled receptor signaling pathway	3 of 389 in the list	66 of 4880 in the genome	1
GO:0034728	nucleosome organization	2 of 389 in the list	49 of 4880 in the genome	1
GO:0071824	protein-DNA complex subunit organization	2 of 389 in the list	49 of 4880 in the genome	1
GO:0001667	ameboidal cell migration	3 of 389 in the list	68 of 4880 in the genome	1
GO:0006935	chemotaxis	2 of 389 in the list	50 of 4880 in the genome	1
GO:0007409	axonogenesis	2 of 389 in the list	50 of 4880 in the genome	1
GO:0009725	response to hormone stimulus	2 of 389 in the list	50 of 4880 in the genome	1
GO:0042330	taxis	2 of 389 in the list	50 of 4880 in the genome	1
GO:0051234	establishment of localization	60 of 389 in the list	872 of 4880 in the genome	1
GO:0006796	phosphate-containing compound metabolic process	26 of 389 in the list	411 of 4880 in the genome	1
GO:0048812	neuron projection morphogenesis	2 of 389 in the list	52 of 4880 in the genome	1
GO:0019438	aromatic compound biosynthetic process	30 of 389 in the list	473 of 4880 in the genome	1
GO:0048870	cell motility	6 of 389 in the list	122 of 4880 in the genome	1
GO:0051674	localization of cell	6 of 389 in the list	122 of 4880 in the genome	1
GO:0032989	cellular component morphogenesis	6 of 389 in the list	123 of 4880 in the genome	1
GO:0018130	heterocycle biosynthetic process	30 of 389 in the list	475 of 4880 in the genome	1
GO:0016477	cell migration	5 of 389 in the list	107 of 4880 in the genome	1
GO:0048666	neuron development	3 of 389 in the list	73 of 4880 in the genome	1
GO:0034654	nucleobase-containing compound biosynthetic process	29 of 389 in the list	464 of 4880 in the genome	1
GO:0031175	neuron projection development	2 of 389 in the list	55 of 4880 in the genome	1
GO:0044271	cellular nitrogen compound biosynthetic process	30 of 389 in the list	479 of 4880 in the genome	1
GO:0048523	negative regulation of cellular process	4 of 389 in the list	92 of 4880 in the genome	1
GO:1901362	organic cyclic compound biosynthetic process	30 of 389 in the list	483 of 4880 in the genome	1
GO:0000003	reproduction	3 of 389 in the list	76 of 4880 in the genome	1
GO:0044723	single-organism carbohydrate metabolic process	3 of 389 in the list	76 of 4880 in the genome	1
GO:0019318	hexose metabolic process	2 of 389 in the list	57 of 4880 in the genome	1
GO:0044255	cellular lipid metabolic process	3 of 389 in the list	77 of 4880 in the genome	1
GO:0005996	monosaccharide metabolic process	2 of 389 in the list	58 of 4880 in the genome	1
GO:0008283	cell proliferation	2 of 389 in the list	59 of 4880 in the genome	1
GO:0032990	cell part morphogenesis	2 of 389 in the list	59 of 4880 in the genome	1
GO:0048858	cell projection morphogenesis	2 of 389 in the list	59 of 4880 in the genome	1
GO:0006325	chromatin organization	4 of 389 in the list	97 of 4880 in the genome	1
GO:0048468	cell development	8 of 389 in the list	166 of 4880 in the genome	1
GO:0045595	regulation of cell differentiation	2 of 389 in the list	61 of 4880 in the genome	1
GO:0050790	regulation of catalytic activity	3 of 389 in the list	81 of 4880 in the genome	1
GO:0006928	cellular component movement	6 of 389 in the list	134 of 4880 in the genome	1
GO:0016192	vesicle-mediated transport	2 of 389 in the list	62 of 4880 in the genome	1
GO:0030154	cell differentiation	18 of 389 in the list	322 of 4880 in the genome	1
GO:0048519	negative regulation of biological process	5 of 389 in the list	118 of 4880 in the genome	1
GO:0065009	regulation of molecular function	5 of 389 in the list	118 of 4880 in the genome	1
GO:0051179	localization	68 of 389 in the list	1019 of 4880 in the genome	1
GO:0048568	embryonic organ development	3 of 389 in the list	84 of 4880 in the genome	1
GO:0040011	locomotion	7 of 389 in the list	157 of 4880 in the genome	1
GO:0030182	neuron differentiation	4 of 389 in the list	105 of 4880 in the genome	1
GO:0009719	response to endogenous stimulus	2 of 389 in the list	67 of 4880 in the genome	1
GO:0022414	reproductive process	2 of 389 in the list	67 of 4880 in the genome	1
GO:0006915	apoptotic process	2 of 389 in the list	68 of 4880 in the genome	1
GO:0009966	regulation of signal transduction	3 of 389 in the list	89 of 4880 in the genome	1
GO:0006357	regulation of transcription from RNA polymerase II promoter	2 of 389 in the list	74 of 4880 in the genome	1
GO:0009605	response to external stimulus	2 of 389 in the list	74 of 4880 in the genome	1
GO:0048646	anatomical structure formation involved in morphogenesis	8 of 389 in the list	186 of 4880 in the genome	1
GO:0072358	cardiovascular system development	4 of 389 in the list	115 of 4880 in the genome	1
GO:0072359	circulatory system development	4 of 389 in the list	115 of 4880 in the genome	1
GO:0048699	generation of neurons	4 of 389 in the list	116 of 4880 in the genome	1
GO:0006351	transcription, DNA-dependent	20 of 389 in the list	380 of 4880 in the genome	1
GO:0032774	RNA biosynthetic process	20 of 389 in the list	380 of 4880 in the genome	1
GO:0012501	programmed cell death	3 of 389 in the list	99 of 4880 in the genome	1
GO:0019219	regulation of nucleobase-containing compound metabolic process	8 of 389 in the list	191 of 4880 in the genome	1
GO:0051171	regulation of nitrogen compound metabolic process	8 of 389 in the list	191 of 4880 in the genome	1
GO:0002009	morphogenesis of an epithelium	2 of 389 in the list	79 of 4880 in the genome	1
GO:0035556	intracellular signal transduction	10 of 389 in the list	228 of 4880 in the genome	1
GO:0044763	single-organism cellular process	118 of 389 in the list	1741 of 4880 in the genome	1
GO:0008219	cell death	3 of 389 in the list	104 of 4880 in the genome	1
GO:0016265	death	3 of 389 in the list	104 of 4880 in the genome	1
GO:0006629	lipid metabolic process	4 of 389 in the list	125 of 4880 in the genome	1
GO:0048583	regulation of response to stimulus	4 of 389 in the list	125 of 4880 in the genome	1
GO:0003002	regionalization	4 of 389 in the list	126 of 4880 in the genome	1
GO:0007389	pattern specification process	6 of 389 in the list	165 of 4880 in the genome	1
GO:0010646	regulation of cell communication	3 of 389 in the list	110 of 4880 in the genome	1
GO:0010033	response to organic substance	2 of 389 in the list	88 of 4880 in the genome	1
GO:0006355	regulation of transcription, DNA-dependent	5 of 389 in the list	151 of 4880 in the genome	1
GO:2001141	regulation of RNA biosynthetic process	5 of 389 in the list	151 of 4880 in the genome	1
GO:0023051	regulation of signaling	3 of 389 in the list	111 of 4880 in the genome	1
GO:0051252	regulation of RNA metabolic process	5 of 389 in the list	152 of 4880 in the genome	1
GO:0043412	macromolecule modification	27 of 389 in the list	514 of 4880 in the genome	1
GO:0009888	tissue development	9 of 389 in the list	229 of 4880 in the genome	1
GO:0022008	neurogenesis	4 of 389 in the list	137 of 4880 in the genome	1
GO:0009887	organ morphogenesis	5 of 389 in the list	158 of 4880 in the genome	1
GO:0048513	organ development	24 of 389 in the list	477 of 4880 in the genome	1
GO:0048729	tissue morphogenesis	3 of 389 in the list	119 of 4880 in the genome	1
GO:0048869	cellular developmental process	18 of 389 in the list	385 of 4880 in the genome	1
GO:0044699	single-organism process	154 of 389 in the list	2251 of 4880 in the genome	1
GO:2000112	regulation of cellular macromolecule biosynthetic process	5 of 389 in the list	165 of 4880 in the genome	1
GO:0007417	central nervous system development	5 of 389 in the list	167 of 4880 in the genome	1
GO:0010556	regulation of macromolecule biosynthetic process	5 of 389 in the list	169 of 4880 in the genome	1
GO:0048856	anatomical structure development	48 of 389 in the list	851 of 4880 in the genome	1
GO:0007423	sensory organ development	3 of 389 in the list	128 of 4880 in the genome	1
GO:0010468	regulation of gene expression	6 of 389 in the list	191 of 4880 in the genome	1
GO:0043933	macromolecular complex subunit organization	3 of 389 in the list	129 of 4880 in the genome	1
GO:0007420	brain development	2 of 389 in the list	107 of 4880 in the genome	1
GO:0042221	response to chemical stimulus	5 of 389 in the list	174 of 4880 in the genome	1
GO:0009889	regulation of biosynthetic process	5 of 389 in the list	175 of 4880 in the genome	1
GO:0031326	regulation of cellular biosynthetic process	5 of 389 in the list	175 of 4880 in the genome	1
GO:0009790	embryo development	10 of 389 in the list	270 of 4880 in the genome	1
GO:0080090	regulation of primary metabolic process	8 of 389 in the list	235 of 4880 in the genome	1
GO:0044767	single-organism developmental process	34 of 389 in the list	658 of 4880 in the genome	1
GO:0006464	cellular protein modification process	22 of 389 in the list	475 of 4880 in the genome	1
GO:0036211	protein modification process	22 of 389 in the list	475 of 4880 in the genome	1
GO:0031323	regulation of cellular metabolic process	8 of 389 in the list	246 of 4880 in the genome	1
GO:0007399	nervous system development	9 of 389 in the list	268 of 4880 in the genome	1
GO:0019222	regulation of metabolic process	11 of 389 in the list	305 of 4880 in the genome	1
GO:0048731	system development	30 of 389 in the list	620 of 4880 in the genome	1
GO:0009653	anatomical structure morphogenesis	21 of 389 in the list	478 of 4880 in the genome	1
GO:0032502	developmental process	52 of 389 in the list	975 of 4880 in the genome	1
GO:0007275	multicellular organismal development	39 of 389 in the list	788 of 4880 in the genome	1
GO:0060255	regulation of macromolecule metabolic process	6 of 389 in the list	234 of 4880 in the genome	1
GO:0065007	biological regulation	74 of 389 in the list	1308 of 4880 in the genome	1
GO:0048598	embryonic morphogenesis	4 of 389 in the list	199 of 4880 in the genome	1
GO:0051716	cellular response to stimulus	41 of 389 in the list	850 of 4880 in the genome	1
GO:0050896	response to stimulus	57 of 389 in the list	1101 of 4880 in the genome	1
GO:0044707	single-multicellular organism process	43 of 389 in the list	894 of 4880 in the genome	1
GO:0032501	multicellular organismal process	50 of 389 in the list	1010 of 4880 in the genome	1
GO:0050789	regulation of biological process	60 of 389 in the list	1187 of 4880 in the genome	1
GO:0007166	cell surface receptor signaling pathway	13 of 389 in the list	449 of 4880 in the genome	1
GO:0050794	regulation of cellular process	51 of 389 in the list	1097 of 4880 in the genome	1
GO:0007165	signal transduction	30 of 389 in the list	779 of 4880 in the genome	1
GO:0044700	single organism signaling	31 of 389 in the list	813 of 4880 in the genome	1
GO:0007154	cell communication	31 of 389 in the list	823 of 4880 in the genome	1
GO:0023052	signaling	34 of 389 in the list	885 of 4880 in the genome	1

## Sheet: Molecular function (72 h)
Molecular function (72 h)
GO ID	Gene Ontology term	Cluster frequency	Genome frequency of use	Corrected P-value
GO:0016875	ligase activity, forming carbon-oxygen bonds	13 of 390 in the list	34 of 5113 in the genome	8.52e-05
GO:0016876	ligase activity, forming aminoacyl-tRNA and related compounds	13 of 390 in the list	34 of 5113 in the genome	8.52e-05
GO:0004175	endopeptidase activity	30 of 390 in the list	150 of 5113 in the genome	0.0001
GO:0016787	hydrolase activity	106 of 390 in the list	904 of 5113 in the genome	0.00013
GO:0004812	aminoacyl-tRNA ligase activity	12 of 390 in the list	31 of 5113 in the genome	0.0002
GO:0008233	peptidase activity	40 of 390 in the list	241 of 5113 in the genome	0.00024
GO:0070011	peptidase activity, acting on L-amino acid peptides	38 of 390 in the list	236 of 5113 in the genome	0.00097
GO:0003824	catalytic activity	235 of 390 in the list	2572 of 5113 in the genome	0.00424
GO:0032559	adenyl ribonucleotide binding	59 of 390 in the list	516 of 5113 in the genome	0.12115
GO:0030554	adenyl nucleotide binding	59 of 390 in the list	517 of 5113 in the genome	0.1273
GO:0016874	ligase activity	22 of 390 in the list	144 of 5113 in the genome	0.19643
GO:0003774	motor activity	4 of 390 in the list	9 of 5113 in the genome	0.51188
GO:0016810	hydrolase activity, acting on carbon-nitrogen (but not peptide) bonds	9 of 390 in the list	44 of 5113 in the genome	0.85097
GO:0019136	deoxynucleoside kinase activity	2 of 390 in the list	2 of 5113 in the genome	0.9635
GO:0005125	cytokine activity	4 of 390 in the list	11 of 5113 in the genome	1
GO:0019838	growth factor binding	5 of 390 in the list	17 of 5113 in the genome	1
GO:0004521	endoribonuclease activity	3 of 390 in the list	6 of 5113 in the genome	1
GO:0008235	metalloexopeptidase activity	3 of 390 in the list	6 of 5113 in the genome	1
GO:0016891	endoribonuclease activity, producing 5'-phosphomonoesters	3 of 390 in the list	6 of 5113 in the genome	1
GO:0019206	nucleoside kinase activity	3 of 390 in the list	6 of 5113 in the genome	1
GO:0005506	iron ion binding	12 of 390 in the list	73 of 5113 in the genome	1
GO:0016893	endonuclease activity, active with either ribo- or deoxyribonucleic acids and producing 5'-phosphomonoesters	3 of 390 in the list	7 of 5113 in the genome	1
GO:0034061	DNA polymerase activity	3 of 390 in the list	7 of 5113 in the genome	1
GO:0001637	G-protein coupled chemoattractant receptor activity	2 of 390 in the list	3 of 5113 in the genome	1
GO:0004540	ribonuclease activity	3 of 390 in the list	8 of 5113 in the genome	1
GO:0004519	endonuclease activity	4 of 390 in the list	15 of 5113 in the genome	1
GO:0000166	nucleotide binding	82 of 390 in the list	882 of 5113 in the genome	1
GO:1901265	nucleoside phosphate binding	82 of 390 in the list	882 of 5113 in the genome	1
GO:0036094	small molecule binding	83 of 390 in the list	900 of 5113 in the genome	1
GO:0019205	nucleobase-containing compound kinase activity	3 of 390 in the list	10 of 5113 in the genome	1
GO:0015002	heme-copper terminal oxidase activity	4 of 390 in the list	17 of 5113 in the genome	1
GO:0016811	hydrolase activity, acting on carbon-nitrogen (but not peptide) bonds, in linear amides	4 of 390 in the list	17 of 5113 in the genome	1
GO:0004518	nuclease activity	7 of 390 in the list	43 of 5113 in the genome	1
GO:0016790	thiolester hydrolase activity	4 of 390 in the list	18 of 5113 in the genome	1
GO:0004448	isocitrate dehydrogenase activity	2 of 390 in the list	5 of 5113 in the genome	1
GO:0004722	protein serine/threonine phosphatase activity	2 of 390 in the list	5 of 5113 in the genome	1
GO:0032553	ribonucleotide binding	69 of 390 in the list	756 of 5113 in the genome	1
GO:0032555	purine ribonucleotide binding	69 of 390 in the list	756 of 5113 in the genome	1
GO:0016814	hydrolase activity, acting on carbon-nitrogen (but not peptide) bonds, in cyclic amidines	3 of 390 in the list	12 of 5113 in the genome	1
GO:0017076	purine nucleotide binding	69 of 390 in the list	759 of 5113 in the genome	1
GO:0016779	nucleotidyltransferase activity	7 of 390 in the list	47 of 5113 in the genome	1
GO:0008238	exopeptidase activity	5 of 390 in the list	29 of 5113 in the genome	1
GO:0016859	cis-trans isomerase activity	4 of 390 in the list	21 of 5113 in the genome	1
GO:0016853	isomerase activity	8 of 390 in the list	59 of 5113 in the genome	1
GO:0004386	helicase activity	3 of 390 in the list	14 of 5113 in the genome	1
GO:0015036	disulfide oxidoreductase activity	3 of 390 in the list	14 of 5113 in the genome	1
GO:0016462	pyrophosphatase activity	30 of 390 in the list	305 of 5113 in the genome	1
GO:0008172	S-methyltransferase activity	2 of 390 in the list	7 of 5113 in the genome	1
GO:0016818	hydrolase activity, acting on acid anhydrides, in phosphorus-containing anhydrides	30 of 390 in the list	308 of 5113 in the genome	1
GO:0016817	hydrolase activity, acting on acid anhydrides	30 of 390 in the list	309 of 5113 in the genome	1
GO:0003954	NADH dehydrogenase activity	3 of 390 in the list	15 of 5113 in the genome	1
GO:0050136	NADH dehydrogenase (quinone) activity	3 of 390 in the list	15 of 5113 in the genome	1
GO:0008237	metallopeptidase activity	3 of 390 in the list	16 of 5113 in the genome	1
GO:0016655	oxidoreductase activity, acting on NAD(P)H, quinone or similar compound as acceptor	3 of 390 in the list	16 of 5113 in the genome	1
GO:0008483	transaminase activity	2 of 390 in the list	8 of 5113 in the genome	1
GO:0046914	transition metal ion binding	43 of 390 in the list	475 of 5113 in the genome	1
GO:0003779	actin binding	2 of 390 in the list	9 of 5113 in the genome	1
GO:0008138	protein tyrosine/serine/threonine phosphatase activity	2 of 390 in the list	9 of 5113 in the genome	1
GO:1901363	heterocyclic compound binding	125 of 390 in the list	1520 of 5113 in the genome	1
GO:0003676	nucleic acid binding	61 of 390 in the list	709 of 5113 in the genome	1
GO:0004527	exonuclease activity	2 of 390 in the list	10 of 5113 in the genome	1
GO:0005126	cytokine receptor binding	2 of 390 in the list	10 of 5113 in the genome	1
GO:0008320	protein transmembrane transporter activity	2 of 390 in the list	10 of 5113 in the genome	1
GO:0022884	macromolecule transmembrane transporter activity	2 of 390 in the list	10 of 5113 in the genome	1
GO:0097159	organic cyclic compound binding	125 of 390 in the list	1527 of 5113 in the genome	1
GO:0030414	peptidase inhibitor activity	3 of 390 in the list	20 of 5113 in the genome	1
GO:0034062	RNA polymerase activity	3 of 390 in the list	20 of 5113 in the genome	1
GO:0005488	binding	249 of 390 in the list	3157 of 5113 in the genome	1
GO:0008565	protein transporter activity	2 of 390 in the list	12 of 5113 in the genome	1
GO:0061134	peptidase regulator activity	3 of 390 in the list	22 of 5113 in the genome	1
GO:0016651	oxidoreductase activity, acting on NAD(P)H	3 of 390 in the list	23 of 5113 in the genome	1
GO:0016491	oxidoreductase activity	29 of 390 in the list	336 of 5113 in the genome	1
GO:0015078	hydrogen ion transmembrane transporter activity	3 of 390 in the list	24 of 5113 in the genome	1
GO:0046872	metal ion binding	64 of 390 in the list	780 of 5113 in the genome	1
GO:0043169	cation binding	76 of 390 in the list	934 of 5113 in the genome	1
GO:0004721	phosphoprotein phosphatase activity	6 of 390 in the list	59 of 5113 in the genome	1
GO:0016667	oxidoreductase activity, acting on a sulfur group of donors	3 of 390 in the list	25 of 5113 in the genome	1
GO:0022892	substrate-specific transporter activity	27 of 390 in the list	319 of 5113 in the genome	1
GO:0016866	intramolecular transferase activity	2 of 390 in the list	15 of 5113 in the genome	1
GO:0043167	ion binding	77 of 390 in the list	960 of 5113 in the genome	1
GO:0016788	hydrolase activity, acting on ester bonds	19 of 390 in the list	222 of 5113 in the genome	1
GO:0016763	transferase activity, transferring pentosyl groups	2 of 390 in the list	16 of 5113 in the genome	1
GO:0016765	transferase activity, transferring alkyl or aryl (other than methyl) groups	2 of 390 in the list	16 of 5113 in the genome	1
GO:0016887	ATPase activity	6 of 390 in the list	63 of 5113 in the genome	1
GO:0042623	ATPase activity, coupled	6 of 390 in the list	63 of 5113 in the genome	1
GO:0016769	transferase activity, transferring nitrogenous groups	2 of 390 in the list	17 of 5113 in the genome	1
GO:0019904	protein domain specific binding	2 of 390 in the list	17 of 5113 in the genome	1
GO:0016616	oxidoreductase activity, acting on the CH-OH group of donors, NAD or NADP as acceptor	4 of 390 in the list	42 of 5113 in the genome	1
GO:0004866	endopeptidase inhibitor activity	2 of 390 in the list	18 of 5113 in the genome	1
GO:0048037	cofactor binding	9 of 390 in the list	105 of 5113 in the genome	1
GO:0008168	methyltransferase activity	5 of 390 in the list	55 of 5113 in the genome	1
GO:0005215	transporter activity	29 of 390 in the list	363 of 5113 in the genome	1
GO:0003723	RNA binding	10 of 390 in the list	121 of 5113 in the genome	1
GO:0004857	enzyme inhibitor activity	3 of 390 in the list	32 of 5113 in the genome	1
GO:0061135	endopeptidase regulator activity	2 of 390 in the list	20 of 5113 in the genome	1
GO:0022891	substrate-specific transmembrane transporter activity	21 of 390 in the list	268 of 5113 in the genome	1
GO:0017111	nucleoside-triphosphatase activity	21 of 390 in the list	271 of 5113 in the genome	1
GO:0001664	G-protein coupled receptor binding	2 of 390 in the list	22 of 5113 in the genome	1
GO:0005102	receptor binding	11 of 390 in the list	141 of 5113 in the genome	1
GO:0022804	active transmembrane transporter activity	6 of 390 in the list	76 of 5113 in the genome	1
GO:0042625	ATPase activity, coupled to transmembrane movement of ions	2 of 390 in the list	23 of 5113 in the genome	1
GO:0042626	ATPase activity, coupled to transmembrane movement of substances	2 of 390 in the list	23 of 5113 in the genome	1
GO:0016772	transferase activity, transferring phosphorus-containing groups	33 of 390 in the list	434 of 5113 in the genome	1
GO:0004497	monooxygenase activity	3 of 390 in the list	37 of 5113 in the genome	1
GO:0016791	phosphatase activity	7 of 390 in the list	91 of 5113 in the genome	1
GO:0016820	hydrolase activity, acting on acid anhydrides, catalyzing transmembrane movement of substances	2 of 390 in the list	24 of 5113 in the genome	1
GO:0043492	ATPase activity, coupled to movement of substances	2 of 390 in the list	24 of 5113 in the genome	1
GO:0022890	inorganic cation transmembrane transporter activity	8 of 390 in the list	106 of 5113 in the genome	1
GO:0046983	protein dimerization activity	2 of 390 in the list	25 of 5113 in the genome	1
GO:0005083	small GTPase regulator activity	2 of 390 in the list	26 of 5113 in the genome	1
GO:0016301	kinase activity	23 of 390 in the list	313 of 5113 in the genome	1
GO:0016741	transferase activity, transferring one-carbon groups	6 of 390 in the list	84 of 5113 in the genome	1
GO:0015075	ion transmembrane transporter activity	17 of 390 in the list	236 of 5113 in the genome	1
GO:0022857	transmembrane transporter activity	22 of 390 in the list	304 of 5113 in the genome	1
GO:0001653	peptide receptor activity	4 of 390 in the list	57 of 5113 in the genome	1
GO:0016614	oxidoreductase activity, acting on CH-OH group of donors	4 of 390 in the list	57 of 5113 in the genome	1
GO:0015399	primary active transmembrane transporter activity	2 of 390 in the list	29 of 5113 in the genome	1
GO:0015405	P-P-bond-hydrolysis-driven transmembrane transporter activity	2 of 390 in the list	29 of 5113 in the genome	1
GO:0016705	oxidoreductase activity, acting on paired donors, with incorporation or reduction of molecular oxygen	3 of 390 in the list	44 of 5113 in the genome	1
GO:0008509	anion transmembrane transporter activity	2 of 390 in the list	30 of 5113 in the genome	1
GO:0015077	monovalent inorganic cation transmembrane transporter activity	6 of 390 in the list	89 of 5113 in the genome	1
GO:0016830	carbon-carbon lyase activity	2 of 390 in the list	32 of 5113 in the genome	1
GO:0005543	phospholipid binding	2 of 390 in the list	33 of 5113 in the genome	1
GO:0016798	hydrolase activity, acting on glycosyl bonds	2 of 390 in the list	33 of 5113 in the genome	1
GO:0004672	protein kinase activity	16 of 390 in the list	238 of 5113 in the genome	1
GO:0008135	translation factor activity, nucleic acid binding	4 of 390 in the list	66 of 5113 in the genome	1
GO:0005515	protein binding	39 of 390 in the list	562 of 5113 in the genome	1
GO:0008528	G-protein coupled peptide receptor activity	3 of 390 in the list	52 of 5113 in the genome	1
GO:0030695	GTPase regulator activity	2 of 390 in the list	36 of 5113 in the genome	1
GO:0060589	nucleoside-triphosphatase regulator activity	2 of 390 in the list	36 of 5113 in the genome	1
GO:0042578	phosphoric ester hydrolase activity	8 of 390 in the list	133 of 5113 in the genome	1
GO:0016773	phosphotransferase activity, alcohol group as acceptor	16 of 390 in the list	251 of 5113 in the genome	1
GO:0016829	lyase activity	5 of 390 in the list	90 of 5113 in the genome	1
GO:0015291	secondary active transmembrane transporter activity	2 of 390 in the list	41 of 5113 in the genome	1
GO:0008324	cation transmembrane transporter activity	8 of 390 in the list	141 of 5113 in the genome	1
GO:0008092	cytoskeletal protein binding	5 of 390 in the list	94 of 5113 in the genome	1
GO:0050662	coenzyme binding	2 of 390 in the list	44 of 5113 in the genome	1
GO:0004674	protein serine/threonine kinase activity	3 of 390 in the list	62 of 5113 in the genome	1
GO:0000981	sequence-specific DNA binding RNA polymerase II transcription factor activity	2 of 390 in the list	45 of 5113 in the genome	1
GO:0004879	ligand-activated sequence-specific DNA binding RNA polymerase II transcription factor activity	2 of 390 in the list	45 of 5113 in the genome	1
GO:0030234	enzyme regulator activity	6 of 390 in the list	113 of 5113 in the genome	1
GO:0016879	ligase activity, forming carbon-nitrogen bonds	5 of 390 in the list	99 of 5113 in the genome	1
GO:0003700	sequence-specific DNA binding transcription factor activity	2 of 390 in the list	48 of 5113 in the genome	1
GO:0022839	ion gated channel activity	2 of 390 in the list	48 of 5113 in the genome	1
GO:0022836	gated channel activity	2 of 390 in the list	50 of 5113 in the genome	1
GO:0005198	structural molecule activity	5 of 390 in the list	114 of 5113 in the genome	1
GO:0016740	transferase activity	51 of 390 in the list	822 of 5113 in the genome	1
GO:0005261	cation channel activity	2 of 390 in the list	65 of 5113 in the genome	1
GO:0008289	lipid binding	2 of 390 in the list	66 of 5113 in the genome	1
GO:0016746	transferase activity, transferring acyl groups	2 of 390 in the list	70 of 5113 in the genome	1
GO:0005216	ion channel activity	5 of 390 in the list	131 of 5113 in the genome	1
GO:0022838	substrate-specific channel activity	5 of 390 in the list	131 of 5113 in the genome	1
GO:0015267	channel activity	5 of 390 in the list	140 of 5113 in the genome	1
GO:0022803	passive transmembrane transporter activity	5 of 390 in the list	140 of 5113 in the genome	1
GO:0004930	G-protein coupled receptor activity	5 of 390 in the list	141 of 5113 in the genome	1
GO:0046873	metal ion transmembrane transporter activity	2 of 390 in the list	80 of 5113 in the genome	1
GO:0032561	guanyl ribonucleotide binding	10 of 390 in the list	251 of 5113 in the genome	1
GO:0019001	guanyl nucleotide binding	10 of 390 in the list	252 of 5113 in the genome	1
GO:0016757	transferase activity, transferring glycosyl groups	3 of 390 in the list	123 of 5113 in the genome	1
GO:0038023	signaling receptor activity	12 of 390 in the list	306 of 5113 in the genome	1
GO:0004888	transmembrane signaling receptor activity	9 of 390 in the list	252 of 5113 in the genome	1
GO:0004871	signal transducer activity	19 of 390 in the list	431 of 5113 in the genome	1
GO:0004872	receptor activity	14 of 390 in the list	346 of 5113 in the genome	1
GO:0003677	DNA binding	10 of 390 in the list	293 of 5113 in the genome	1
GO:0001071	nucleic acid binding transcription factor activity	7 of 390 in the list	261 of 5113 in the genome	1
GO:0060089	molecular transducer activity	20 of 390 in the list	509 of 5113 in the genome	1
