# Supplementary material for: Transcriptome Analysis Reveals Comprehensive Insights into the Early Immune Response of Large Yellow Croaker (Larimichthys crocea) Induced by Trivalent Bacterial Vaccine
Source: PLoS One. 2017 Jan 30;12(1):e0170958. doi: 10.1371/journal.pone.0170958 (PMC5279777; doi:10.1371/journal.pone.0170958)
Supplement: S4 Table — (XLS) [file pone.0170958.s005.xls]

## Sheet: 24 h
Table S4. KEGG mapping of all DEGs at 24 h and 72 h after vaccination
#	Pathway	DEGs with pathway annotation (503)	All genes with pathway annotation (4214)	Pvalue	Qvalue	Pathway ID
1	Allograft rejection	7 (1.39%)	17 (0.4%)	0.00219763	0.179	ko05330
2	Cell adhesion molecules (CAMs)	18 (3.58%)	75 (1.78%)	0.00247452	0.179	ko04514
3	Primary immunodeficiency	7 (1.39%)	18 (0.43%)	0.0032318	0.179	ko05340
4	Cytokine-cytokine receptor interaction	17 (3.38%)	73 (1.73%)	0.00451321	0.179	ko04060
5	Graft-versus-host disease	6 (1.19%)	15 (0.36%)	0.00544488	0.179	ko05332
6	Lysosome	16 (3.18%)	69 (1.64%)	0.00605006	0.179	ko04142
7	Type I diabetes mellitus	7 (1.39%)	20 (0.47%)	0.00636252	0.179	ko04940
8	Antigen processing and presentation	8 (1.59%)	25 (0.59%)	0.00662963	0.179	ko04612
9	Autoimmune thyroid disease	7 (1.39%)	21 (0.5%)	0.00858303	0.185393	ko05320
10	Fatty acid metabolism	7 (1.39%)	21 (0.5%)	0.00858303	0.185393	ko00071
11	Adipocytokine signaling pathway	11 (2.19%)	44 (1.04%)	0.012112	0.237835	ko04920
12	NF-kappa B signaling pathway	14 (2.78%)	64 (1.52%)	0.0165706	0.298271	ko04064
13	Starch and sucrose metabolism	7 (1.39%)	24 (0.57%)	0.0186106	0.309222	ko00500
14	Fructose and mannose metabolism	6 (1.19%)	20 (0.47%)	0.0251006	0.386128	ko00051
15	PPAR signaling pathway	10 (1.99%)	43 (1.02%)	0.0268145	0.386128	ko03320
16	Pentose and glucuronate interconversions	3 (0.6%)	7 (0.17%)	0.0409272	0.528263	ko00040
17	Steroid hormone biosynthesis	5 (0.99%)	17 (0.4%)	0.0433736	0.528263	ko00140
18	Calcium signaling pathway	21 (4.17%)	120 (2.85%)	0.0440219	0.528263	ko04020
19	Hematopoietic cell lineage	10 (1.99%)	48 (1.14%)	0.0533228	0.538242	ko04640
20	Amino sugar and nucleotide sugar metabolism	5 (0.99%)	18 (0.43%)	0.054371	0.538242	ko00520
21	Inositol phosphate metabolism	8 (1.59%)	36 (0.85%)	0.0575497	0.538242	ko00562
22	RNA degradation	6 (1.19%)	24 (0.57%)	0.0578908	0.538242	ko03018
23	Prion diseases	7 (1.39%)	30 (0.71%)	0.0585189	0.538242	ko05020
24	Porphyrin and chlorophyll metabolism	3 (0.6%)	8 (0.19%)	0.0598047	0.538242	ko00860
25	Rheumatoid arthritis	7 (1.39%)	31 (0.74%)	0.0681641	0.579245	ko05323
26	Phenylalanine metabolism	2 (0.4%)	4 (0.09%)	0.0724056	0.579245	ko00360
27	Butirosin and neomycin biosynthesis	2 (0.4%)	4 (0.09%)	0.0724056	0.579245	ko00524
28	Proteasome	4 (0.8%)	14 (0.33%)	0.0758176	0.584879	ko03050
29	ABC transporters	6 (1.19%)	26 (0.62%)	0.0808685	0.602331	ko02010
30	Intestinal immune network for IgA production	4 (0.8%)	15 (0.36%)	0.0940378	0.648606	ko04672
31	Glycolysis / Gluconeogenesis	5 (0.99%)	21 (0.5%)	0.0960664	0.648606	ko00010
32	Circadian rhythm - mammal	3 (0.6%)	10 (0.24%)	0.107106	0.648606	ko04710
33	Glycosaminoglycan degradation	3 (0.6%)	10 (0.24%)	0.107106	0.648606	ko00531
34	Ascorbate and aldarate metabolism	2 (0.4%)	5 (0.12%)	0.111311	0.648606	ko00053
35	Cyanoamino acid metabolism	2 (0.4%)	5 (0.12%)	0.111311	0.648606	ko00460
36	African trypanosomiasis	5 (0.99%)	22 (0.52%)	0.112747	0.648606	ko05143
37	Galactose metabolism	4 (0.8%)	16 (0.38%)	0.114107	0.648606	ko00052
38	Arginine and proline metabolism	4 (0.8%)	16 (0.38%)	0.114107	0.648606	ko00330
39	Leukocyte transendothelial migration	14 (2.78%)	84 (1.99%)	0.12114	0.650515	ko04670
40	Malaria	6 (1.19%)	29 (0.69%)	0.123477	0.650515	ko05144
41	Staphylococcus aureus infection	6 (1.19%)	29 (0.69%)	0.123477	0.650515	ko05150
42	Pyruvate metabolism	5 (0.99%)	23 (0.55%)	0.130713	0.661628	ko00620
43	Natural killer cell mediated cytotoxicity	9 (1.79%)	50 (1.19%)	0.134654	0.661628	ko04650
44	Asthma	3 (0.6%)	11 (0.26%)	0.134776	0.661628	ko05310
45	Cytosolic DNA-sensing pathway	4 (0.8%)	18 (0.43%)	0.159156	0.76395	ko04623
46	Notch signaling pathway	6 (1.19%)	32 (0.76%)	0.174932	0.783276	ko04330
47	Gap junction	8 (1.59%)	46 (1.09%)	0.175979	0.783276	ko04540
48	Peroxisome	7 (1.39%)	39 (0.93%)	0.176418	0.783276	ko04146
49	Cysteine and methionine metabolism	4 (0.8%)	19 (0.45%)	0.183776	0.783276	ko00270
50	Tyrosine metabolism	4 (0.8%)	19 (0.45%)	0.183776	0.783276	ko00350
51	T cell receptor signaling pathway	10 (1.99%)	61 (1.45%)	0.185277	0.783276	ko04660
52	Type II diabetes mellitus	6 (1.19%)	33 (0.78%)	0.193774	0.783276	ko04930
53	Drug metabolism - other enzymes	3 (0.6%)	13 (0.31%)	0.196071	0.783276	ko00983
54	Drug metabolism - cytochrome P450	3 (0.6%)	13 (0.31%)	0.196071	0.783276	ko00982
55	Primary bile acid biosynthesis	2 (0.4%)	7 (0.17%)	0.199445	0.783276	ko00120
56	Metabolic pathways	66 (13.12%)	502 (11.91%)	0.205228	0.785938	ko01100
57	Nicotinate and nicotinamide metabolism	4 (0.8%)	20 (0.47%)	0.209534	0.785938	ko00760
58	Chagas disease (American trypanosomiasis)	7 (1.39%)	41 (0.97%)	0.211039	0.785938	ko05142
59	Phagosome	15 (2.98%)	101 (2.4%)	0.218983	0.8017	ko04145
60	Bile secretion	7 (1.39%)	42 (1%)	0.229229	0.823003	ko04976
61	Glycine, serine and threonine metabolism	4 (0.8%)	21 (0.5%)	0.236233	0.823003	ko00260
62	Legionellosis	4 (0.8%)	21 (0.5%)	0.236233	0.823003	ko05134
63	Proximal tubule bicarbonate reclamation	2 (0.4%)	8 (0.19%)	0.245992	0.843402	ko04964
64	Epstein-Barr virus infection	12 (2.39%)	81 (1.92%)	0.25492	0.860356	ko05169
65	Ribosome biogenesis in eukaryotes	4 (0.8%)	23 (0.55%)	0.291665	0.958425	ko03008
66	Propanoate metabolism	2 (0.4%)	9 (0.21%)	0.292852	0.958425	ko00640
67	Transcriptional misregulation in cancer	12 (2.39%)	84 (1.99%)	0.297485	0.959055	ko05202
68	Toll-like receptor signaling pathway	5 (0.99%)	31 (0.74%)	0.308439	0.973591	ko04620
69	Insulin signaling pathway	12 (2.39%)	85 (2.02%)	0.312104	0.973591	ko04910
70	Regulation of autophagy	1 (0.2%)	3 (0.07%)	0.317115	0.973591	ko04140
71	Hedgehog signaling pathway	4 (0.8%)	24 (0.57%)	0.320023	0.973591	ko04340
72	Systemic lupus erythematosus	7 (1.39%)	47 (1.12%)	0.326578	0.979735	ko05322
73	Metabolism of xenobiotics by cytochrome P450	3 (0.6%)	17 (0.4%)	0.33133	0.980374	ko00980
74	Chemokine signaling pathway	11 (2.19%)	80 (1.9%)	0.356185	0.991841	ko04062
75	Axon guidance	14 (2.78%)	104 (2.47%)	0.357457	0.991841	ko04360
76	Retinol metabolism	5 (0.99%)	33 (0.78%)	0.358053	0.991841	ko00830
77	Arrhythmogenic right ventricular cardiomyopathy (ARVC)	6 (1.19%)	41 (0.97%)	0.363765	0.991841	ko05412
78	Aminoacyl-tRNA biosynthesis	3 (0.6%)	18 (0.43%)	0.365765	0.991841	ko00970
79	Other types of O-glycan biosynthesis	3 (0.6%)	18 (0.43%)	0.365765	0.991841	ko00514
80	ECM-receptor interaction	7 (1.39%)	49 (1.16%)	0.367348	0.991841	ko04512
81	Selenocompound metabolism	2 (0.4%)	11 (0.26%)	0.384736	0.998738	ko00450
82	Pentose phosphate pathway	2 (0.4%)	11 (0.26%)	0.384736	0.998738	ko00030
83	Fc gamma R-mediated phagocytosis	11 (2.19%)	82 (1.95%)	0.388091	0.998738	ko04666
84	Pantothenate and CoA biosynthesis	1 (0.2%)	4 (0.09%)	0.398685	0.998738	ko00770
85	Ubiquinone and other terpenoid-quinone biosynthesis	1 (0.2%)	4 (0.09%)	0.398685	0.998738	ko00130
86	Osteoclast differentiation	8 (1.59%)	59 (1.4%)	0.407743	0.998738	ko04380
87	Complement and coagulation cascades	6 (1.19%)	43 (1.02%)	0.408608	0.998738	ko04610
88	Amoebiasis	8 (1.59%)	60 (1.42%)	0.426816	0.998738	ko05146
89	Retrograde endocannabinoid signaling	5 (0.99%)	36 (0.85%)	0.432682	0.998738	ko04723
90	Jak-STAT signaling pathway	6 (1.19%)	45 (1.07%)	0.453164	0.998738	ko04630
91	Morphine addiction	5 (0.99%)	37 (0.88%)	0.457227	0.998738	ko05032
92	Fatty acid biosynthesis	1 (0.2%)	5 (0.12%)	0.470529	0.998738	ko00061
93	Taurine and hypotaurine metabolism	1 (0.2%)	5 (0.12%)	0.470529	0.998738	ko00430
94	Dorso-ventral axis formation	2 (0.4%)	13 (0.31%)	0.471077	0.998738	ko04320
95	Purine metabolism	10 (1.99%)	79 (1.87%)	0.472941	0.998738	ko00230
96	p53 signaling pathway	5 (0.99%)	38 (0.9%)	0.481467	0.998738	ko04115
97	Herpes simplex infection	8 (1.59%)	63 (1.5%)	0.483549	0.998738	ko05168
98	Ubiquitin mediated proteolysis	8 (1.59%)	65 (1.54%)	0.520577	0.998738	ko04120
99	Circadian rhythm - fly	1 (0.2%)	6 (0.14%)	0.533804	0.998738	ko04711
100	Folate biosynthesis	1 (0.2%)	6 (0.14%)	0.533804	0.998738	ko00790
101	Renin-angiotensin system	1 (0.2%)	6 (0.14%)	0.533804	0.998738	ko04614
102	Measles	7 (1.39%)	58 (1.38%)	0.548564	0.998738	ko05162
103	Basal transcription factors	2 (0.4%)	15 (0.36%)	0.549733	0.998738	ko03022
104	Collecting duct acid secretion	2 (0.4%)	15 (0.36%)	0.549733	0.998738	ko04966
105	SNARE interactions in vesicular transport	2 (0.4%)	15 (0.36%)	0.549733	0.998738	ko04130
106	Sulfur metabolism	1 (0.2%)	7 (0.17%)	0.58953	0.998738	ko00920
107	Tuberculosis	11 (2.19%)	95 (2.25%)	0.591602	0.998738	ko05152
108	Vibrio cholerae infection	4 (0.8%)	34 (0.81%)	0.591651	0.998738	ko05110
109	Glioma	5 (0.99%)	43 (1.02%)	0.595782	0.998738	ko05214
110	MAPK signaling pathway	16 (3.18%)	140 (3.32%)	0.614919	0.998738	ko04010
111	Lysine degradation	3 (0.6%)	26 (0.62%)	0.615498	0.998738	ko00310
112	RNA polymerase	3 (0.6%)	26 (0.62%)	0.615498	0.998738	ko03020
113	Olfactory transduction	3 (0.6%)	26 (0.62%)	0.615498	0.998738	ko04740
114	Pyrimidine metabolism	5 (0.99%)	44 (1.04%)	0.616913	0.998738	ko00240
115	Tryptophan metabolism	2 (0.4%)	17 (0.4%)	0.619798	0.998738	ko00380
116	Valine, leucine and isoleucine degradation	2 (0.4%)	17 (0.4%)	0.619798	0.998738	ko00280
117	Endocytosis	15 (2.98%)	133 (3.16%)	0.63503	0.998738	ko04144
118	ErbB signaling pathway	6 (1.19%)	54 (1.28%)	0.637972	0.998738	ko04012
119	Riboflavin metabolism	1 (0.2%)	8 (0.19%)	0.638607	0.998738	ko00740
120	HTLV-I infection	11 (2.19%)	99 (2.35%)	0.648219	0.998738	ko05166
121	Glutathione metabolism	2 (0.4%)	18 (0.43%)	0.651553	0.998738	ko00480
122	Taste transduction	2 (0.4%)	18 (0.43%)	0.651553	0.998738	ko04742

## Sheet: 72 h
#	Pathway	DEGs with pathway annotation (279)	All genes with pathway annotation (4214)	Pvalue	Qvalue	Pathway ID
1	DNA replication	5 (1.79%)	9 (0.21%)	0.000124058	0.021462	ko03030
2	Primary immunodeficiency	6 (2.15%)	18 (0.43%)	0.000751283	0.064986	ko05340
3	Hematopoietic cell lineage	8 (2.87%)	48 (1.14%)	0.0123587	0.353631	ko04640
4	Fanconi anemia pathway	4 (1.43%)	15 (0.36%)	0.0143381	0.353631	ko03460
5	Cell cycle	7 (2.51%)	41 (0.97%)	0.0166026	0.353631	ko04110
6	Pancreatic secretion	8 (2.87%)	51 (1.21%)	0.0175691	0.353631	ko04972
7	Steroid biosynthesis	3 (1.08%)	9 (0.21%)	0.0178815	0.353631	ko00100
8	Arginine and proline metabolism	4 (1.43%)	16 (0.38%)	0.0181432	0.353631	ko00330
9	Fat digestion and absorption	5 (1.79%)	24 (0.57%)	0.018397	0.353631	ko04975
10	Phenylalanine metabolism	2 (0.72%)	4 (0.09%)	0.0239708	0.376996	ko00360
11	Ubiquinone and other terpenoid-quinone biosynthesis	2 (0.72%)	4 (0.09%)	0.0239708	0.376996	ko00130
12	Tyrosine metabolism	4 (1.43%)	19 (0.45%)	0.0330543	0.476532	ko00350
13	Oocyte meiosis	7 (2.51%)	50 (1.19%)	0.0445504	0.592864	ko04114
14	Glycerolipid metabolism	4 (1.43%)	22 (0.52%)	0.053432	0.615308	ko00561
15	Homologous recombination	2 (0.72%)	6 (0.14%)	0.0548579	0.615308	ko03440
16	Complement and coagulation cascades	6 (2.15%)	43 (1.02%)	0.0616219	0.615308	ko04610
17	Thiamine metabolism	1 (0.36%)	1 (0.02%)	0.0662079	0.615308	ko00730
18	Protein digestion and absorption	6 (2.15%)	44 (1.04%)	0.0675772	0.615308	ko04974
19	Pyrimidine metabolism	6 (2.15%)	44 (1.04%)	0.0675772	0.615308	ko00240
20	Antigen processing and presentation	4 (1.43%)	25 (0.59%)	0.0792473	0.685489	ko04612
21	Galactose metabolism	3 (1.08%)	16 (0.38%)	0.0847089	0.69784	ko00052
22	Cytokine-cytokine receptor interaction	8 (2.87%)	73 (1.73%)	0.107372	0.843729	ko04060
23	Peroxisome	5 (1.79%)	39 (0.93%)	0.112172	0.843729	ko04146
24	Staphylococcus aureus infection	4 (1.43%)	29 (0.69%)	0.121496	0.875783	ko05150
25	Metabolic pathways	39 (13.98%)	502 (11.91%)	0.156943	0.998073	ko01100
26	Glycine, serine and threonine metabolism	3 (1.08%)	21 (0.5%)	0.15853	0.998073	ko00260
27	Jak-STAT signaling pathway	5 (1.79%)	45 (1.07%)	0.174296	0.998073	ko04630
28	African trypanosomiasis	3 (1.08%)	22 (0.52%)	0.175125	0.998073	ko05143
29	Adherens junction	5 (1.79%)	46 (1.09%)	0.18574	0.998073	ko04520
30	Systemic lupus erythematosus	5 (1.79%)	47 (1.12%)	0.197449	0.998073	ko05322
31	Progesterone-mediated oocyte maturation	4 (1.43%)	35 (0.83%)	0.198567	0.998073	ko04914
32	HTLV-I infection	9 (3.23%)	99 (2.35%)	0.206654	0.998073	ko05166
33	Hepatitis C	5 (1.79%)	48 (1.14%)	0.209407	0.998073	ko05160
34	RNA degradation	3 (1.08%)	24 (0.57%)	0.209623	0.998073	ko03018
35	Proteasome	2 (0.72%)	14 (0.33%)	0.2362	0.998073	ko03050
36	Histidine metabolism	1 (0.36%)	4 (0.09%)	0.239749	0.998073	ko00340
37	p53 signaling pathway	4 (1.43%)	38 (0.9%)	0.241562	0.998073	ko04115
38	ABC transporters	3 (1.08%)	26 (0.62%)	0.245453	0.998073	ko02010
39	Axon guidance	9 (3.23%)	104 (2.47%)	0.249151	0.998073	ko04360
40	Parkinson's disease	4 (1.43%)	39 (0.93%)	0.25635	0.998073	ko05012
41	Cyanoamino acid metabolism	1 (0.36%)	5 (0.12%)	0.290131	0.998073	ko00460
42	Pancreatic cancer	3 (1.08%)	30 (0.71%)	0.319281	0.998073	ko05212
43	Adipocytokine signaling pathway	4 (1.43%)	44 (1.04%)	0.332362	0.998073	ko04920
44	Cytosolic DNA-sensing pathway	2 (0.72%)	18 (0.43%)	0.336783	0.998073	ko04623
45	Glutathione metabolism	2 (0.72%)	18 (0.43%)	0.336783	0.998073	ko00480
46	Aminoacyl-tRNA biosynthesis	2 (0.72%)	18 (0.43%)	0.336783	0.998073	ko00970
47	Sulfur relay system	1 (0.36%)	6 (0.14%)	0.337186	0.998073	ko04122
48	Base excision repair	1 (0.36%)	6 (0.14%)	0.337186	0.998073	ko03410
49	Non-homologous end-joining	1 (0.36%)	6 (0.14%)	0.337186	0.998073	ko03450
50	Notch signaling pathway	3 (1.08%)	32 (0.76%)	0.356473	0.998073	ko04330
51	Cysteine and methionine metabolism	2 (0.72%)	19 (0.45%)	0.361467	0.998073	ko00270
52	N-Glycan biosynthesis	3 (1.08%)	33 (0.78%)	0.374985	0.998073	ko00510
53	Retinol metabolism	3 (1.08%)	33 (0.78%)	0.374985	0.998073	ko00830
54	Cell adhesion molecules (CAMs)	6 (2.15%)	75 (1.78%)	0.377553	0.998073	ko04514
55	Primary bile acid biosynthesis	1 (0.36%)	7 (0.17%)	0.381132	0.998073	ko00120
56	Glycosylphosphatidylinositol(GPI)-anchor biosynthesis	1 (0.36%)	7 (0.17%)	0.381132	0.998073	ko00563
57	Nicotinate and nicotinamide metabolism	2 (0.72%)	20 (0.47%)	0.385801	0.998073	ko00760
58	Amyotrophic lateral sclerosis (ALS)	3 (1.08%)	34 (0.81%)	0.393391	0.998073	ko05014
59	Huntington's disease	5 (1.79%)	63 (1.5%)	0.405794	0.998073	ko05016
60	ECM-receptor interaction	4 (1.43%)	49 (1.16%)	0.409347	0.998073	ko04512
61	Legionellosis	2 (0.72%)	21 (0.5%)	0.409724	0.998073	ko05134
62	Oxidative phosphorylation	3 (1.08%)	35 (0.83%)	0.411656	0.998073	ko00190
63	Riboflavin metabolism	1 (0.36%)	8 (0.19%)	0.422174	0.998073	ko00740
64	beta-Alanine metabolism	1 (0.36%)	8 (0.19%)	0.422174	0.998073	ko00410
65	Proximal tubule bicarbonate reclamation	1 (0.36%)	8 (0.19%)	0.422174	0.998073	ko04964
66	Epstein-Barr virus infection	6 (2.15%)	81 (1.92%)	0.450078	0.998073	ko05169
67	Influenza A	7 (2.51%)	97 (2.3%)	0.464131	0.998073	ko05164
68	Hedgehog signaling pathway	2 (0.72%)	24 (0.57%)	0.478547	0.998073	ko04340
69	Vitamin digestion and absorption	2 (0.72%)	24 (0.57%)	0.478547	0.998073	ko04977
70	Starch and sucrose metabolism	2 (0.72%)	24 (0.57%)	0.478547	0.998073	ko00500
71	Citrate cycle (TCA cycle)	1 (0.36%)	10 (0.24%)	0.496299	0.998073	ko00020
72	Alcoholism	5 (1.79%)	70 (1.66%)	0.498207	0.998073	ko05034
73	Phagosome	7 (2.51%)	101 (2.4%)	0.507545	0.998073	ko04145
74	Toxoplasmosis	4 (1.43%)	56 (1.33%)	0.513424	0.998073	ko05145
75	RNA polymerase	2 (0.72%)	26 (0.62%)	0.52163	0.998073	ko03020
76	Endocytosis	9 (3.23%)	133 (3.16%)	0.523848	0.998073	ko04144
77	Selenocompound metabolism	1 (0.36%)	11 (0.26%)	0.529727	0.998073	ko00450
78	Maturity onset diabetes of the young	1 (0.36%)	11 (0.26%)	0.529727	0.998073	ko04950
79	Bile secretion	3 (1.08%)	42 (1%)	0.533248	0.998073	ko04976
80	PPAR signaling pathway	3 (1.08%)	43 (1.02%)	0.549469	0.998073	ko03320
81	Nucleotide excision repair	1 (0.36%)	12 (0.28%)	0.560945	0.998073	ko03420
82	Glycosaminoglycan biosynthesis - heparan sulfate	1 (0.36%)	12 (0.28%)	0.560945	0.998073	ko00534
83	Basal cell carcinoma	2 (0.72%)	28 (0.66%)	0.562272	0.998073	ko05217
84	Amoebiasis	4 (1.43%)	60 (1.42%)	0.569028	0.998073	ko05146
85	Malaria	2 (0.72%)	29 (0.69%)	0.581649	0.998073	ko05144
86	T cell receptor signaling pathway	4 (1.43%)	61 (1.45%)	0.582373	0.998073	ko04660
87	Drug metabolism - other enzymes	1 (0.36%)	13 (0.31%)	0.590097	0.998073	ko00983
88	Dorso-ventral axis formation	1 (0.36%)	13 (0.31%)	0.590097	0.998073	ko04320
89	Prion diseases	2 (0.72%)	30 (0.71%)	0.60039	0.998073	ko05020
90	Rheumatoid arthritis	2 (0.72%)	31 (0.74%)	0.618493	0.998073	ko05323
91	NF-kappa B signaling pathway	4 (1.43%)	64 (1.52%)	0.620947	0.998073	ko04064
92	Alzheimer's disease	4 (1.43%)	65 (1.54%)	0.633299	0.998073	ko05010
93	Ubiquitin mediated proteolysis	4 (1.43%)	65 (1.54%)	0.633299	0.998073	ko04120
94	Collecting duct acid secretion	1 (0.36%)	15 (0.36%)	0.64274	0.998073	ko04966
95	Glycosaminoglycan biosynthesis - chondroitin sulfate	1 (0.36%)	15 (0.36%)	0.64274	0.998073	ko00532
96	Intestinal immune network for IgA production	1 (0.36%)	15 (0.36%)	0.64274	0.998073	ko04672
97	Spliceosome	4 (1.43%)	67 (1.59%)	0.657218	0.998073	ko03040
98	RIG-I-like receptor signaling pathway	1 (0.36%)	16 (0.38%)	0.666478	0.998073	ko04622
99	Vibrio cholerae infection	2 (0.72%)	34 (0.81%)	0.669011	0.998073	ko05110
100	Small cell lung cancer	2 (0.72%)	34 (0.81%)	0.669011	0.998073	ko05222
101	Lysosome	4 (1.43%)	69 (1.64%)	0.68007	0.998073	ko04142
102	Tryptophan metabolism	1 (0.36%)	17 (0.4%)	0.688644	0.998073	ko00380
103	Steroid hormone biosynthesis	1 (0.36%)	17 (0.4%)	0.688644	0.998073	ko00140
104	Retrograde endocannabinoid signaling	2 (0.72%)	36 (0.85%)	0.6996	0.998073	ko04723
105	Amino sugar and nucleotide sugar metabolism	1 (0.36%)	18 (0.43%)	0.709342	0.998073	ko00520
106	Other types of O-glycan biosynthesis	1 (0.36%)	18 (0.43%)	0.709342	0.998073	ko00514
107	Amphetamine addiction	2 (0.72%)	39 (0.93%)	0.741063	0.998073	ko05031
108	Osteoclast differentiation	3 (1.08%)	59 (1.4%)	0.759836	0.998073	ko04380
109	Pertussis	3 (1.08%)	59 (1.4%)	0.759836	0.998073	ko05133
110	Autoimmune thyroid disease	1 (0.36%)	21 (0.5%)	0.763563	0.998073	ko05320
111	Ether lipid metabolism	1 (0.36%)	21 (0.5%)	0.763563	0.998073	ko00565
112	Fatty acid metabolism	1 (0.36%)	21 (0.5%)	0.763563	0.998073	ko00071
113	Tuberculosis	5 (1.79%)	95 (2.25%)	0.764441	0.998073	ko05152
114	Arrhythmogenic right ventricular cardiomyopathy (ARVC)	2 (0.72%)	41 (0.97%)	0.765915	0.998073	ko05412
115	Purine metabolism	4 (1.43%)	79 (1.87%)	0.778197	0.998073	ko00230
116	Chemokine signaling pathway	4 (1.43%)	80 (1.9%)	0.786562	0.998073	ko04062
117	Cocaine addiction	1 (0.36%)	23 (0.55%)	0.793985	0.998073	ko05030
118	Pyruvate metabolism	1 (0.36%)	23 (0.55%)	0.793985	0.998073	ko00620
119	Herpes simplex infection	3 (1.08%)	63 (1.5%)	0.797968	0.998073	ko05168
120	Fc gamma R-mediated phagocytosis	4 (1.43%)	82 (1.95%)	0.80254	0.998073	ko04666
121	Ribosome	1 (0.36%)	25 (0.59%)	0.820504	0.998073	ko03010
122	Insulin signaling pathway	4 (1.43%)	85 (2.02%)	0.824684	0.998073	ko04910
123	Melanogenesis	2 (0.72%)	47 (1.12%)	0.828422	0.998073	ko04916
124	Lysine degradation	1 (0.36%)	26 (0.62%)	0.832459	0.998073	ko00310
125	Vasopressin-regulated water reabsorption	1 (0.36%)	26 (0.62%)	0.832459	0.998073	ko04962
126	Pathways in cancer	8 (2.87%)	158 (3.75%)	0.832688	0.998073	ko05200
127	Endometrial cancer	1 (0.36%)	27 (0.64%)	0.843621	0.998073	ko05213
128	Natural killer cell mediated cytotoxicity	2 (0.72%)	50 (1.19%)	0.853688	0.998073	ko04650
129	Leishmaniasis	1 (0.36%)	28 (0.66%)	0.854041	0.998073	ko05140
130	B cell receptor signaling pathway	2 (0.72%)	51 (1.21%)	0.861328	0.998073	ko04662
131	Non-small cell lung cancer	1 (0.36%)	29 (0.69%)	0.863769	0.998073	ko05223
132	Acute myeloid leukemia	1 (0.36%)	29 (0.69%)	0.863769	0.998073	ko05221
133	Epithelial cell signaling in Helicobacter pylori infection	1 (0.36%)	30 (0.71%)	0.872851	0.998073	ko05120
134	Toll-like receptor signaling pathway	1 (0.36%)	31 (0.74%)	0.88133	0.998073	ko04620
135	Protein processing in endoplasmic reticulum	3 (1.08%)	76 (1.8%)	0.888615	0.998073	ko04141
136	Long-term depression	1 (0.36%)	32 (0.76%)	0.889245	0.998073	ko04730
137	Type II diabetes mellitus	1 (0.36%)	33 (0.78%)	0.896634	0.998073	ko04930
138	Calcium signaling pathway	5 (1.79%)	120 (2.85%)	0.908168	0.998073	ko04020
139	VEGF signaling pathway	2 (0.72%)	59 (1.4%)	0.910474	0.998073	ko04370
140	MAPK signaling pathway	6 (2.15%)	140 (3.32%)	0.911104	0.998073	ko04010
141	NOD-like receptor signaling pathway	2 (0.72%)	60 (1.42%)	0.915322	0.998073	ko04621
142	Inositol phosphate metabolism	1 (0.36%)	36 (0.85%)	0.915981	0.998073	ko00562
143	Transcriptional misregulation in cancer	3 (1.08%)	84 (1.99%)	0.924432	0.998073	ko05202
144	Leukocyte transendothelial migration	3 (1.08%)	84 (1.99%)	0.924432	0.998073	ko04670
145	Salivary secretion	1 (0.36%)	39 (0.93%)	0.931718	0.998073	ko04970
146	Apoptosis	1 (0.36%)	39 (0.93%)	0.931718	0.998073	ko04210
147	Long-term potentiation	1 (0.36%)	39 (0.93%)	0.931718	0.998073	ko04720
148	Hypertrophic cardiomyopathy (HCM)	3 (1.08%)	87 (2.06%)	0.9349	0.998073	ko05410
149	Dopaminergic synapse	2 (0.72%)	68 (1.61%)	0.946125	0.998073	ko04728
150	Dilated cardiomyopathy	3 (1.08%)	91 (2.16%)	0.946788	0.998073	ko05414
151	Salmonella infection	2 (0.72%)	69 (1.64%)	0.949125	0.998073	ko05132
152	Arachidonic acid metabolism	1 (0.36%)	44 (1.04%)	0.951689	0.998073	ko00590
153	Serotonergic synapse	2 (0.72%)	71 (1.68%)	0.954656	0.998073	ko04726
154	Tight junction	5 (1.79%)	137 (3.25%)	0.955319	0.998073	ko04530
155	Gap junction	1 (0.36%)	46 (1.09%)	0.957938	0.998073	ko04540
156	mRNA surveillance pathway	1 (0.36%)	46 (1.09%)	0.957938	0.998073	ko03015
157	TGF-beta signaling pathway	1 (0.36%)	47 (1.12%)	0.960754	0.998073	ko04350
158	Chronic myeloid leukemia	1 (0.36%)	47 (1.12%)	0.960754	0.998073	ko05220
159	Cardiac muscle contraction	2 (0.72%)	74 (1.76%)	0.96189	0.998073	ko04260
160	Neurotrophin signaling pathway	2 (0.72%)	77 (1.83%)	0.968013	0.998073	ko04722
161	Gastric acid secretion	1 (0.36%)	50 (1.19%)	0.968122	0.998073	ko04971
162	Phosphatidylinositol signaling system	1 (0.36%)	52 (1.23%)	0.972252	0.998073	ko04070
163	ErbB signaling pathway	1 (0.36%)	54 (1.28%)	0.975847	0.998073	ko04012
164	Glutamatergic synapse	1 (0.36%)	55 (1.31%)	0.977467	0.998073	ko04724
165	Pathogenic Escherichia coli infection	1 (0.36%)	55 (1.31%)	0.977467	0.998073	ko05130
166	Bacterial invasion of epithelial cells	1 (0.36%)	56 (1.33%)	0.978979	0.998073	ko05100
167	Measles	1 (0.36%)	58 (1.38%)	0.981706	0.998073	ko05162
168	Neuroactive ligand-receptor interaction	3 (1.08%)	116 (2.75%)	0.985818	0.998073	ko04080
169	Vascular smooth muscle contraction	2 (0.72%)	101 (2.4%)	0.992426	0.998073	ko04270
170	Viral myocarditis	1 (0.36%)	72 (1.71%)	0.993096	0.998073	ko05416
171	Regulation of actin cytoskeleton	4 (1.43%)	160 (3.8%)	0.99513	0.998073	ko04810
172	Wnt signaling pathway	1 (0.36%)	88 (2.09%)	0.997742	0.998073	ko04310
173	Focal adhesion	2 (0.72%)	123 (2.92%)	0.998073	0.998073	ko04510
